# Supplementary material for: Strategic distribution of seeds to support diffusion in complex networks
Source: PLoS One. 2018 Oct 16;13(10):e0205130. doi: 10.1371/journal.pone.0205130 (PMC6191084; doi:10.1371/journal.pone.0205130)
Supplement: S1 Data — (ZIP) [file pone.0205130.s002.zip]

Archive with 25 entries (22 files):
- Description.pdf
- Part1/
- Part1/dataset_1.xlsx
- Part2/
- Part2/BA.txt
- Part2/dataset_2.xlsx
- Part2/ER.txt
- Part2/WS.txt
- Part3/
- Part3/1.txt
- Part3/10.txt
- Part3/11.txt
- Part3/12.txt
- Part3/13.txt
- Part3/14.txt
- Part3/15.txt
- Part3/2.txt
- Part3/3.txt
- Part3/4.txt
- Part3/5.txt
- Part3/6.txt
- Part3/7.txt
- Part3/8.txt
- Part3/9.txt
- Part3/datset_3.xlsx
