# Supplementary material for: Strategic distribution of seeds to support diffusion in complex networks
Source: PLoS One. 2018 Oct 16;13(10):e0205130. doi: 10.1371/journal.pone.0205130 (PMC6191084; doi:10.1371/journal.pone.0205130)
Supplement: S1 Data — (ZIP) [file pone.0205130.s002.zip › Part1/dataset_1.xlsx]

## Sheet: Real networks
pp	network	strategy	distribution	sp	support	activations	coverage
0.05	1	1	1	0.01	0	652	4.00885
0.05	1	1	1	0.01	0.01	1030.33	6.33505
0.05	1	1	1	0.01	0.02	1312.67	8.071
0.05	1	1	1	0.01	0.03	1551	9.5364
0.05	1	1	1	0.01	0.04	1795	11.0366
0.05	1	1	1	0.01	0.05	2008.33	12.3483
0.05	1	1	2	0.01	0	652	4.00885
0.05	1	1	2	0.01	0.01	868.667	5.34104
0.05	1	1	2	0.01	0.02	1037.67	6.38014
0.05	1	1	2	0.01	0.03	1203	7.3967
0.05	1	1	2	0.01	0.04	1354	8.32514
0.05	1	1	2	0.01	0.05	1492.33	9.17568
0.05	1	1	3	0.01	0	652	4.00885
0.05	1	1	3	0.01	0.01	883.333	5.43122
0.05	1	1	3	0.01	0.02	1064.67	6.54616
0.05	1	1	3	0.01	0.03	1217	7.48278
0.05	1	1	3	0.01	0.04	1362.33	8.37637
0.05	1	1	3	0.01	0.05	1494.67	9.19003
0.05	1	1	4	0.01	0	652	4.00885
0.05	1	1	4	0.01	0.01	1074.33	6.60559
0.05	1	1	4	0.01	0.02	1388	8.53419
0.05	1	1	4	0.01	0.03	1656.67	10.1861
0.05	1	1	4	0.01	0.04	1919	11.7991
0.05	1	1	4	0.01	0.05	2155	13.2501
0.1	1	1	1	0.01	0	1607	9.88072
0.1	1	1	1	0.01	0.01	2296.67	14.1212
0.1	1	1	1	0.01	0.02	2694.67	16.5683
0.1	1	1	1	0.01	0.03	3025	18.5994
0.1	1	1	1	0.01	0.04	3333	20.4931
0.1	1	1	1	0.01	0.05	3614.67	22.225
0.1	1	1	2	0.01	0	1607	9.88072
0.1	1	1	2	0.01	0.01	1999.33	12.293
0.1	1	1	2	0.01	0.02	2252	13.8465
0.1	1	1	2	0.01	0.03	2477.67	15.2341
0.1	1	1	2	0.01	0.04	2678.33	16.4679
0.1	1	1	2	0.01	0.05	2863.67	17.6074
0.1	1	1	3	0.01	0	1607	9.88072
0.1	1	1	3	0.01	0.01	2028.67	12.4734
0.1	1	1	3	0.01	0.02	2252.33	13.8486
0.1	1	1	3	0.01	0.03	2435	14.9717
0.1	1	1	3	0.01	0.04	2615.33	16.0805
0.1	1	1	3	0.01	0.05	2755.67	16.9434
0.1	1	1	4	0.01	0	1607	9.88072
0.1	1	1	4	0.01	0.01	2356.67	14.4901
0.1	1	1	4	0.01	0.02	2783.67	17.1155
0.1	1	1	4	0.01	0.03	3159	19.4233
0.1	1	1	4	0.01	0.04	3472	21.3478
0.1	1	1	4	0.01	0.05	3762	23.1308
0.15	1	1	1	0.01	0	3065.67	18.8494
0.15	1	1	1	0.01	0.01	4051.67	24.9119
0.15	1	1	1	0.01	0.02	4533.67	27.8755
0.15	1	1	1	0.01	0.03	4926.67	30.2919
0.15	1	1	1	0.01	0.04	5225.67	32.1303
0.15	1	1	1	0.01	0.05	5523	33.9584
0.15	1	1	2	0.01	0	3065.67	18.8494
0.15	1	1	2	0.01	0.01	3764.67	23.1472
0.15	1	1	2	0.01	0.02	4031	24.7848
0.15	1	1	2	0.01	0.03	4256	26.1682
0.15	1	1	2	0.01	0.04	4478.33	27.5353
0.15	1	1	2	0.01	0.05	4687.67	28.8223
0.15	1	1	3	0.01	0	3065.67	18.8494
0.15	1	1	3	0.01	0.01	3648.67	22.434
0.15	1	1	3	0.01	0.02	3835	23.5797
0.15	1	1	3	0.01	0.03	4008.33	24.6454
0.15	1	1	3	0.01	0.04	4195.67	25.7973
0.15	1	1	3	0.01	0.05	4355.33	26.779
0.15	1	1	4	0.01	0	3065.67	18.8494
0.15	1	1	4	0.01	0.01	4117.33	25.3156
0.15	1	1	4	0.01	0.02	4636.67	28.5088
0.15	1	1	4	0.01	0.03	5031.67	30.9374
0.15	1	1	4	0.01	0.04	5362.67	32.9726
0.15	1	1	4	0.01	0.05	5675	34.893
0.2	1	1	1	0.01	0	4718.33	29.0109
0.2	1	1	1	0.01	0.01	5759.67	35.4136
0.2	1	1	1	0.01	0.02	6226	38.2809
0.2	1	1	1	0.01	0.03	6564	40.3591
0.2	1	1	1	0.01	0.04	6882	42.3143
0.2	1	1	1	0.01	0.05	7126	43.8146
0.2	1	1	2	0.01	0	4718.33	29.0109
0.2	1	1	2	0.01	0.01	5552.33	34.1388
0.2	1	1	2	0.01	0.02	5820.33	35.7866
0.2	1	1	2	0.01	0.03	6054.67	37.2274
0.2	1	1	2	0.01	0.04	6263.67	38.5125
0.2	1	1	2	0.01	0.05	6460.67	39.7237
0.2	1	1	3	0.01	0	4718.33	29.0109
0.2	1	1	3	0.01	0.01	5318.67	32.7021
0.2	1	1	3	0.01	0.02	5459.33	33.567
0.2	1	1	3	0.01	0.03	5604	34.4565
0.2	1	1	3	0.01	0.04	5746.67	35.3337
0.2	1	1	3	0.01	0.05	5876	36.1289
0.2	1	1	4	0.01	0	4718.33	29.0109
0.2	1	1	4	0.01	0.01	5881	36.1596
0.2	1	1	4	0.01	0.02	6352	39.0556
0.2	1	1	4	0.01	0.03	6733.33	41.4002
0.2	1	1	4	0.01	0.04	7055.67	43.3821
0.2	1	1	4	0.01	0.05	7304.33	44.9111
0.25	1	1	1	0.01	0	6240.33	38.369
0.25	1	1	1	0.01	0.01	7272.33	44.7143
0.25	1	1	1	0.01	0.02	7682	47.2332
0.25	1	1	1	0.01	0.03	7985	49.0962
0.25	1	1	1	0.01	0.04	8223.67	50.5636
0.25	1	1	1	0.01	0.05	8443	51.9122
0.25	1	1	2	0.01	0	6240.33	38.369
0.25	1	1	2	0.01	0.01	7057	43.3903
0.25	1	1	2	0.01	0.02	7329.67	45.0668
0.25	1	1	2	0.01	0.03	7555.67	46.4564
0.25	1	1	2	0.01	0.04	7751	47.6574
0.25	1	1	2	0.01	0.05	7904.33	48.6002
0.25	1	1	3	0.01	0	6240.33	38.369
0.25	1	1	3	0.01	0.01	6796.33	41.7876
0.25	1	1	3	0.01	0.02	6911.33	42.4947
0.25	1	1	3	0.01	0.03	7006	43.0767
0.25	1	1	3	0.01	0.04	7133.33	43.8596
0.25	1	1	3	0.01	0.05	7262.67	44.6549
0.25	1	1	4	0.01	0	6240.33	38.369
0.25	1	1	4	0.01	0.01	7366.67	45.2943
0.25	1	1	4	0.01	0.02	7826.67	48.1226
0.25	1	1	4	0.01	0.03	8129.67	49.9857
0.25	1	1	4	0.01	0.04	8389	51.5802
0.25	1	1	4	0.01	0.05	8660.33	53.2485
0.3	1	1	1	0.01	0	7520.67	46.2412
0.3	1	1	1	0.01	0.01	8470	52.0782
0.3	1	1	1	0.01	0.02	8847.33	54.3983
0.3	1	1	1	0.01	0.03	9087.33	55.8739
0.3	1	1	1	0.01	0.04	9327	57.3475
0.3	1	1	1	0.01	0.05	9534.33	58.6223
0.3	1	1	2	0.01	0	7520.67	46.2412
0.3	1	1	2	0.01	0.01	8308	51.0821
0.3	1	1	2	0.01	0.02	8566	52.6685
0.3	1	1	2	0.01	0.03	8763.33	53.8818
0.3	1	1	2	0.01	0.04	8948	55.0172
0.3	1	1	2	0.01	0.05	9099.67	55.9497
0.3	1	1	3	0.01	0	7520.67	46.2412
0.3	1	1	3	0.01	0.01	8022.67	49.3278
0.3	1	1	3	0.01	0.02	8103	49.8217
0.3	1	1	3	0.01	0.03	8193.67	50.3792
0.3	1	1	3	0.01	0.04	8326.33	51.1949
0.3	1	1	3	0.01	0.05	8416.33	51.7482
0.3	1	1	4	0.01	0	7520.67	46.2412
0.3	1	1	4	0.01	0.01	8594	52.8406
0.3	1	1	4	0.01	0.02	8963.33	55.1115
0.3	1	1	4	0.01	0.03	9233	56.7696
0.3	1	1	4	0.01	0.04	9493	58.3682
0.3	1	1	4	0.01	0.05	9769.33	60.0672
0.35	1	1	1	0.01	0	8634.67	53.0907
0.35	1	1	1	0.01	0.01	9514.67	58.5014
0.35	1	1	1	0.01	0.02	9824.33	60.4054
0.35	1	1	1	0.01	0.03	10066.7	61.8954
0.35	1	1	1	0.01	0.04	10296	63.3055
0.35	1	1	1	0.01	0.05	10504	64.5844
0.35	1	1	2	0.01	0	8634.67	53.0907
0.35	1	1	2	0.01	0.01	9373.67	57.6344
0.35	1	1	2	0.01	0.02	9603.67	59.0486
0.35	1	1	2	0.01	0.03	9776.33	60.1103
0.35	1	1	2	0.01	0.04	9969	61.2949
0.35	1	1	2	0.01	0.05	10129.7	62.2828
0.35	1	1	3	0.01	0	8634.67	53.0907
0.35	1	1	3	0.01	0.01	9059	55.6997
0.35	1	1	3	0.01	0.02	9133	56.1547
0.35	1	1	3	0.01	0.03	9243.33	56.8331
0.35	1	1	3	0.01	0.04	9337.67	57.4131
0.35	1	1	3	0.01	0.05	9418.33	57.9091
0.35	1	1	4	0.01	0	8634.67	53.0907
0.35	1	1	4	0.01	0.01	9625.67	59.1839
0.35	1	1	4	0.01	0.02	9942.67	61.133
0.35	1	1	4	0.01	0.03	10226.7	62.8792
0.35	1	1	4	0.01	0.04	10490.3	64.5003
0.35	1	1	4	0.01	0.05	10742.7	66.0518
0.4	1	1	1	0.01	0	9560	58.7801
0.4	1	1	1	0.01	0.01	10378	63.8096
0.4	1	1	1	0.01	0.02	10671.7	65.6153
0.4	1	1	1	0.01	0.03	10894	66.9823
0.4	1	1	1	0.01	0.04	11113	68.3288
0.4	1	1	1	0.01	0.05	11334.7	69.6918
0.4	1	1	2	0.01	0	9560	58.7801
0.4	1	1	2	0.01	0.01	10248.3	63.0124
0.4	1	1	2	0.01	0.02	10471.7	64.3856
0.4	1	1	2	0.01	0.03	10654	65.5066
0.4	1	1	2	0.01	0.04	10836.7	66.6298
0.4	1	1	2	0.01	0.05	10969	67.4434
0.4	1	1	3	0.01	0	9560	58.7801
0.4	1	1	3	0.01	0.01	9921.67	61.0039
0.4	1	1	3	0.01	0.02	10001	61.4916
0.4	1	1	3	0.01	0.03	10086.7	62.0184
0.4	1	1	3	0.01	0.04	10187.7	62.6394
0.4	1	1	3	0.01	0.05	10261.3	63.0923
0.4	1	1	4	0.01	0	9560	58.7801
0.4	1	1	4	0.01	0.01	10470.7	64.3794
0.4	1	1	4	0.01	0.02	10791	66.349
0.4	1	1	4	0.01	0.03	11068.7	68.0562
0.4	1	1	4	0.01	0.04	11338.7	69.7163
0.4	1	1	4	0.01	0.05	11550	71.0157
0.45	1	1	1	0.01	0	10368.7	63.7523
0.45	1	1	1	0.01	0.01	11099	68.2427
0.45	1	1	1	0.01	0.02	11363.7	69.8701
0.45	1	1	1	0.01	0.03	11596.3	71.3006
0.45	1	1	1	0.01	0.04	11818	72.6636
0.45	1	1	1	0.01	0.05	11980	73.6596
0.45	1	1	2	0.01	0	10368.7	63.7523
0.45	1	1	2	0.01	0.01	10986.7	67.5521
0.45	1	1	2	0.01	0.02	11198.3	68.8535
0.45	1	1	2	0.01	0.03	11378.3	69.9602
0.45	1	1	2	0.01	0.04	11535.3	70.9256
0.45	1	1	2	0.01	0.05	11694	71.9011
0.45	1	1	3	0.01	0	10368.7	63.7523
0.45	1	1	3	0.01	0.01	10684	65.6911
0.45	1	1	3	0.01	0.02	10756.3	66.1358
0.45	1	1	3	0.01	0.03	10836.7	66.6298
0.45	1	1	3	0.01	0.04	10923.7	67.1647
0.45	1	1	3	0.01	0.05	10999.7	67.632
0.45	1	1	4	0.01	0	10368.7	63.7523
0.45	1	1	4	0.01	0.01	11158.3	68.6076
0.45	1	1	4	0.01	0.02	11505.3	70.7411
0.45	1	1	4	0.01	0.03	11775.7	72.4033
0.45	1	1	4	0.01	0.04	12003.7	73.8051
0.45	1	1	4	0.01	0.05	12239.7	75.2562
0.5	1	1	1	0.01	0	10965.7	67.4229
0.5	1	1	1	0.01	0.01	11663.7	71.7146
0.5	1	1	1	0.01	0.02	11941.3	73.4219
0.5	1	1	1	0.01	0.03	12167	74.8094
0.5	1	1	1	0.01	0.04	12359.7	75.994
0.5	1	1	1	0.01	0.05	12550.7	77.1684
0.5	1	1	2	0.01	0	10965.7	67.4229
0.5	1	1	2	0.01	0.01	11564.7	71.1059
0.5	1	1	2	0.01	0.02	11772	72.3807
0.5	1	1	2	0.01	0.03	11941	73.4198
0.5	1	1	2	0.01	0.04	12109.7	74.4569
0.5	1	1	2	0.01	0.05	12265	75.412
0.5	1	1	3	0.01	0	10965.7	67.4229
0.5	1	1	3	0.01	0.01	11295.3	69.4499
0.5	1	1	3	0.01	0.02	11365	69.8783
0.5	1	1	3	0.01	0.03	11432.7	70.2943
0.5	1	1	3	0.01	0.04	11526.7	70.8723
0.5	1	1	3	0.01	0.05	11580.3	71.2022
0.5	1	1	4	0.01	0	10965.7	67.4229
0.5	1	1	4	0.01	0.01	11731	72.1286
0.5	1	1	4	0.01	0.02	12065.3	74.1843
0.5	1	1	4	0.01	0.03	12325	75.7809
0.5	1	1	4	0.01	0.04	12575.3	77.3201
0.5	1	1	4	0.01	0.05	12780	78.5785
0.55	1	1	1	0.01	0	11494.7	70.6755
0.55	1	1	1	0.01	0.01	12124	74.545
0.55	1	1	1	0.01	0.02	12373	76.076
0.55	1	1	1	0.01	0.03	12621.7	77.6049
0.55	1	1	1	0.01	0.04	12807	78.7445
0.55	1	1	1	0.01	0.05	12976.7	79.7877
0.55	1	1	2	0.01	0	11494.7	70.6755
0.55	1	1	2	0.01	0.01	12039	74.0224
0.55	1	1	2	0.01	0.02	12257.3	75.3648
0.55	1	1	2	0.01	0.03	12409	76.2973
0.55	1	1	2	0.01	0.04	12593.7	77.4328
0.55	1	1	2	0.01	0.05	12723.3	78.23
0.55	1	1	3	0.01	0	11494.7	70.6755
0.55	1	1	3	0.01	0.01	11765.7	72.3418
0.55	1	1	3	0.01	0.02	11841.7	72.8091
0.55	1	1	3	0.01	0.03	11920.7	73.2948
0.55	1	1	3	0.01	0.04	11990	73.7211
0.55	1	1	3	0.01	0.05	12027.3	73.9506
0.55	1	1	4	0.01	0	11494.7	70.6755
0.55	1	1	4	0.01	0.01	12184	74.9139
0.55	1	1	4	0.01	0.02	12520	76.9798
0.55	1	1	4	0.01	0.03	12789.3	78.6358
0.55	1	1	4	0.01	0.04	13022.7	80.0705
0.55	1	1	4	0.01	0.05	13227.3	81.3289
0.6	1	1	1	0.01	0	11940.3	73.4157
0.6	1	1	1	0.01	0.01	12544	77.1274
0.6	1	1	1	0.01	0.02	12794.3	78.6666
0.6	1	1	1	0.01	0.03	13025.3	80.0869
0.6	1	1	1	0.01	0.04	13225.3	81.3166
0.6	1	1	1	0.01	0.05	13394.3	82.3557
0.6	1	1	2	0.01	0	11940.3	73.4157
0.6	1	1	2	0.01	0.01	12457	76.5925
0.6	1	1	2	0.01	0.02	12662	77.8529
0.6	1	1	2	0.01	0.03	12829.7	78.8838
0.6	1	1	2	0.01	0.04	12990	79.8697
0.6	1	1	2	0.01	0.05	13133.3	80.7509
0.6	1	1	3	0.01	0	11940.3	73.4157
0.6	1	1	3	0.01	0.01	12198.3	75.002
0.6	1	1	3	0.01	0.02	12286.3	75.5431
0.6	1	1	3	0.01	0.03	12357	75.9776
0.6	1	1	3	0.01	0.04	12414.7	76.3322
0.6	1	1	3	0.01	0.05	12428.7	76.4183
0.6	1	1	4	0.01	0	11940.3	73.4157
0.6	1	1	4	0.01	0.01	12631	77.6623
0.6	1	1	4	0.01	0.02	12936.7	79.5417
0.6	1	1	4	0.01	0.03	13225.7	81.3187
0.6	1	1	4	0.01	0.04	13422	82.5258
0.6	1	1	4	0.01	0.05	13636.7	83.8457
0.65	1	1	1	0.01	0	12347.3	75.9182
0.65	1	1	1	0.01	0.01	12897	79.2978
0.65	1	1	1	0.01	0.02	13132.7	80.7468
0.65	1	1	1	0.01	0.03	13370.3	82.2081
0.65	1	1	1	0.01	0.04	13568	83.4235
0.65	1	1	1	0.01	0.05	13737.7	84.4667
0.65	1	1	2	0.01	0	12347.3	75.9182
0.65	1	1	2	0.01	0.01	12817	78.806
0.65	1	1	2	0.01	0.02	13013.3	80.0131
0.65	1	1	2	0.01	0.03	13207.7	81.208
0.65	1	1	2	0.01	0.04	13345.7	82.0565
0.65	1	1	2	0.01	0.05	13481	82.8886
0.65	1	1	3	0.01	0	12347.3	75.9182
0.65	1	1	3	0.01	0.01	12580	77.3487
0.65	1	1	3	0.01	0.02	12669.7	77.9001
0.65	1	1	3	0.01	0.03	12733.7	78.2936
0.65	1	1	3	0.01	0.04	12777.3	78.5621
0.65	1	1	3	0.01	0.05	12827	78.8674
0.65	1	1	4	0.01	0	12347.3	75.9182
0.65	1	1	4	0.01	0.01	12962.7	79.7016
0.65	1	1	4	0.01	0.02	13300	81.7757
0.65	1	1	4	0.01	0.03	13557	83.3559
0.65	1	1	4	0.01	0.04	13769.7	84.6635
0.65	1	1	4	0.01	0.05	13969.3	85.8911
0.7	1	1	1	0.01	0	12663.7	77.8632
0.7	1	1	1	0.01	0.01	13185.3	81.0707
0.7	1	1	1	0.01	0.02	13460	82.7595
0.7	1	1	1	0.01	0.03	13680	84.1121
0.7	1	1	1	0.01	0.04	13876.7	85.3214
0.7	1	1	1	0.01	0.05	14044.7	86.3543
0.7	1	1	2	0.01	0	12663.7	77.8632
0.7	1	1	2	0.01	0.01	13111	80.6136
0.7	1	1	2	0.01	0.02	13299.7	81.7737
0.7	1	1	2	0.01	0.03	13494.7	82.9726
0.7	1	1	2	0.01	0.04	13647	83.9092
0.7	1	1	2	0.01	0.05	13772	84.6778
0.7	1	1	3	0.01	0	12663.7	77.8632
0.7	1	1	3	0.01	0.01	12879	79.1872
0.7	1	1	3	0.01	0.02	12970.3	79.7487
0.7	1	1	3	0.01	0.03	13017.3	80.0377
0.7	1	1	3	0.01	0.04	13056.3	80.2775
0.7	1	1	3	0.01	0.05	13114	80.6321
0.7	1	1	4	0.01	0	12663.7	77.8632
0.7	1	1	4	0.01	0.01	13251.7	81.4785
0.7	1	1	4	0.01	0.02	13600	83.6203
0.7	1	1	4	0.01	0.03	13844.7	85.1246
0.7	1	1	4	0.01	0.04	14067	86.4916
0.7	1	1	4	0.01	0.05	14221.3	87.4406
0.75	1	1	1	0.01	0	12953.7	79.6463
0.75	1	1	1	0.01	0.01	13426.7	82.5545
0.75	1	1	1	0.01	0.02	13675.3	84.0835
0.75	1	1	1	0.01	0.03	13906.3	85.5038
0.75	1	1	1	0.01	0.04	14083.7	86.5941
0.75	1	1	1	0.01	0.05	14261	87.6845
0.75	1	1	2	0.01	0	12953.7	79.6463
0.75	1	1	2	0.01	0.01	13370.3	82.2081
0.75	1	1	2	0.01	0.02	13533.3	83.2104
0.75	1	1	2	0.01	0.03	13747.7	84.5282
0.75	1	1	2	0.01	0.04	13885.3	85.3747
0.75	1	1	2	0.01	0.05	14031.3	86.2723
0.75	1	1	3	0.01	0	12953.7	79.6463
0.75	1	1	3	0.01	0.01	13134.3	80.7571
0.75	1	1	3	0.01	0.02	13219.3	81.2797
0.75	1	1	3	0.01	0.03	13279.3	81.6486
0.75	1	1	3	0.01	0.04	13321.7	81.9089
0.75	1	1	3	0.01	0.05	13363	82.1631
0.75	1	1	4	0.01	0	12953.7	79.6463
0.75	1	1	4	0.01	0.01	13518	83.1161
0.75	1	1	4	0.01	0.02	13818.3	84.9627
0.75	1	1	4	0.01	0.03	14049.3	86.383
0.75	1	1	4	0.01	0.04	14282.3	87.8156
0.75	1	1	4	0.01	0.05	14421	88.6682
0.8	1	1	1	0.01	0	13193.3	81.1199
0.8	1	1	1	0.01	0.01	13662.3	84.0035
0.8	1	1	1	0.01	0.02	13925.3	85.6206
0.8	1	1	1	0.01	0.03	14162.3	87.0778
0.8	1	1	1	0.01	0.04	14377.3	88.3997
0.8	1	1	1	0.01	0.05	14516.7	89.2564
0.8	1	1	2	0.01	0	13193.3	81.1199
0.8	1	1	2	0.01	0.01	13589.3	83.5547
0.8	1	1	2	0.01	0.02	13779.3	84.7229
0.8	1	1	2	0.01	0.03	13983.7	85.9793
0.8	1	1	2	0.01	0.04	14130	86.879
0.8	1	1	2	0.01	0.05	14281.3	87.8095
0.8	1	1	3	0.01	0	13193.3	81.1199
0.8	1	1	3	0.01	0.01	13377	82.2491
0.8	1	1	3	0.01	0.02	13459	82.7533
0.8	1	1	3	0.01	0.03	13493.3	82.9644
0.8	1	1	3	0.01	0.04	13555.7	83.3477
0.8	1	1	3	0.01	0.05	13593	83.5772
0.8	1	1	4	0.01	0	13193.3	81.1199
0.8	1	1	4	0.01	0.01	13743	84.4995
0.8	1	1	4	0.01	0.02	14098	86.6822
0.8	1	1	4	0.01	0.03	14360	88.2932
0.8	1	1	4	0.01	0.04	14534.7	89.3671
0.8	1	1	4	0.01	0.05	14706	90.4206
0.85	1	1	1	0.01	0	13364	82.1692
0.85	1	1	1	0.01	0.01	13777	84.7086
0.85	1	1	1	0.01	0.02	14031.3	86.2723
0.85	1	1	1	0.01	0.03	14230.3	87.4959
0.85	1	1	1	0.01	0.04	14412.3	88.6149
0.85	1	1	1	0.01	0.05	14600.7	89.7729
0.85	1	1	2	0.01	0	13364	82.1692
0.85	1	1	2	0.01	0.01	13742	84.4934
0.85	1	1	2	0.01	0.02	13909.3	85.5222
0.85	1	1	2	0.01	0.03	14106.7	86.7355
0.85	1	1	2	0.01	0.04	14238	87.543
0.85	1	1	2	0.01	0.05	14389.3	88.4735
0.85	1	1	3	0.01	0	13364	82.1692
0.85	1	1	3	0.01	0.01	13532	83.2022
0.85	1	1	3	0.01	0.02	13618.3	83.733
0.85	1	1	3	0.01	0.03	13641.3	83.8744
0.85	1	1	3	0.01	0.04	13702	84.2474
0.85	1	1	3	0.01	0.05	13762	84.6163
0.85	1	1	4	0.01	0	13364	82.1692
0.85	1	1	4	0.01	0.01	13852.3	85.1717
0.85	1	1	4	0.01	0.02	14182.3	87.2008
0.85	1	1	4	0.01	0.03	14414.7	88.6293
0.85	1	1	4	0.01	0.04	14626	89.9287
0.85	1	1	4	0.01	0.05	14776.3	90.853
0.9	1	1	1	0.01	0	13558.7	83.3661
0.9	1	1	1	0.01	0.01	13935.3	85.6821
0.9	1	1	1	0.01	0.02	14177.3	87.17
0.9	1	1	1	0.01	0.03	14349.7	88.2296
0.9	1	1	1	0.01	0.04	14561.7	89.5331
0.9	1	1	1	0.01	0.05	14714.3	90.4718
0.9	1	1	2	0.01	0	13558.7	83.3661
0.9	1	1	2	0.01	0.01	13872.3	85.2947
0.9	1	1	2	0.01	0.02	14074.7	86.5388
0.9	1	1	2	0.01	0.03	14265	87.7091
0.9	1	1	2	0.01	0.04	14388	88.4653
0.9	1	1	2	0.01	0.05	14490.3	89.0945
0.9	1	1	3	0.01	0	13558.7	83.3661
0.9	1	1	3	0.01	0.01	13699	84.229
0.9	1	1	3	0.01	0.02	13798.7	84.8418
0.9	1	1	3	0.01	0.03	13822.7	84.9893
0.9	1	1	3	0.01	0.04	13877.3	85.3255
0.9	1	1	3	0.01	0.05	14007.7	86.1268
0.9	1	1	4	0.01	0	13558.7	83.3661
0.9	1	1	4	0.01	0.01	14010.7	86.1453
0.9	1	1	4	0.01	0.02	14316	88.0226
0.9	1	1	4	0.01	0.03	14553	89.4798
0.9	1	1	4	0.01	0.04	14733	90.5866
0.9	1	1	4	0.01	0.05	14854.3	91.3326
0.95	1	1	1	0.01	0	13731	84.4257
0.95	1	1	1	0.01	0.01	14125.3	86.8503
0.95	1	1	1	0.01	0.02	14298	87.912
0.95	1	1	1	0.01	0.03	14487.3	89.0761
0.95	1	1	1	0.01	0.04	14709.3	90.4411
0.95	1	1	1	0.01	0.05	14840	91.2445
0.95	1	1	2	0.01	0	13731	84.4257
0.95	1	1	2	0.01	0.01	14032.7	86.2805
0.95	1	1	2	0.01	0.02	14212	87.3832
0.95	1	1	2	0.01	0.03	14400.7	88.5432
0.95	1	1	2	0.01	0.04	14524.3	89.3036
0.95	1	1	2	0.01	0.05	14659.7	90.1357
0.95	1	1	3	0.01	0	13731	84.4257
0.95	1	1	3	0.01	0.01	13864.3	85.2455
0.95	1	1	3	0.01	0.02	13946	85.7477
0.95	1	1	3	0.01	0.03	13964	85.8583
0.95	1	1	3	0.01	0.04	14024.7	86.2313
0.95	1	1	3	0.01	0.05	14131.7	86.8892
0.95	1	1	4	0.01	0	13731	84.4257
0.95	1	1	4	0.01	0.01	14148	86.9897
0.95	1	1	4	0.01	0.02	14488.7	89.0843
0.95	1	1	4	0.01	0.03	14687.3	90.3058
0.95	1	1	4	0.01	0.04	14867	91.4105
0.95	1	1	4	0.01	0.05	15024.7	92.3799
1	1	1	1	0.01	0	13858	85.2066
1	1	1	1	0.01	0.01	14237	87.5369
1	1	1	1	0.01	0.02	14407	88.5821
1	1	1	1	0.01	0.03	14631	89.9594
1	1	1	1	0.01	0.04	14846	91.2814
1	1	1	1	0.01	0.05	14971	92.0499
1	1	1	2	0.01	0	13858	85.2066
1	1	1	2	0.01	0.01	14171	87.1311
1	1	1	2	0.01	0.02	14357	88.2747
1	1	1	2	0.01	0.03	14535	89.3692
1	1	1	2	0.01	0.04	14648	90.0639
1	1	1	2	0.01	0.05	14782	90.8879
1	1	1	3	0.01	0	13858	85.2066
1	1	1	3	0.01	0.01	13992	86.0305
1	1	1	3	0.01	0.02	14072	86.5224
1	1	1	3	0.01	0.03	14088	86.6208
1	1	1	3	0.01	0.04	14174	87.1495
1	1	1	3	0.01	0.05	14239	87.5492
1	1	1	4	0.01	0	13858	85.2066
1	1	1	4	0.01	0.01	14260	87.6783
1	1	1	4	0.01	0.02	14599	89.7627
1	1	1	4	0.01	0.03	14821	91.1276
1	1	1	4	0.01	0.04	14995	92.1975
1	1	1	4	0.01	0.05	15159	93.2059
0.05	2	1	1	0.01	0	189	2.48357
0.05	2	1	1	0.01	0.01	314.667	4.13491
0.05	2	1	1	0.01	0.02	415	5.45335
0.05	2	1	1	0.01	0.03	513.333	6.74551
0.05	2	1	1	0.01	0.04	606.667	7.97197
0.05	2	1	1	0.01	0.05	699	9.18528
0.05	2	1	2	0.01	0	189	2.48357
0.05	2	1	2	0.01	0.01	261.667	3.43846
0.05	2	1	2	0.01	0.02	332.667	4.37144
0.05	2	1	2	0.01	0.03	385.667	5.06789
0.05	2	1	2	0.01	0.04	453	5.95269
0.05	2	1	2	0.01	0.05	515.333	6.77179
0.05	2	1	3	0.01	0	189	2.48357
0.05	2	1	3	0.01	0.01	264	3.46912
0.05	2	1	3	0.01	0.02	339	4.45466
0.05	2	1	3	0.01	0.03	391.667	5.14674
0.05	2	1	3	0.01	0.04	457	6.00526
0.05	2	1	3	0.01	0.05	513	6.74113
0.05	2	1	4	0.01	0	189	2.48357
0.05	2	1	4	0.01	0.01	342	4.49409
0.05	2	1	4	0.01	0.02	461	6.05782
0.05	2	1	4	0.01	0.03	580.333	7.62593
0.05	2	1	4	0.01	0.04	688.333	9.04512
0.05	2	1	4	0.01	0.05	792	10.4074
0.1	2	1	1	0.01	0	402	5.28252
0.1	2	1	1	0.01	0.01	602.333	7.91502
0.1	2	1	1	0.01	0.02	775.667	10.1927
0.1	2	1	1	0.01	0.03	928.333	12.1989
0.1	2	1	1	0.01	0.04	1045	13.7319
0.1	2	1	1	0.01	0.05	1164	15.2957
0.1	2	1	2	0.01	0	402	5.28252
0.1	2	1	2	0.01	0.01	524	6.88568
0.1	2	1	2	0.01	0.02	610.333	8.02015
0.1	2	1	2	0.01	0.03	704.333	9.25537
0.1	2	1	2	0.01	0.04	791	10.3942
0.1	2	1	2	0.01	0.05	862	11.3272
0.1	2	1	3	0.01	0	402	5.28252
0.1	2	1	3	0.01	0.01	530	6.96452
0.1	2	1	3	0.01	0.02	616	8.09461
0.1	2	1	3	0.01	0.03	703.333	9.24222
0.1	2	1	3	0.01	0.04	787	10.3417
0.1	2	1	3	0.01	0.05	848.667	11.152
0.1	2	1	4	0.01	0	402	5.28252
0.1	2	1	4	0.01	0.01	628.667	8.26106
0.1	2	1	4	0.01	0.02	820	10.7753
0.1	2	1	4	0.01	0.03	981	12.8909
0.1	2	1	4	0.01	0.04	1107.33	14.551
0.1	2	1	4	0.01	0.05	1230.67	16.1717
0.15	2	1	1	0.01	0	750.333	9.85983
0.15	2	1	1	0.01	0.01	1080	14.1919
0.15	2	1	1	0.01	0.02	1282.33	16.8506
0.15	2	1	1	0.01	0.03	1450	19.0539
0.15	2	1	1	0.01	0.04	1581	20.7753
0.15	2	1	1	0.01	0.05	1706	22.4179
0.15	2	1	2	0.01	0	750.333	9.85983
0.15	2	1	2	0.01	0.01	949.333	12.4748
0.15	2	1	2	0.01	0.02	1069	14.0473
0.15	2	1	2	0.01	0.03	1174.33	15.4314
0.15	2	1	2	0.01	0.04	1282	16.8463
0.15	2	1	2	0.01	0.05	1360.33	17.8756
0.15	2	1	3	0.01	0	750.333	9.85983
0.15	2	1	3	0.01	0.01	950.667	12.4923
0.15	2	1	3	0.01	0.02	1036	13.6137
0.15	2	1	3	0.01	0.03	1124.67	14.7788
0.15	2	1	3	0.01	0.04	1197.67	15.7381
0.15	2	1	3	0.01	0.05	1281	16.8331
0.15	2	1	4	0.01	0	750.333	9.85983
0.15	2	1	4	0.01	0.01	1103.33	14.4985
0.15	2	1	4	0.01	0.02	1323	17.385
0.15	2	1	4	0.01	0.03	1504.67	19.7722
0.15	2	1	4	0.01	0.04	1655.67	21.7565
0.15	2	1	4	0.01	0.05	1803.33	23.6969
0.2	2	1	1	0.01	0	1308	17.1879
0.2	2	1	1	0.01	0.01	1673	21.9842
0.2	2	1	1	0.01	0.02	1883	24.7438
0.2	2	1	1	0.01	0.03	2062	27.0959
0.2	2	1	1	0.01	0.04	2224.33	29.2291
0.2	2	1	1	0.01	0.05	2337.67	30.7184
0.2	2	1	2	0.01	0	1308	17.1879
0.2	2	1	2	0.01	0.01	1562.67	20.5344
0.2	2	1	2	0.01	0.02	1698.33	22.3171
0.2	2	1	2	0.01	0.03	1810	23.7845
0.2	2	1	2	0.01	0.04	1914	25.1511
0.2	2	1	2	0.01	0.05	2003.33	26.325
0.2	2	1	3	0.01	0	1308	17.1879
0.2	2	1	3	0.01	0.01	1511.67	19.8642
0.2	2	1	3	0.01	0.02	1599.33	21.0162
0.2	2	1	3	0.01	0.03	1680.33	22.0806
0.2	2	1	3	0.01	0.04	1759	23.1143
0.2	2	1	3	0.01	0.05	1828.33	24.0254
0.2	2	1	4	0.01	0	1308	17.1879
0.2	2	1	4	0.01	0.01	1729.67	22.7289
0.2	2	1	4	0.01	0.02	1957.67	25.7249
0.2	2	1	4	0.01	0.03	2138.67	28.1034
0.2	2	1	4	0.01	0.04	2280.67	29.9693
0.2	2	1	4	0.01	0.05	2420.33	31.8046
0.25	2	1	1	0.01	0	1779	23.3771
0.25	2	1	1	0.01	0.01	2281	29.9737
0.25	2	1	1	0.01	0.02	2490.33	32.7245
0.25	2	1	1	0.01	0.03	2681.67	35.2387
0.25	2	1	1	0.01	0.04	2811	36.9382
0.25	2	1	1	0.01	0.05	2973	39.067
0.25	2	1	2	0.01	0	1779	23.3771
0.25	2	1	2	0.01	0.01	2142.67	28.1559
0.25	2	1	2	0.01	0.02	2285	30.0263
0.25	2	1	2	0.01	0.03	2410.33	31.6732
0.25	2	1	2	0.01	0.04	2520.33	33.1187
0.25	2	1	2	0.01	0.05	2597.67	34.1349
0.25	2	1	3	0.01	0	1779	23.3771
0.25	2	1	3	0.01	0.01	2066.33	27.1529
0.25	2	1	3	0.01	0.02	2143	28.1603
0.25	2	1	3	0.01	0.03	2242.67	29.47
0.25	2	1	3	0.01	0.04	2301	30.2365
0.25	2	1	3	0.01	0.05	2368.33	31.1213
0.25	2	1	4	0.01	0	1779	23.3771
0.25	2	1	4	0.01	0.01	2319.33	30.4774
0.25	2	1	4	0.01	0.02	2568.33	33.7495
0.25	2	1	4	0.01	0.03	2739.67	36.0009
0.25	2	1	4	0.01	0.04	2903.67	38.1559
0.25	2	1	4	0.01	0.05	3046.67	40.035
0.3	2	1	1	0.01	0	2289	30.0788
0.3	2	1	1	0.01	0.01	2822.33	37.0872
0.3	2	1	1	0.01	0.02	3020	39.6846
0.3	2	1	1	0.01	0.03	3195	41.9842
0.3	2	1	1	0.01	0.04	3330.33	43.7626
0.3	2	1	1	0.01	0.05	3502	46.0184
0.3	2	1	2	0.01	0	2289	30.0788
0.3	2	1	2	0.01	0.01	2708	35.5848
0.3	2	1	2	0.01	0.02	2850	37.4507
0.3	2	1	2	0.01	0.03	2951	38.7779
0.3	2	1	2	0.01	0.04	3058.67	40.1927
0.3	2	1	2	0.01	0.05	3144	41.3141
0.3	2	1	3	0.01	0	2289	30.0788
0.3	2	1	3	0.01	0.01	2600.33	34.17
0.3	2	1	3	0.01	0.02	2667.33	35.0504
0.3	2	1	3	0.01	0.03	2750	36.1367
0.3	2	1	3	0.01	0.04	2799.33	36.7849
0.3	2	1	3	0.01	0.05	2862.33	37.6128
0.3	2	1	4	0.01	0	2289	30.0788
0.3	2	1	4	0.01	0.01	2865.33	37.6522
0.3	2	1	4	0.01	0.02	3083.33	40.5169
0.3	2	1	4	0.01	0.03	3272.33	43.0004
0.3	2	1	4	0.01	0.04	3433.33	45.1161
0.3	2	1	4	0.01	0.05	3591.33	47.1923
0.35	2	1	1	0.01	0	2761.67	36.29
0.35	2	1	1	0.01	0.01	3316.33	43.5786
0.35	2	1	1	0.01	0.02	3506	46.071
0.35	2	1	1	0.01	0.03	3655	48.0289
0.35	2	1	1	0.01	0.04	3827.33	50.2935
0.35	2	1	1	0.01	0.05	3937	51.7346
0.35	2	1	2	0.01	0	2761.67	36.29
0.35	2	1	2	0.01	0.01	3212	42.2076
0.35	2	1	2	0.01	0.02	3341.67	43.9115
0.35	2	1	2	0.01	0.03	3447.33	45.3
0.35	2	1	2	0.01	0.04	3559.33	46.7718
0.35	2	1	2	0.01	0.05	3641	47.8449
0.35	2	1	3	0.01	0	2761.67	36.29
0.35	2	1	3	0.01	0.01	3101	40.749
0.35	2	1	3	0.01	0.02	3161.67	41.5462
0.35	2	1	3	0.01	0.03	3216.33	42.2646
0.35	2	1	3	0.01	0.04	3268.67	42.9523
0.35	2	1	3	0.01	0.05	3313.33	43.5392
0.35	2	1	4	0.01	0	2761.67	36.29
0.35	2	1	4	0.01	0.01	3357.33	44.1174
0.35	2	1	4	0.01	0.02	3553.67	46.6973
0.35	2	1	4	0.01	0.03	3738	49.1196
0.35	2	1	4	0.01	0.04	3899.67	51.244
0.35	2	1	4	0.01	0.05	4017.33	52.7902
0.4	2	1	1	0.01	0	3200.33	42.0543
0.4	2	1	1	0.01	0.01	3740.67	49.1546
0.4	2	1	1	0.01	0.02	3927.33	51.6075
0.4	2	1	1	0.01	0.03	4097.33	53.8414
0.4	2	1	1	0.01	0.04	4224.67	55.5147
0.4	2	1	1	0.01	0.05	4329.67	56.8944
0.4	2	1	2	0.01	0	3200.33	42.0543
0.4	2	1	2	0.01	0.01	3652.67	47.9982
0.4	2	1	2	0.01	0.02	3778.67	49.654
0.4	2	1	2	0.01	0.03	3890.67	51.1257
0.4	2	1	2	0.01	0.04	3992.67	52.4661
0.4	2	1	2	0.01	0.05	4076.67	53.5699
0.4	2	1	3	0.01	0	3200.33	42.0543
0.4	2	1	3	0.01	0.01	3521.67	46.2768
0.4	2	1	3	0.01	0.02	3577	47.0039
0.4	2	1	3	0.01	0.03	3636.67	47.788
0.4	2	1	3	0.01	0.04	3686.67	48.445
0.4	2	1	3	0.01	0.05	3721.67	48.905
0.4	2	1	4	0.01	0	3200.33	42.0543
0.4	2	1	4	0.01	0.01	3763.67	49.4569
0.4	2	1	4	0.01	0.02	3976.67	52.2558
0.4	2	1	4	0.01	0.03	4161.33	54.6824
0.4	2	1	4	0.01	0.04	4297	56.4652
0.4	2	1	4	0.01	0.05	4435.67	58.2873
0.45	2	1	1	0.01	0	3565.33	46.8506
0.45	2	1	1	0.01	0.01	4089	53.7319
0.45	2	1	1	0.01	0.02	4247	55.8081
0.45	2	1	1	0.01	0.03	4433	58.2523
0.45	2	1	1	0.01	0.04	4537.67	59.6277
0.45	2	1	1	0.01	0.05	4658	61.2089
0.45	2	1	2	0.01	0	3565.33	46.8506
0.45	2	1	2	0.01	0.01	3997.33	52.5274
0.45	2	1	2	0.01	0.02	4137.33	54.3671
0.45	2	1	2	0.01	0.03	4241	55.7293
0.45	2	1	2	0.01	0.04	4357	57.2536
0.45	2	1	2	0.01	0.05	4431.67	58.2348
0.45	2	1	3	0.01	0	3565.33	46.8506
0.45	2	1	3	0.01	0.01	3878.33	50.9636
0.45	2	1	3	0.01	0.02	3919.67	51.5068
0.45	2	1	3	0.01	0.03	3975	52.2339
0.45	2	1	3	0.01	0.04	4024	52.8778
0.45	2	1	3	0.01	0.05	4036.33	53.0399
0.45	2	1	4	0.01	0	3565.33	46.8506
0.45	2	1	4	0.01	0.01	4118.33	54.1174
0.45	2	1	4	0.01	0.02	4348.33	57.1397
0.45	2	1	4	0.01	0.03	4507.33	59.2291
0.45	2	1	4	0.01	0.04	4634.67	60.9023
0.45	2	1	4	0.01	0.05	4773	62.7201
0.5	2	1	1	0.01	0	3922.33	51.5418
0.5	2	1	1	0.01	0.01	4404.33	57.8756
0.5	2	1	1	0.01	0.02	4582.67	60.219
0.5	2	1	1	0.01	0.03	4750.33	62.4223
0.5	2	1	1	0.01	0.04	4859.33	63.8546
0.5	2	1	1	0.01	0.05	4992.33	65.6023
0.5	2	1	2	0.01	0	3922.33	51.5418
0.5	2	1	2	0.01	0.01	4328.33	56.8769
0.5	2	1	2	0.01	0.02	4457.33	58.5721
0.5	2	1	2	0.01	0.03	4578.67	60.1664
0.5	2	1	2	0.01	0.04	4672	61.3929
0.5	2	1	2	0.01	0.05	4751	62.431
0.5	2	1	3	0.01	0	3922.33	51.5418
0.5	2	1	3	0.01	0.01	4208	55.2957
0.5	2	1	3	0.01	0.02	4252.67	55.8826
0.5	2	1	3	0.01	0.03	4293	56.4126
0.5	2	1	3	0.01	0.04	4323.33	56.8112
0.5	2	1	3	0.01	0.05	4352.33	57.1923
0.5	2	1	4	0.01	0	3922.33	51.5418
0.5	2	1	4	0.01	0.01	4443	58.3837
0.5	2	1	4	0.01	0.02	4660.33	61.2396
0.5	2	1	4	0.01	0.03	4822.67	63.3728
0.5	2	1	4	0.01	0.04	4969	65.2957
0.5	2	1	4	0.01	0.05	5092.67	66.9207
0.55	2	1	1	0.01	0	4281	56.2549
0.55	2	1	1	0.01	0.01	4674	61.4192
0.55	2	1	1	0.01	0.02	4878.67	64.1086
0.55	2	1	1	0.01	0.03	5013.33	65.8782
0.55	2	1	1	0.01	0.04	5158.67	67.788
0.55	2	1	1	0.01	0.05	5267.67	69.2203
0.55	2	1	2	0.01	0	4281	56.2549
0.55	2	1	2	0.01	0.01	4641.67	60.9943
0.55	2	1	2	0.01	0.02	4773.67	62.7289
0.55	2	1	2	0.01	0.03	4870.33	63.9991
0.55	2	1	2	0.01	0.04	4973.67	65.357
0.55	2	1	2	0.01	0.05	5068	66.5966
0.55	2	1	3	0.01	0	4281	56.2549
0.55	2	1	3	0.01	0.01	4501	59.1459
0.55	2	1	3	0.01	0.02	4545.67	59.7328
0.55	2	1	3	0.01	0.03	4572	60.0788
0.55	2	1	3	0.01	0.04	4603	60.4862
0.55	2	1	3	0.01	0.05	4648.67	61.0863
0.55	2	1	4	0.01	0	4281	56.2549
0.55	2	1	4	0.01	0.01	4734	62.2076
0.55	2	1	4	0.01	0.02	4950	65.046
0.55	2	1	4	0.01	0.03	5108.33	67.1266
0.55	2	1	4	0.01	0.04	5260.67	69.1283
0.55	2	1	4	0.01	0.05	5368.67	70.5475
0.6	2	1	1	0.01	0	4592.67	60.3504
0.6	2	1	1	0.01	0.01	4974.67	65.3701
0.6	2	1	1	0.01	0.02	5146.33	67.6259
0.6	2	1	1	0.01	0.03	5298.67	69.6277
0.6	2	1	1	0.01	0.04	5416.33	71.1739
0.6	2	1	1	0.01	0.05	5508.67	72.3872
0.6	2	1	2	0.01	0	4592.67	60.3504
0.6	2	1	2	0.01	0.01	4918	64.6255
0.6	2	1	2	0.01	0.02	5063.33	66.5353
0.6	2	1	2	0.01	0.03	5158	67.7792
0.6	2	1	2	0.01	0.04	5281.67	69.4043
0.6	2	1	2	0.01	0.05	5352	70.3285
0.6	2	1	3	0.01	0	4592.67	60.3504
0.6	2	1	3	0.01	0.01	4789.33	62.9347
0.6	2	1	3	0.01	0.02	4822	63.364
0.6	2	1	3	0.01	0.03	4842.67	63.6356
0.6	2	1	3	0.01	0.04	4890	64.2576
0.6	2	1	3	0.01	0.05	4907.67	64.4897
0.6	2	1	4	0.01	0	4592.67	60.3504
0.6	2	1	4	0.01	0.01	5016	65.9133
0.6	2	1	4	0.01	0.02	5207.33	68.4275
0.6	2	1	4	0.01	0.03	5386.67	70.7841
0.6	2	1	4	0.01	0.04	5505	72.339
0.6	2	1	4	0.01	0.05	5615	73.7845
0.65	2	1	1	0.01	0	4824.33	63.3947
0.65	2	1	1	0.01	0.01	5224	68.6465
0.65	2	1	1	0.01	0.02	5358.67	70.4161
0.65	2	1	1	0.01	0.03	5528.33	72.6456
0.65	2	1	1	0.01	0.04	5627	73.9422
0.65	2	1	1	0.01	0.05	5728	75.2694
0.65	2	1	2	0.01	0	4824.33	63.3947
0.65	2	1	2	0.01	0.01	5146.67	67.6303
0.65	2	1	2	0.01	0.02	5289.33	69.505
0.65	2	1	2	0.01	0.03	5398.67	70.9417
0.65	2	1	2	0.01	0.04	5495.67	72.2164
0.65	2	1	2	0.01	0.05	5562	73.088
0.65	2	1	3	0.01	0	4824.33	63.3947
0.65	2	1	3	0.01	0.01	5014	65.887
0.65	2	1	3	0.01	0.02	5044.33	66.2856
0.65	2	1	3	0.01	0.03	5076	66.7017
0.65	2	1	3	0.01	0.04	5100.33	67.0215
0.65	2	1	3	0.01	0.05	5134.33	67.4682
0.65	2	1	4	0.01	0	4824.33	63.3947
0.65	2	1	4	0.01	0.01	5254	69.0407
0.65	2	1	4	0.01	0.02	5438	71.4586
0.65	2	1	4	0.01	0.03	5595.67	73.5304
0.65	2	1	4	0.01	0.04	5717	75.1248
0.65	2	1	4	0.01	0.05	5836.67	76.6973
0.7	2	1	1	0.01	0	5048.33	66.3382
0.7	2	1	1	0.01	0.01	5433.33	71.3973
0.7	2	1	1	0.01	0.02	5565.67	73.1362
0.7	2	1	1	0.01	0.03	5722.33	75.1949
0.7	2	1	1	0.01	0.04	5834.33	76.6667
0.7	2	1	1	0.01	0.05	5929.33	77.915
0.7	2	1	2	0.01	0	5048.33	66.3382
0.7	2	1	2	0.01	0.01	5368	70.5388
0.7	2	1	2	0.01	0.02	5497.33	72.2383
0.7	2	1	2	0.01	0.03	5612.67	73.7538
0.7	2	1	2	0.01	0.04	5707.67	75.0022
0.7	2	1	2	0.01	0.05	5786.67	76.0403
0.7	2	1	3	0.01	0	5048.33	66.3382
0.7	2	1	3	0.01	0.01	5227.33	68.6903
0.7	2	1	3	0.01	0.02	5253.33	69.032
0.7	2	1	3	0.01	0.03	5279.33	69.3736
0.7	2	1	3	0.01	0.04	5313.67	69.8248
0.7	2	1	3	0.01	0.05	5348.67	70.2847
0.7	2	1	4	0.01	0	5048.33	66.3382
0.7	2	1	4	0.01	0.01	5457.67	71.717
0.7	2	1	4	0.01	0.02	5667.67	74.4766
0.7	2	1	4	0.01	0.03	5791.33	76.1016
0.7	2	1	4	0.01	0.04	5919.33	77.7836
0.7	2	1	4	0.01	0.05	6033.33	79.2816
0.75	2	1	1	0.01	0	5234	68.7779
0.75	2	1	1	0.01	0.01	5591.33	73.4735
0.75	2	1	1	0.01	0.02	5761	75.703
0.75	2	1	1	0.01	0.03	5897	77.4901
0.75	2	1	1	0.01	0.04	6003	78.883
0.75	2	1	1	0.01	0.05	6106.33	80.2409
0.75	2	1	2	0.01	0	5234	68.7779
0.75	2	1	2	0.01	0.01	5530.67	72.6763
0.75	2	1	2	0.01	0.02	5678.67	74.6211
0.75	2	1	2	0.01	0.03	5776.67	75.9089
0.75	2	1	2	0.01	0.04	5887.33	77.3631
0.75	2	1	2	0.01	0.05	5959.67	78.3136
0.75	2	1	3	0.01	0	5234	68.7779
0.75	2	1	3	0.01	0.01	5394.67	70.8892
0.75	2	1	3	0.01	0.02	5425.67	71.2965
0.75	2	1	3	0.01	0.03	5444	71.5375
0.75	2	1	3	0.01	0.04	5493.67	72.1901
0.75	2	1	3	0.01	0.05	5524.33	72.5931
0.75	2	1	4	0.01	0	5234	68.7779
0.75	2	1	4	0.01	0.01	5624	73.9028
0.75	2	1	4	0.01	0.02	5841.33	76.7587
0.75	2	1	4	0.01	0.03	5965.67	78.3925
0.75	2	1	4	0.01	0.04	6117	80.3811
0.75	2	1	4	0.01	0.05	6191	81.3535
0.8	2	1	1	0.01	0	5375.33	70.6351
0.8	2	1	1	0.01	0.01	5713.67	75.081
0.8	2	1	1	0.01	0.02	5896.67	77.4858
0.8	2	1	1	0.01	0.03	6012.67	79.0101
0.8	2	1	1	0.01	0.04	6134.33	80.6088
0.8	2	1	1	0.01	0.05	6233.33	81.9098
0.8	2	1	2	0.01	0	5375.33	70.6351
0.8	2	1	2	0.01	0.01	5674.33	74.5642
0.8	2	1	2	0.01	0.02	5818.67	76.4608
0.8	2	1	2	0.01	0.03	5918.67	77.7749
0.8	2	1	2	0.01	0.04	6036.67	79.3254
0.8	2	1	2	0.01	0.05	6097.67	80.127
0.8	2	1	3	0.01	0	5375.33	70.6351
0.8	2	1	3	0.01	0.01	5526.67	72.6237
0.8	2	1	3	0.01	0.02	5561.33	73.0793
0.8	2	1	3	0.01	0.03	5580.67	73.3333
0.8	2	1	3	0.01	0.04	5628.67	73.9641
0.8	2	1	3	0.01	0.05	5663.67	74.424
0.8	2	1	4	0.01	0	5375.33	70.6351
0.8	2	1	4	0.01	0.01	5766	75.7687
0.8	2	1	4	0.01	0.02	5952.33	78.2173
0.8	2	1	4	0.01	0.03	6107.33	80.2541
0.8	2	1	4	0.01	0.04	6227.67	81.8353
0.8	2	1	4	0.01	0.05	6300.33	82.7902
0.85	2	1	1	0.01	0	5519	72.523
0.85	2	1	1	0.01	0.01	5838	76.7148
0.85	2	1	1	0.01	0.02	6013.67	79.0232
0.85	2	1	1	0.01	0.03	6136.33	80.6351
0.85	2	1	1	0.01	0.04	6242.33	82.028
0.85	2	1	1	0.01	0.05	6344	83.364
0.85	2	1	2	0.01	0	5519	72.523
0.85	2	1	2	0.01	0.01	5793	76.1235
0.85	2	1	2	0.01	0.02	5951	78.1997
0.85	2	1	2	0.01	0.03	6039.67	79.3649
0.85	2	1	2	0.01	0.04	6156	80.8936
0.85	2	1	2	0.01	0.05	6228.33	81.8441
0.85	2	1	3	0.01	0	5519	72.523
0.85	2	1	3	0.01	0.01	5644	74.1656
0.85	2	1	3	0.01	0.02	5687.33	74.735
0.85	2	1	3	0.01	0.03	5725	75.23
0.85	2	1	3	0.01	0.04	5761	75.703
0.85	2	1	3	0.01	0.05	5791	76.0972
0.85	2	1	4	0.01	0	5519	72.523
0.85	2	1	4	0.01	0.01	5869.33	77.1266
0.85	2	1	4	0.01	0.02	6077	79.8555
0.85	2	1	4	0.01	0.03	6197.33	81.4367
0.85	2	1	4	0.01	0.04	6335.67	83.2545
0.85	2	1	4	0.01	0.05	6404.67	84.1612
0.9	2	1	1	0.01	0	5642.33	74.1437
0.9	2	1	1	0.01	0.01	5956.33	78.2698
0.9	2	1	1	0.01	0.02	6149	80.8016
0.9	2	1	1	0.01	0.03	6243.33	82.0412
0.9	2	1	1	0.01	0.04	6359	83.5611
0.9	2	1	1	0.01	0.05	6448.67	84.7394
0.9	2	1	2	0.01	0	5642.33	74.1437
0.9	2	1	2	0.01	0.01	5897.33	77.4945
0.9	2	1	2	0.01	0.02	6060	79.6321
0.9	2	1	2	0.01	0.03	6145.67	80.7578
0.9	2	1	2	0.01	0.04	6275.33	82.4617
0.9	2	1	2	0.01	0.05	6346	83.3903
0.9	2	1	3	0.01	0	5642.33	74.1437
0.9	2	1	3	0.01	0.01	5764.67	75.7512
0.9	2	1	3	0.01	0.02	5797.33	76.1805
0.9	2	1	3	0.01	0.03	5835.67	76.6842
0.9	2	1	3	0.01	0.04	5880	77.2668
0.9	2	1	3	0.01	0.05	5906.67	77.6172
0.9	2	1	4	0.01	0	5642.33	74.1437
0.9	2	1	4	0.01	0.01	6003.33	78.8874
0.9	2	1	4	0.01	0.02	6190.67	81.3491
0.9	2	1	4	0.01	0.03	6326.33	83.1318
0.9	2	1	4	0.01	0.04	6446	84.7043
0.9	2	1	4	0.01	0.05	6528	85.7819
0.95	2	1	1	0.01	0	5737.33	75.392
0.95	2	1	1	0.01	0.01	6062.33	79.6627
0.95	2	1	1	0.01	0.02	6237.33	81.9623
0.95	2	1	1	0.01	0.03	6335.33	83.2501
0.95	2	1	1	0.01	0.04	6478.33	85.1292
0.95	2	1	1	0.01	0.05	6533.67	85.8563
0.95	2	1	2	0.01	0	5737.33	75.392
0.95	2	1	2	0.01	0.01	6017	79.067
0.95	2	1	2	0.01	0.02	6152.67	80.8498
0.95	2	1	2	0.01	0.03	6241	82.0105
0.95	2	1	2	0.01	0.04	6368.67	83.6881
0.95	2	1	2	0.01	0.05	6441	84.6386
0.95	2	1	3	0.01	0	5737.33	75.392
0.95	2	1	3	0.01	0.01	5864.33	77.0609
0.95	2	1	3	0.01	0.02	5892	77.4244
0.95	2	1	3	0.01	0.03	5938.33	78.0333
0.95	2	1	3	0.01	0.04	5976.67	78.537
0.95	2	1	3	0.01	0.05	6009.33	78.9663
0.95	2	1	4	0.01	0	5737.33	75.392
0.95	2	1	4	0.01	0.01	6125.33	80.4906
0.95	2	1	4	0.01	0.02	6281	82.5361
0.95	2	1	4	0.01	0.03	6432	84.5204
0.95	2	1	4	0.01	0.04	6528	85.7819
0.95	2	1	4	0.01	0.05	6623	87.0302
1	2	1	1	0.01	0	5827	76.5703
1	2	1	1	0.01	0.01	6136	80.6307
1	2	1	1	0.01	0.02	6296	82.7332
1	2	1	1	0.01	0.03	6420	84.3627
1	2	1	1	0.01	0.04	6509	85.5322
1	2	1	1	0.01	0.05	6584	86.5177
1	2	1	2	0.01	0	5827	76.5703
1	2	1	2	0.01	0.01	6060	79.6321
1	2	1	2	0.01	0.02	6235	81.9317
1	2	1	2	0.01	0.03	6329	83.1669
1	2	1	2	0.01	0.04	6441	84.6386
1	2	1	2	0.01	0.05	6513	85.5848
1	2	1	3	0.01	0	5827	76.5703
1	2	1	3	0.01	0.01	5936	78.0026
1	2	1	3	0.01	0.02	5966	78.3968
1	2	1	3	0.01	0.03	6021	79.1196
1	2	1	3	0.01	0.04	6053	79.5401
1	2	1	3	0.01	0.05	6095	80.092
1	2	1	4	0.01	0	5827	76.5703
1	2	1	4	0.01	0.01	6165	81.0118
1	2	1	4	0.01	0.02	6347	83.4034
1	2	1	4	0.01	0.03	6502	85.4402
1	2	1	4	0.01	0.04	6600	86.728
1	2	1	4	0.01	0.05	6658	87.4901
0.05	3	1	1	0.01	0	84.3333	1.70681
0.05	3	1	1	0.01	0.01	122	2.46914
0.05	3	1	1	0.01	0.02	155	3.13702
0.05	3	1	1	0.01	0.03	190	3.84538
0.05	3	1	1	0.01	0.04	220.667	4.46603
0.05	3	1	1	0.01	0.05	254	5.14066
0.05	3	1	2	0.01	0	84.3333	1.70681
0.05	3	1	2	0.01	0.01	110.333	2.23302
0.05	3	1	2	0.01	0.02	131.667	2.66478
0.05	3	1	2	0.01	0.03	155	3.13702
0.05	3	1	2	0.01	0.04	177.333	3.58902
0.05	3	1	2	0.01	0.05	199	4.02752
0.05	3	1	3	0.01	0	84.3333	1.70681
0.05	3	1	3	0.01	0.01	110.333	2.23302
0.05	3	1	3	0.01	0.02	131.667	2.66478
0.05	3	1	3	0.01	0.03	155	3.13702
0.05	3	1	3	0.01	0.04	177.333	3.58902
0.05	3	1	3	0.01	0.05	199	4.02752
0.05	3	1	4	0.01	0	84.3333	1.70681
0.05	3	1	4	0.01	0.01	122	2.46914
0.05	3	1	4	0.01	0.02	155	3.13702
0.05	3	1	4	0.01	0.03	190	3.84538
0.05	3	1	4	0.01	0.04	220.667	4.46603
0.05	3	1	4	0.01	0.05	254	5.14066
0.1	3	1	1	0.01	0	119.667	2.42191
0.1	3	1	1	0.01	0.01	196	3.96681
0.1	3	1	1	0.01	0.02	265.333	5.37003
0.1	3	1	1	0.01	0.03	336	6.80024
0.1	3	1	1	0.01	0.04	398	8.05505
0.1	3	1	1	0.01	0.05	462.333	9.35708
0.1	3	1	2	0.01	0	119.667	2.42191
0.1	3	1	2	0.01	0.01	169.333	3.42711
0.1	3	1	2	0.01	0.02	213	4.31087
0.1	3	1	2	0.01	0.03	254.667	5.15415
0.1	3	1	2	0.01	0.04	293	5.92997
0.1	3	1	2	0.01	0.05	330.667	6.6923
0.1	3	1	3	0.01	0	119.667	2.42191
0.1	3	1	3	0.01	0.01	172.333	3.48782
0.1	3	1	3	0.01	0.02	214	4.33111
0.1	3	1	3	0.01	0.03	259.667	5.25535
0.1	3	1	3	0.01	0.04	298.333	6.03791
0.1	3	1	3	0.01	0.05	336	6.80024
0.1	3	1	4	0.01	0	119.667	2.42191
0.1	3	1	4	0.01	0.01	214	4.33111
0.1	3	1	4	0.01	0.02	301.333	6.09863
0.1	3	1	4	0.01	0.03	378	7.65027
0.1	3	1	4	0.01	0.04	458.667	9.28287
0.1	3	1	4	0.01	0.05	534.333	10.8143
0.15	3	1	1	0.01	0	167.667	3.39338
0.15	3	1	1	0.01	0.01	257.667	5.21487
0.15	3	1	1	0.01	0.02	334.333	6.76651
0.15	3	1	1	0.01	0.03	418.667	8.47332
0.15	3	1	1	0.01	0.04	487.333	9.86305
0.15	3	1	1	0.01	0.05	551.667	11.1651
0.15	3	1	2	0.01	0	167.667	3.39338
0.15	3	1	2	0.01	0.01	225.333	4.56048
0.15	3	1	2	0.01	0.02	273.333	5.53194
0.15	3	1	2	0.01	0.03	321	6.49666
0.15	3	1	2	0.01	0.04	366.333	7.41415
0.15	3	1	2	0.01	0.05	414	8.37887
0.15	3	1	3	0.01	0	167.667	3.39338
0.15	3	1	3	0.01	0.01	228	4.61445
0.15	3	1	3	0.01	0.02	277.333	5.6129
0.15	3	1	3	0.01	0.03	328.333	6.64508
0.15	3	1	3	0.01	0.04	379.667	7.68401
0.15	3	1	3	0.01	0.05	425.667	8.61499
0.15	3	1	4	0.01	0	167.667	3.39338
0.15	3	1	4	0.01	0.01	280.333	5.67361
0.15	3	1	4	0.01	0.02	381.667	7.72448
0.15	3	1	4	0.01	0.03	480.333	9.72138
0.15	3	1	4	0.01	0.04	567.667	11.4889
0.15	3	1	4	0.01	0.05	653.667	13.2294
0.2	3	1	1	0.01	0	219	4.4323
0.2	3	1	1	0.01	0.01	346	7.00263
0.2	3	1	1	0.01	0.02	453.667	9.18168
0.2	3	1	1	0.01	0.03	561	11.354
0.2	3	1	1	0.01	0.04	655	13.2564
0.2	3	1	1	0.01	0.05	753.333	15.2466
0.2	3	1	2	0.01	0	219	4.4323
0.2	3	1	2	0.01	0.01	294.333	5.95696
0.2	3	1	2	0.01	0.02	355.333	7.19153
0.2	3	1	2	0.01	0.03	413.667	8.37213
0.2	3	1	2	0.01	0.04	481.667	9.74836
0.2	3	1	2	0.01	0.05	536	10.848
0.2	3	1	3	0.01	0	219	4.4323
0.2	3	1	3	0.01	0.01	303	6.13236
0.2	3	1	3	0.01	0.02	364.333	7.37368
0.2	3	1	3	0.01	0.03	433	8.76341
0.2	3	1	3	0.01	0.04	506	10.2408
0.2	3	1	3	0.01	0.05	568.333	11.5024
0.2	3	1	4	0.01	0	219	4.4323
0.2	3	1	4	0.01	0.01	361	7.30621
0.2	3	1	4	0.01	0.02	495.333	10.025
0.2	3	1	4	0.01	0.03	620.667	12.5616
0.2	3	1	4	0.01	0.04	733.333	14.8418
0.2	3	1	4	0.01	0.05	830.333	16.805
0.25	3	1	1	0.01	0	284.667	5.76132
0.25	3	1	1	0.01	0.01	466.333	9.43803
0.25	3	1	1	0.01	0.02	607.667	12.2985
0.25	3	1	1	0.01	0.03	737.667	14.9295
0.25	3	1	1	0.01	0.04	854	17.284
0.25	3	1	1	0.01	0.05	965.333	19.5372
0.25	3	1	2	0.01	0	284.667	5.76132
0.25	3	1	2	0.01	0.01	385.333	7.79869
0.25	3	1	2	0.01	0.02	463.333	9.37732
0.25	3	1	2	0.01	0.03	534	10.8075
0.25	3	1	2	0.01	0.04	610.667	12.3592
0.25	3	1	2	0.01	0.05	679	13.7422
0.25	3	1	3	0.01	0	284.667	5.76132
0.25	3	1	3	0.01	0.01	404	8.17648
0.25	3	1	3	0.01	0.02	488	9.87654
0.25	3	1	3	0.01	0.03	568	11.4956
0.25	3	1	3	0.01	0.04	649.667	13.1485
0.25	3	1	3	0.01	0.05	729.333	14.7608
0.25	3	1	4	0.01	0	284.667	5.76132
0.25	3	1	4	0.01	0.01	477.667	9.66741
0.25	3	1	4	0.01	0.02	643	13.0136
0.25	3	1	4	0.01	0.03	787.667	15.9414
0.25	3	1	4	0.01	0.04	919	18.5995
0.25	3	1	4	0.01	0.05	1037.67	21.0011
0.3	3	1	1	0.01	0	369	7.46812
0.3	3	1	1	0.01	0.01	599.333	12.1298
0.3	3	1	1	0.01	0.02	761.333	15.4085
0.3	3	1	1	0.01	0.03	915.667	18.532
0.3	3	1	1	0.01	0.04	1046	21.1698
0.3	3	1	1	0.01	0.05	1168	23.6389
0.3	3	1	2	0.01	0	369	7.46812
0.3	3	1	2	0.01	0.01	487	9.8563
0.3	3	1	2	0.01	0.02	583	11.7992
0.3	3	1	2	0.01	0.03	668	13.5195
0.3	3	1	2	0.01	0.04	751.667	15.2128
0.3	3	1	2	0.01	0.05	831.333	16.8252
0.3	3	1	3	0.01	0	369	7.46812
0.3	3	1	3	0.01	0.01	526.333	10.6524
0.3	3	1	3	0.01	0.02	627.333	12.6965
0.3	3	1	3	0.01	0.03	720.333	14.5787
0.3	3	1	3	0.01	0.04	816.667	16.5284
0.3	3	1	3	0.01	0.05	899	18.1947
0.3	3	1	4	0.01	0	369	7.46812
0.3	3	1	4	0.01	0.01	608	12.3052
0.3	3	1	4	0.01	0.02	802.667	16.245
0.3	3	1	4	0.01	0.03	961	19.4495
0.3	3	1	4	0.01	0.04	1105.67	22.3774
0.3	3	1	4	0.01	0.05	1233	24.9545
0.35	3	1	1	0.01	0	498	10.0789
0.35	3	1	1	0.01	0.01	856.667	17.3379
0.35	3	1	1	0.01	0.02	1099	22.2425
0.35	3	1	1	0.01	0.03	1262.33	25.5481
0.35	3	1	1	0.01	0.04	1447.33	29.2923
0.35	3	1	1	0.01	0.05	1567.67	31.7277
0.35	3	1	2	0.01	0	498	10.0789
0.35	3	1	2	0.01	0.01	722	14.6124
0.35	3	1	2	0.01	0.02	821.333	16.6228
0.35	3	1	2	0.01	0.03	921.667	18.6534
0.35	3	1	2	0.01	0.04	1013.67	20.5154
0.35	3	1	2	0.01	0.05	1078.67	21.8309
0.35	3	1	3	0.01	0	498	10.0789
0.35	3	1	3	0.01	0.01	765.333	15.4894
0.35	3	1	3	0.01	0.02	876.667	17.7427
0.35	3	1	3	0.01	0.03	990	20.0364
0.35	3	1	3	0.01	0.04	1085.33	21.9659
0.35	3	1	3	0.01	0.05	1168	23.6389
0.35	3	1	4	0.01	0	498	10.0789
0.35	3	1	4	0.01	0.01	867	17.5471
0.35	3	1	4	0.01	0.02	1109	22.4448
0.35	3	1	4	0.01	0.03	1298.33	26.2767
0.35	3	1	4	0.01	0.04	1465.33	29.6566
0.35	3	1	4	0.01	0.05	1607.33	32.5305
0.4	3	1	1	0.01	0	636.333	12.8786
0.4	3	1	1	0.01	0.01	1042.67	21.1023
0.4	3	1	1	0.01	0.02	1337.33	27.066
0.4	3	1	1	0.01	0.03	1530.67	30.9789
0.4	3	1	1	0.01	0.04	1711	34.6286
0.4	3	1	1	0.01	0.05	1854.67	37.5363
0.4	3	1	2	0.01	0	636.333	12.8786
0.4	3	1	2	0.01	0.01	883.333	17.8776
0.4	3	1	2	0.01	0.02	995.667	20.1511
0.4	3	1	2	0.01	0.03	1116.67	22.6
0.4	3	1	2	0.01	0.04	1213.33	24.5564
0.4	3	1	2	0.01	0.05	1288.33	26.0743
0.4	3	1	3	0.01	0	636.333	12.8786
0.4	3	1	3	0.01	0.01	956.667	19.3618
0.4	3	1	3	0.01	0.02	1090.67	22.0738
0.4	3	1	3	0.01	0.03	1213.67	24.5632
0.4	3	1	3	0.01	0.04	1317.67	26.668
0.4	3	1	3	0.01	0.05	1412	28.5772
0.4	3	1	4	0.01	0	636.333	12.8786
0.4	3	1	4	0.01	0.01	1076	21.777
0.4	3	1	4	0.01	0.02	1353	27.3831
0.4	3	1	4	0.01	0.03	1546.67	31.3027
0.4	3	1	4	0.01	0.04	1719.67	34.804
0.4	3	1	4	0.01	0.05	1874.67	37.941
0.45	3	1	1	0.01	0	831	16.8185
0.45	3	1	1	0.01	0.01	1381.67	27.9633
0.45	3	1	1	0.01	0.02	1659	33.5762
0.45	3	1	1	0.01	0.03	1878	38.0085
0.45	3	1	1	0.01	0.04	2055.67	41.6043
0.45	3	1	1	0.01	0.05	2200	44.5254
0.45	3	1	2	0.01	0	831	16.8185
0.45	3	1	2	0.01	0.01	1203.67	24.3608
0.45	3	1	2	0.01	0.02	1321	26.7355
0.45	3	1	2	0.01	0.03	1432.67	28.9955
0.45	3	1	2	0.01	0.04	1536.67	31.1003
0.45	3	1	2	0.01	0.05	1624.33	32.8746
0.45	3	1	3	0.01	0	831	16.8185
0.45	3	1	3	0.01	0.01	1258.67	25.4739
0.45	3	1	3	0.01	0.02	1385.33	28.0375
0.45	3	1	3	0.01	0.03	1500.67	30.3717
0.45	3	1	3	0.01	0.04	1606.33	32.5103
0.45	3	1	3	0.01	0.05	1678.67	33.9742
0.45	3	1	4	0.01	0	831	16.8185
0.45	3	1	4	0.01	0.01	1398	28.2939
0.45	3	1	4	0.01	0.02	1670	33.7988
0.45	3	1	4	0.01	0.03	1907.33	38.6022
0.45	3	1	4	0.01	0.04	2068	41.8539
0.45	3	1	4	0.01	0.05	2211.33	44.7548
0.5	3	1	1	0.01	0	1042.67	21.1023
0.5	3	1	1	0.01	0.01	1780	36.0251
0.5	3	1	1	0.01	0.02	2087	42.2384
0.5	3	1	1	0.01	0.03	2294	46.4278
0.5	3	1	1	0.01	0.04	2494.33	50.4824
0.5	3	1	1	0.01	0.05	2655	53.7341
0.5	3	1	2	0.01	0	1042.67	21.1023
0.5	3	1	2	0.01	0.01	1609.33	32.571
0.5	3	1	2	0.01	0.02	1736	35.1346
0.5	3	1	2	0.01	0.03	1853.33	37.5093
0.5	3	1	2	0.01	0.04	1964.67	39.7625
0.5	3	1	2	0.01	0.05	2045	41.3884
0.5	3	1	3	0.01	0	1042.67	21.1023
0.5	3	1	3	0.01	0.01	1661	33.6167
0.5	3	1	3	0.01	0.02	1773	35.8834
0.5	3	1	3	0.01	0.03	1889	38.2311
0.5	3	1	3	0.01	0.04	1986.67	40.2078
0.5	3	1	3	0.01	0.05	2060.67	41.7055
0.5	3	1	4	0.01	0	1042.67	21.1023
0.5	3	1	4	0.01	0.01	1816.33	36.7604
0.5	3	1	4	0.01	0.02	2115.33	42.8118
0.5	3	1	4	0.01	0.03	2331.67	47.1902
0.5	3	1	4	0.01	0.04	2488.67	50.3677
0.5	3	1	4	0.01	0.05	2642	53.471
0.55	3	1	1	0.01	0	1302	26.3509
0.55	3	1	1	0.01	0.01	2249.67	45.5306
0.55	3	1	1	0.01	0.02	2546.67	51.5415
0.55	3	1	1	0.01	0.03	2764.33	55.9468
0.55	3	1	1	0.01	0.04	2912	58.9354
0.55	3	1	1	0.01	0.05	3025.67	61.2359
0.55	3	1	2	0.01	0	1302	26.3509
0.55	3	1	2	0.01	0.01	2111.33	42.7309
0.55	3	1	2	0.01	0.02	2226.67	45.0651
0.55	3	1	2	0.01	0.03	2349.33	47.5477
0.55	3	1	2	0.01	0.04	2445.33	49.4907
0.55	3	1	2	0.01	0.05	2530	51.2042
0.55	3	1	3	0.01	0	1302	26.3509
0.55	3	1	3	0.01	0.01	2123	42.967
0.55	3	1	3	0.01	0.02	2200.33	44.5321
0.55	3	1	3	0.01	0.03	2334.67	47.2509
0.55	3	1	3	0.01	0.04	2416.67	48.9105
0.55	3	1	3	0.01	0.05	2474	50.0708
0.55	3	1	4	0.01	0	1302	26.3509
0.55	3	1	4	0.01	0.01	2306.33	46.6775
0.55	3	1	4	0.01	0.02	2559.33	51.7979
0.55	3	1	4	0.01	0.03	2748.33	55.623
0.55	3	1	4	0.01	0.04	2911	58.9152
0.55	3	1	4	0.01	0.05	3032.33	61.3708
0.6	3	1	1	0.01	0	1577.33	31.9234
0.6	3	1	1	0.01	0.01	2753.33	55.7242
0.6	3	1	1	0.01	0.02	3008.67	60.8919
0.6	3	1	1	0.01	0.03	3193	64.6225
0.6	3	1	1	0.01	0.04	3321.33	67.2199
0.6	3	1	1	0.01	0.05	3444.67	69.716
0.6	3	1	2	0.01	0	1577.33	31.9234
0.6	3	1	2	0.01	0.01	2666.33	53.9634
0.6	3	1	2	0.01	0.02	2792.67	56.5203
0.6	3	1	2	0.01	0.03	2904.67	58.787
0.6	3	1	2	0.01	0.04	2993	60.5748
0.6	3	1	2	0.01	0.05	3064.33	62.0185
0.6	3	1	3	0.01	0	1577.33	31.9234
0.6	3	1	3	0.01	0.01	2662.67	53.8892
0.6	3	1	3	0.01	0.02	2718.33	55.0159
0.6	3	1	3	0.01	0.03	2803.67	56.7429
0.6	3	1	3	0.01	0.04	2854	57.7616
0.6	3	1	3	0.01	0.05	2908	58.8545
0.6	3	1	4	0.01	0	1577.33	31.9234
0.6	3	1	4	0.01	0.01	2788.33	56.4326
0.6	3	1	4	0.01	0.02	3015	61.02
0.6	3	1	4	0.01	0.03	3208	64.9261
0.6	3	1	4	0.01	0.04	3353.67	67.8743
0.6	3	1	4	0.01	0.05	3468.33	70.195
0.65	3	1	1	0.01	0	1855.67	37.5565
0.65	3	1	1	0.01	0.01	3193.67	64.636
0.65	3	1	1	0.01	0.02	3401.33	68.839
0.65	3	1	1	0.01	0.03	3562.67	72.1042
0.65	3	1	1	0.01	0.04	3672.67	74.3304
0.65	3	1	1	0.01	0.05	3755.33	76.0035
0.65	3	1	2	0.01	0	1855.67	37.5565
0.65	3	1	2	0.01	0.01	3136	63.4689
0.65	3	1	2	0.01	0.02	3245.67	65.6885
0.65	3	1	2	0.01	0.03	3336.67	67.5302
0.65	3	1	2	0.01	0.04	3421	69.237
0.65	3	1	2	0.01	0.05	3485.67	70.5458
0.65	3	1	3	0.01	0	1855.67	37.5565
0.65	3	1	3	0.01	0.01	3100.33	62.7471
0.65	3	1	3	0.01	0.02	3138.33	63.5162
0.65	3	1	3	0.01	0.03	3197	64.7035
0.65	3	1	3	0.01	0.04	3230.33	65.3781
0.65	3	1	3	0.01	0.05	3263	66.0393
0.65	3	1	4	0.01	0	1855.67	37.5565
0.65	3	1	4	0.01	0.01	3201.33	64.7912
0.65	3	1	4	0.01	0.02	3406	68.9334
0.65	3	1	4	0.01	0.03	3560.67	72.0637
0.65	3	1	4	0.01	0.04	3685.33	74.5868
0.65	3	1	4	0.01	0.05	3769.67	76.2936
0.7	3	1	1	0.01	0	2178	44.0801
0.7	3	1	1	0.01	0.01	3645.67	73.784
0.7	3	1	1	0.01	0.02	3808	77.0694
0.7	3	1	1	0.01	0.03	3907	79.0731
0.7	3	1	1	0.01	0.04	3999	80.935
0.7	3	1	1	0.01	0.05	4092.33	82.824
0.7	3	1	2	0.01	0	2178	44.0801
0.7	3	1	2	0.01	0.01	3612	73.1026
0.7	3	1	2	0.01	0.02	3700	74.8836
0.7	3	1	2	0.01	0.03	3777.67	76.4555
0.7	3	1	2	0.01	0.04	3844.33	77.8048
0.7	3	1	2	0.01	0.05	3897.33	78.8774
0.7	3	1	3	0.01	0	2178	44.0801
0.7	3	1	3	0.01	0.01	3560	72.0502
0.7	3	1	3	0.01	0.02	3593	72.7181
0.7	3	1	3	0.01	0.03	3628.33	73.4332
0.7	3	1	3	0.01	0.04	3647.67	73.8245
0.7	3	1	3	0.01	0.05	3681.33	74.5058
0.7	3	1	4	0.01	0	2178	44.0801
0.7	3	1	4	0.01	0.01	3629.33	73.4534
0.7	3	1	4	0.01	0.02	3806.33	77.0357
0.7	3	1	4	0.01	0.03	3918.67	79.3092
0.7	3	1	4	0.01	0.04	4017.67	81.3128
0.7	3	1	4	0.01	0.05	4126	83.5054
0.75	3	1	1	0.01	0	2505.33	50.705
0.75	3	1	1	0.01	0.01	3967.33	80.2941
0.75	3	1	1	0.01	0.02	4095.67	82.8915
0.75	3	1	1	0.01	0.03	4187	84.7399
0.75	3	1	1	0.01	0.04	4279	86.6019
0.75	3	1	1	0.01	0.05	4365.33	88.3492
0.75	3	1	2	0.01	0	2505.33	50.705
0.75	3	1	2	0.01	0.01	3952	79.9838
0.75	3	1	2	0.01	0.02	4035.67	81.6771
0.75	3	1	2	0.01	0.03	4099.33	82.9657
0.75	3	1	2	0.01	0.04	4158.67	84.1665
0.75	3	1	2	0.01	0.05	4207	85.1447
0.75	3	1	3	0.01	0	2505.33	50.705
0.75	3	1	3	0.01	0.01	3880.67	78.5401
0.75	3	1	3	0.01	0.02	3901.33	78.9584
0.75	3	1	3	0.01	0.03	3929.67	79.5318
0.75	3	1	3	0.01	0.04	3940	79.7409
0.75	3	1	3	0.01	0.05	3964.67	80.2402
0.75	3	1	4	0.01	0	2505.33	50.705
0.75	3	1	4	0.01	0.01	3965.67	80.2604
0.75	3	1	4	0.01	0.02	4111	83.2018
0.75	3	1	4	0.01	0.03	4214	85.2864
0.75	3	1	4	0.01	0.04	4314	87.3103
0.75	3	1	4	0.01	0.05	4387	88.7877
0.8	3	1	1	0.01	0	2831	57.2961
0.8	3	1	1	0.01	0.01	4285	86.7233
0.8	3	1	1	0.01	0.02	4381.33	88.673
0.8	3	1	1	0.01	0.03	4480.33	90.6767
0.8	3	1	1	0.01	0.04	4538.67	91.8572
0.8	3	1	1	0.01	0.05	4588.67	92.8692
0.8	3	1	2	0.01	0	2831	57.2961
0.8	3	1	2	0.01	0.01	4288.33	86.7908
0.8	3	1	2	0.01	0.02	4351	88.0591
0.8	3	1	2	0.01	0.03	4410.67	89.2667
0.8	3	1	2	0.01	0.04	4463	90.3258
0.8	3	1	2	0.01	0.05	4502.67	91.1287
0.8	3	1	3	0.01	0	2831	57.2961
0.8	3	1	3	0.01	0.01	4232.67	85.6642
0.8	3	1	3	0.01	0.02	4239	85.7923
0.8	3	1	3	0.01	0.03	4246.67	85.9475
0.8	3	1	3	0.01	0.04	4249.67	86.0082
0.8	3	1	3	0.01	0.05	4255	86.1162
0.8	3	1	4	0.01	0	2831	57.2961
0.8	3	1	4	0.01	0.01	4279	86.6019
0.8	3	1	4	0.01	0.02	4403	89.1115
0.8	3	1	4	0.01	0.03	4500.33	91.0814
0.8	3	1	4	0.01	0.04	4560	92.289
0.8	3	1	4	0.01	0.05	4612.33	93.3482
0.85	3	1	1	0.01	0	3162	63.9951
0.85	3	1	1	0.01	0.01	4517.67	91.4322
0.85	3	1	1	0.01	0.02	4616	93.4224
0.85	3	1	1	0.01	0.03	4675.33	94.6232
0.85	3	1	1	0.01	0.04	4719.67	95.5205
0.85	3	1	1	0.01	0.05	4758.67	96.3098
0.85	3	1	2	0.01	0	3162	63.9951
0.85	3	1	2	0.01	0.01	4548.67	92.0596
0.85	3	1	2	0.01	0.02	4607.33	93.247
0.85	3	1	2	0.01	0.03	4651	94.1307
0.85	3	1	2	0.01	0.04	4681.33	94.7447
0.85	3	1	2	0.01	0.05	4713	95.3855
0.85	3	1	3	0.01	0	3162	63.9951
0.85	3	1	3	0.01	0.01	4491	90.8925
0.85	3	1	3	0.01	0.02	4494.33	90.96
0.85	3	1	3	0.01	0.03	4497.67	91.0275
0.85	3	1	3	0.01	0.04	4499.67	91.0679
0.85	3	1	3	0.01	0.05	4505.67	91.1894
0.85	3	1	4	0.01	0	3162	63.9951
0.85	3	1	4	0.01	0.01	4527.67	91.6346
0.85	3	1	4	0.01	0.02	4630	93.7057
0.85	3	1	4	0.01	0.03	4683.67	94.7919
0.85	3	1	4	0.01	0.04	4739	95.9118
0.85	3	1	4	0.01	0.05	4776.67	96.6741
0.9	3	1	1	0.01	0	3466.33	70.1545
0.9	3	1	1	0.01	0.01	4729.33	95.7161
0.9	3	1	1	0.01	0.02	4790.33	96.9507
0.9	3	1	1	0.01	0.03	4826.33	97.6793
0.9	3	1	1	0.01	0.04	4853.67	98.2325
0.9	3	1	1	0.01	0.05	4892.33	99.015
0.9	3	1	2	0.01	0	3466.33	70.1545
0.9	3	1	2	0.01	0.01	4747.33	96.0804
0.9	3	1	2	0.01	0.02	4786.33	96.8697
0.9	3	1	2	0.01	0.03	4821.33	97.5781
0.9	3	1	2	0.01	0.04	4845.67	98.0706
0.9	3	1	2	0.01	0.05	4867	98.5023
0.9	3	1	3	0.01	0	3466.33	70.1545
0.9	3	1	3	0.01	0.01	4698.67	95.0955
0.9	3	1	3	0.01	0.02	4701	95.1427
0.9	3	1	3	0.01	0.03	4701	95.1427
0.9	3	1	3	0.01	0.04	4704	95.2034
0.9	3	1	3	0.01	0.05	4705	95.2236
0.9	3	1	4	0.01	0	3466.33	70.1545
0.9	3	1	4	0.01	0.01	4736.67	95.8645
0.9	3	1	4	0.01	0.02	4794	97.0249
0.9	3	1	4	0.01	0.03	4832.67	97.8075
0.9	3	1	4	0.01	0.04	4862.33	98.4079
0.9	3	1	4	0.01	0.05	4900.67	99.1837
0.95	3	1	1	0.01	0	3777	76.442
0.95	3	1	1	0.01	0.01	4869.67	98.5563
0.95	3	1	1	0.01	0.02	4898.33	99.1365
0.95	3	1	1	0.01	0.03	4929	99.7571
0.95	3	1	1	0.01	0.04	4941	100
0.95	3	1	1	0.01	0.05	4941	100
0.95	3	1	2	0.01	0	3777	76.442
0.95	3	1	2	0.01	0.01	4880.33	98.7722
0.95	3	1	2	0.01	0.02	4905.67	99.2849
0.95	3	1	2	0.01	0.03	4928.67	99.7504
0.95	3	1	2	0.01	0.04	4941	100
0.95	3	1	2	0.01	0.05	4941	100
0.95	3	1	3	0.01	0	3777	76.442
0.95	3	1	3	0.01	0.01	4851.33	98.1853
0.95	3	1	3	0.01	0.02	4855	98.2595
0.95	3	1	3	0.01	0.03	4857	98.2999
0.95	3	1	3	0.01	0.04	4858.67	98.3337
0.95	3	1	3	0.01	0.05	4861.33	98.3876
0.95	3	1	4	0.01	0	3777	76.442
0.95	3	1	4	0.01	0.01	4863.33	98.4281
0.95	3	1	4	0.01	0.02	4890.67	98.9813
0.95	3	1	4	0.01	0.03	4922.67	99.629
0.95	3	1	4	0.01	0.04	4941	100
0.95	3	1	4	0.01	0.05	4941	100
1	3	1	1	0.01	0	4068	82.3315
1	3	1	1	0.01	0.01	4941	100
1	3	1	1	0.01	0.02	4941	100
1	3	1	1	0.01	0.03	4941	100
1	3	1	1	0.01	0.04	4941	100
1	3	1	1	0.01	0.05	4941	100
1	3	1	2	0.01	0	4068	82.3315
1	3	1	2	0.01	0.01	4941	100
1	3	1	2	0.01	0.02	4941	100
1	3	1	2	0.01	0.03	4941	100
1	3	1	2	0.01	0.04	4941	100
1	3	1	2	0.01	0.05	4941	100
1	3	1	3	0.01	0	4068	82.3315
1	3	1	3	0.01	0.01	4941	100
1	3	1	3	0.01	0.02	4941	100
1	3	1	3	0.01	0.03	4941	100
1	3	1	3	0.01	0.04	4941	100
1	3	1	3	0.01	0.05	4941	100
1	3	1	4	0.01	0	4068	82.3315
1	3	1	4	0.01	0.01	4941	100
1	3	1	4	0.01	0.02	4941	100
1	3	1	4	0.01	0.03	4941	100
1	3	1	4	0.01	0.04	4941	100
1	3	1	4	0.01	0.05	4941	100
0.05	4	1	1	0.01	0	29	1.98494
0.05	4	1	1	0.01	0.01	42	2.87474
0.05	4	1	1	0.01	0.02	56	3.83299
0.05	4	1	1	0.01	0.03	72.6667	4.97376
0.05	4	1	1	0.01	0.04	85	5.81793
0.05	4	1	1	0.01	0.05	98	6.70773
0.05	4	1	2	0.01	0	29	1.98494
0.05	4	1	2	0.01	0.01	39	2.6694
0.05	4	1	2	0.01	0.02	48.6667	3.33105
0.05	4	1	2	0.01	0.03	55.3333	3.78736
0.05	4	1	2	0.01	0.04	64.3333	4.40337
0.05	4	1	2	0.01	0.05	74.6667	5.11066
0.05	4	1	3	0.01	0	29	1.98494
0.05	4	1	3	0.01	0.01	38.3333	2.62377
0.05	4	1	3	0.01	0.02	48	3.28542
0.05	4	1	3	0.01	0.03	56	3.83299
0.05	4	1	3	0.01	0.04	64.6667	4.42619
0.05	4	1	3	0.01	0.05	74.6667	5.11066
0.05	4	1	4	0.01	0	29	1.98494
0.05	4	1	4	0.01	0.01	50	3.42231
0.05	4	1	4	0.01	0.02	73	4.99658
0.05	4	1	4	0.01	0.03	90.3333	6.18298
0.05	4	1	4	0.01	0.04	107	7.32375
0.05	4	1	4	0.01	0.05	124.333	8.51015
0.1	4	1	1	0.01	0	46.6667	3.19416
0.1	4	1	1	0.01	0.01	67	4.5859
0.1	4	1	1	0.01	0.02	92	6.29706
0.1	4	1	1	0.01	0.03	108.333	7.41501
0.1	4	1	1	0.01	0.04	130	8.89802
0.1	4	1	1	0.01	0.05	145.333	9.94752
0.1	4	1	2	0.01	0	46.6667	3.19416
0.1	4	1	2	0.01	0.01	60	4.10678
0.1	4	1	2	0.01	0.02	74	5.06502
0.1	4	1	2	0.01	0.03	86.6667	5.93201
0.1	4	1	2	0.01	0.04	98.6667	6.75337
0.1	4	1	2	0.01	0.05	112	7.66598
0.1	4	1	3	0.01	0	46.6667	3.19416
0.1	4	1	3	0.01	0.01	55	3.76454
0.1	4	1	3	0.01	0.02	71.6667	4.90532
0.1	4	1	3	0.01	0.03	88	6.02327
0.1	4	1	3	0.01	0.04	99.6667	6.82181
0.1	4	1	3	0.01	0.05	113	7.73443
0.1	4	1	4	0.01	0	46.6667	3.19416
0.1	4	1	4	0.01	0.01	79.6667	5.45289
0.1	4	1	4	0.01	0.02	106	7.2553
0.1	4	1	4	0.01	0.03	131.333	8.98927
0.1	4	1	4	0.01	0.04	150	10.2669
0.1	4	1	4	0.01	0.05	166.667	11.4077
0.15	4	1	1	0.01	0	72.3333	4.95094
0.15	4	1	1	0.01	0.01	118	8.07666
0.15	4	1	1	0.01	0.02	144.667	9.9019
0.15	4	1	1	0.01	0.03	181	12.3888
0.15	4	1	1	0.01	0.04	199	13.6208
0.15	4	1	1	0.01	0.05	217.667	14.8985
0.15	4	1	2	0.01	0	72.3333	4.95094
0.15	4	1	2	0.01	0.01	97	6.63929
0.15	4	1	2	0.01	0.02	122	8.35044
0.15	4	1	2	0.01	0.03	140	9.58248
0.15	4	1	2	0.01	0.04	154.667	10.5864
0.15	4	1	2	0.01	0.05	174.333	11.9325
0.15	4	1	3	0.01	0	72.3333	4.95094
0.15	4	1	3	0.01	0.01	95	6.5024
0.15	4	1	3	0.01	0.02	122.667	8.39608
0.15	4	1	3	0.01	0.03	147	10.0616
0.15	4	1	3	0.01	0.04	161	11.0198
0.15	4	1	3	0.01	0.05	183.333	12.5485
0.15	4	1	4	0.01	0	72.3333	4.95094
0.15	4	1	4	0.01	0.01	124.667	8.53297
0.15	4	1	4	0.01	0.02	164	11.2252
0.15	4	1	4	0.01	0.03	184.667	12.6397
0.15	4	1	4	0.01	0.04	207	14.1684
0.15	4	1	4	0.01	0.05	221.667	15.1723
0.2	4	1	1	0.01	0	98	6.70773
0.2	4	1	1	0.01	0.01	181.667	12.4344
0.2	4	1	1	0.01	0.02	226.667	15.5145
0.2	4	1	1	0.01	0.03	250	17.1116
0.2	4	1	1	0.01	0.04	272.333	18.6402
0.2	4	1	1	0.01	0.05	287.333	19.6669
0.2	4	1	2	0.01	0	98	6.70773
0.2	4	1	2	0.01	0.01	151.667	10.381
0.2	4	1	2	0.01	0.02	174	11.9097
0.2	4	1	2	0.01	0.03	203.667	13.9402
0.2	4	1	2	0.01	0.04	217.667	14.8985
0.2	4	1	2	0.01	0.05	231.333	15.8339
0.2	4	1	3	0.01	0	98	6.70773
0.2	4	1	3	0.01	0.01	160	10.9514
0.2	4	1	3	0.01	0.02	187	12.7995
0.2	4	1	3	0.01	0.03	208	14.2368
0.2	4	1	3	0.01	0.04	227.333	15.5601
0.2	4	1	3	0.01	0.05	243.667	16.6781
0.2	4	1	4	0.01	0	98	6.70773
0.2	4	1	4	0.01	0.01	181.333	12.4116
0.2	4	1	4	0.01	0.02	229.333	15.697
0.2	4	1	4	0.01	0.03	251	17.18
0.2	4	1	4	0.01	0.04	269	18.412
0.2	4	1	4	0.01	0.05	291.667	19.9635
0.25	4	1	1	0.01	0	126	8.62423
0.25	4	1	1	0.01	0.01	219	14.9897
0.25	4	1	1	0.01	0.02	269.333	18.4349
0.25	4	1	1	0.01	0.03	305.333	20.8989
0.25	4	1	1	0.01	0.04	328.333	22.4732
0.25	4	1	1	0.01	0.05	350.667	24.0018
0.25	4	1	2	0.01	0	126	8.62423
0.25	4	1	2	0.01	0.01	203.333	13.9174
0.25	4	1	2	0.01	0.02	227.333	15.5601
0.25	4	1	2	0.01	0.03	252.333	17.2713
0.25	4	1	2	0.01	0.04	260	17.796
0.25	4	1	2	0.01	0.05	284	19.4387
0.25	4	1	3	0.01	0	126	8.62423
0.25	4	1	3	0.01	0.01	209	14.3053
0.25	4	1	3	0.01	0.02	233.667	15.9936
0.25	4	1	3	0.01	0.03	256.333	17.5451
0.25	4	1	3	0.01	0.04	276.667	18.9368
0.25	4	1	3	0.01	0.05	295	20.1916
0.25	4	1	4	0.01	0	126	8.62423
0.25	4	1	4	0.01	0.01	222.333	15.2179
0.25	4	1	4	0.01	0.02	279	19.0965
0.25	4	1	4	0.01	0.03	303.667	20.7849
0.25	4	1	4	0.01	0.04	316.333	21.6518
0.25	4	1	4	0.01	0.05	337	23.0664
0.3	4	1	1	0.01	0	156.667	10.7233
0.3	4	1	1	0.01	0.01	270	18.4805
0.3	4	1	1	0.01	0.02	322	22.0397
0.3	4	1	1	0.01	0.03	348.667	23.8649
0.3	4	1	1	0.01	0.04	380.667	26.0552
0.3	4	1	1	0.01	0.05	400.667	27.4241
0.3	4	1	2	0.01	0	156.667	10.7233
0.3	4	1	2	0.01	0.01	254.667	17.431
0.3	4	1	2	0.01	0.02	278.667	19.0737
0.3	4	1	2	0.01	0.03	294.667	20.1688
0.3	4	1	2	0.01	0.04	307.333	21.0358
0.3	4	1	2	0.01	0.05	328.667	22.496
0.3	4	1	3	0.01	0	156.667	10.7233
0.3	4	1	3	0.01	0.01	262	17.9329
0.3	4	1	3	0.01	0.02	279.667	19.1421
0.3	4	1	3	0.01	0.03	303	20.7392
0.3	4	1	3	0.01	0.04	325.333	22.2679
0.3	4	1	3	0.01	0.05	343	23.4771
0.3	4	1	4	0.01	0	156.667	10.7233
0.3	4	1	4	0.01	0.01	265.667	18.1839
0.3	4	1	4	0.01	0.02	320.333	21.9256
0.3	4	1	4	0.01	0.03	345	23.614
0.3	4	1	4	0.01	0.04	364.667	24.9601
0.3	4	1	4	0.01	0.05	386	26.4203
0.35	4	1	1	0.01	0	229.333	15.697
0.35	4	1	1	0.01	0.01	353.667	24.2072
0.35	4	1	1	0.01	0.02	382	26.1465
0.35	4	1	1	0.01	0.03	418.667	28.6562
0.35	4	1	1	0.01	0.04	435.667	29.8198
0.35	4	1	1	0.01	0.05	459	31.4168
0.35	4	1	2	0.01	0	229.333	15.697
0.35	4	1	2	0.01	0.01	339	23.2033
0.35	4	1	2	0.01	0.02	361	24.7091
0.35	4	1	2	0.01	0.03	372.667	25.5076
0.35	4	1	2	0.01	0.04	386	26.4203
0.35	4	1	2	0.01	0.05	399.333	27.3329
0.35	4	1	3	0.01	0	229.333	15.697
0.35	4	1	3	0.01	0.01	334.333	22.8839
0.35	4	1	3	0.01	0.02	357	24.4353
0.35	4	1	3	0.01	0.03	370.333	25.3479
0.35	4	1	3	0.01	0.04	383	26.2149
0.35	4	1	3	0.01	0.05	393	26.8994
0.35	4	1	4	0.01	0	229.333	15.697
0.35	4	1	4	0.01	0.01	348.667	23.8649
0.35	4	1	4	0.01	0.02	380	26.0096
0.35	4	1	4	0.01	0.03	395	27.0363
0.35	4	1	4	0.01	0.04	418	28.6105
0.35	4	1	4	0.01	0.05	439.333	30.0707
0.4	4	1	1	0.01	0	265	18.1383
0.4	4	1	1	0.01	0.01	389.667	26.6712
0.4	4	1	1	0.01	0.02	423.667	28.9984
0.4	4	1	1	0.01	0.03	448.667	30.7096
0.4	4	1	1	0.01	0.04	472	32.3066
0.4	4	1	1	0.01	0.05	496.333	33.9722
0.4	4	1	2	0.01	0	265	18.1383
0.4	4	1	2	0.01	0.01	375.333	25.6902
0.4	4	1	2	0.01	0.02	394.333	26.9906
0.4	4	1	2	0.01	0.03	404	27.6523
0.4	4	1	2	0.01	0.04	417.667	28.5877
0.4	4	1	2	0.01	0.05	434.667	29.7513
0.4	4	1	3	0.01	0	265	18.1383
0.4	4	1	3	0.01	0.01	369	25.2567
0.4	4	1	3	0.01	0.02	391.333	26.7853
0.4	4	1	3	0.01	0.03	403.333	27.6067
0.4	4	1	3	0.01	0.04	414.667	28.3824
0.4	4	1	3	0.01	0.05	434	29.7057
0.4	4	1	4	0.01	0	265	18.1383
0.4	4	1	4	0.01	0.01	390.667	26.7397
0.4	4	1	4	0.01	0.02	418.333	28.6334
0.4	4	1	4	0.01	0.03	433.333	29.66
0.4	4	1	4	0.01	0.04	454	31.0746
0.4	4	1	4	0.01	0.05	491.333	33.6299
0.45	4	1	1	0.01	0	309.667	21.1955
0.45	4	1	1	0.01	0.01	423.333	28.9756
0.45	4	1	1	0.01	0.02	460.667	31.5309
0.45	4	1	1	0.01	0.03	496.667	33.995
0.45	4	1	1	0.01	0.04	515.333	35.2726
0.45	4	1	1	0.01	0.05	552.667	37.828
0.45	4	1	2	0.01	0	309.667	21.1955
0.45	4	1	2	0.01	0.01	419.667	28.7246
0.45	4	1	2	0.01	0.02	430.333	29.4547
0.45	4	1	2	0.01	0.03	444.333	30.413
0.45	4	1	2	0.01	0.04	461.667	31.5994
0.45	4	1	2	0.01	0.05	479.333	32.8086
0.45	4	1	3	0.01	0	309.667	21.1955
0.45	4	1	3	0.01	0.01	413.667	28.3139
0.45	4	1	3	0.01	0.02	423.333	28.9756
0.45	4	1	3	0.01	0.03	437.667	29.9567
0.45	4	1	3	0.01	0.04	447.667	30.6411
0.45	4	1	3	0.01	0.05	467.333	31.9872
0.45	4	1	4	0.01	0	309.667	21.1955
0.45	4	1	4	0.01	0.01	426.667	29.2037
0.45	4	1	4	0.01	0.02	442.667	30.2989
0.45	4	1	4	0.01	0.03	480	32.8542
0.45	4	1	4	0.01	0.04	500	34.2231
0.45	4	1	4	0.01	0.05	535.333	36.6416
0.5	4	1	1	0.01	0	338	23.1348
0.5	4	1	1	0.01	0.01	452	30.9377
0.5	4	1	1	0.01	0.02	501	34.2916
0.5	4	1	1	0.01	0.03	537.667	36.8013
0.5	4	1	1	0.01	0.04	556	38.0561
0.5	4	1	1	0.01	0.05	601.667	41.1818
0.5	4	1	2	0.01	0	338	23.1348
0.5	4	1	2	0.01	0.01	451.333	30.8921
0.5	4	1	2	0.01	0.02	464.333	31.7819
0.5	4	1	2	0.01	0.03	482	32.9911
0.5	4	1	2	0.01	0.04	499.667	34.2003
0.5	4	1	2	0.01	0.05	514.333	35.2042
0.5	4	1	3	0.01	0	338	23.1348
0.5	4	1	3	0.01	0.01	446	30.527
0.5	4	1	3	0.01	0.02	458.333	31.3712
0.5	4	1	3	0.01	0.03	477.667	32.6945
0.5	4	1	3	0.01	0.04	492.333	33.6984
0.5	4	1	3	0.01	0.05	506.667	34.6794
0.5	4	1	4	0.01	0	338	23.1348
0.5	4	1	4	0.01	0.01	455.667	31.1887
0.5	4	1	4	0.01	0.02	484.667	33.1736
0.5	4	1	4	0.01	0.03	517	35.3867
0.5	4	1	4	0.01	0.04	537.333	36.7785
0.5	4	1	4	0.01	0.05	586.667	40.1551
0.55	4	1	1	0.01	0	370.333	25.3479
0.55	4	1	1	0.01	0.01	468	32.0329
0.55	4	1	1	0.01	0.02	513	35.1129
0.55	4	1	1	0.01	0.03	535.333	36.6416
0.55	4	1	1	0.01	0.04	549.667	37.6226
0.55	4	1	1	0.01	0.05	584.667	40.0183
0.55	4	1	2	0.01	0	370.333	25.3479
0.55	4	1	2	0.01	0.01	458.333	31.3712
0.55	4	1	2	0.01	0.02	469	32.1013
0.55	4	1	2	0.01	0.03	490	33.5387
0.55	4	1	2	0.01	0.04	504	34.4969
0.55	4	1	2	0.01	0.05	526	36.0027
0.55	4	1	3	0.01	0	370.333	25.3479
0.55	4	1	3	0.01	0.01	450.667	30.8465
0.55	4	1	3	0.01	0.02	460	31.4853
0.55	4	1	3	0.01	0.03	486.333	33.2877
0.55	4	1	3	0.01	0.04	502.667	34.4057
0.55	4	1	3	0.01	0.05	517.667	35.4324
0.55	4	1	4	0.01	0	370.333	25.3479
0.55	4	1	4	0.01	0.01	471	32.2382
0.55	4	1	4	0.01	0.02	486	33.2649
0.55	4	1	4	0.01	0.03	518	35.4552
0.55	4	1	4	0.01	0.04	543.333	37.1891
0.55	4	1	4	0.01	0.05	575.333	39.3794
0.6	4	1	1	0.01	0	397.667	27.2188
0.6	4	1	1	0.01	0.01	486	33.2649
0.6	4	1	1	0.01	0.02	534.333	36.5731
0.6	4	1	1	0.01	0.03	555	37.9877
0.6	4	1	1	0.01	0.04	567.333	38.8318
0.6	4	1	1	0.01	0.05	621.333	42.5279
0.6	4	1	2	0.01	0	397.667	27.2188
0.6	4	1	2	0.01	0.01	478	32.7173
0.6	4	1	2	0.01	0.02	492.667	33.7212
0.6	4	1	2	0.01	0.03	509	34.8392
0.6	4	1	2	0.01	0.04	524	35.8658
0.6	4	1	2	0.01	0.05	545.333	37.326
0.6	4	1	3	0.01	0	397.667	27.2188
0.6	4	1	3	0.01	0.01	469	32.1013
0.6	4	1	3	0.01	0.02	479.667	32.8314
0.6	4	1	3	0.01	0.03	505.667	34.611
0.6	4	1	3	0.01	0.04	521	35.6605
0.6	4	1	3	0.01	0.05	540.667	37.0066
0.6	4	1	4	0.01	0	397.667	27.2188
0.6	4	1	4	0.01	0.01	488.667	33.4474
0.6	4	1	4	0.01	0.02	504	34.4969
0.6	4	1	4	0.01	0.03	540	36.961
0.6	4	1	4	0.01	0.04	570.333	39.0372
0.6	4	1	4	0.01	0.05	606	41.4784
0.65	4	1	1	0.01	0	421.667	28.8615
0.65	4	1	1	0.01	0.01	508	34.7707
0.65	4	1	1	0.01	0.02	555.333	38.0105
0.65	4	1	1	0.01	0.03	578.667	39.6076
0.65	4	1	1	0.01	0.04	585	40.0411
0.65	4	1	1	0.01	0.05	644	44.0794
0.65	4	1	2	0.01	0	421.667	28.8615
0.65	4	1	2	0.01	0.01	500.333	34.2459
0.65	4	1	2	0.01	0.02	514	35.1814
0.65	4	1	2	0.01	0.03	528.667	36.1853
0.65	4	1	2	0.01	0.04	560	38.3299
0.65	4	1	2	0.01	0.05	562	38.4668
0.65	4	1	3	0.01	0	421.667	28.8615
0.65	4	1	3	0.01	0.01	490.667	33.5843
0.65	4	1	3	0.01	0.02	494.667	33.8581
0.65	4	1	3	0.01	0.03	521.333	35.6833
0.65	4	1	3	0.01	0.04	537.333	36.7785
0.65	4	1	3	0.01	0.05	561	38.3984
0.65	4	1	4	0.01	0	421.667	28.8615
0.65	4	1	4	0.01	0.01	504.333	34.5197
0.65	4	1	4	0.01	0.02	519.667	35.5692
0.65	4	1	4	0.01	0.03	568	38.8775
0.65	4	1	4	0.01	0.04	588	40.2464
0.65	4	1	4	0.01	0.05	639.333	43.76
0.7	4	1	1	0.01	0	437	29.911
0.7	4	1	1	0.01	0.01	516.667	35.3639
0.7	4	1	1	0.01	0.02	571.667	39.1285
0.7	4	1	1	0.01	0.03	595	40.7255
0.7	4	1	1	0.01	0.04	595	40.7255
0.7	4	1	1	0.01	0.05	656.333	44.9236
0.7	4	1	2	0.01	0	437	29.911
0.7	4	1	2	0.01	0.01	512	35.0445
0.7	4	1	2	0.01	0.02	522.333	35.7518
0.7	4	1	2	0.01	0.03	554.333	37.942
0.7	4	1	2	0.01	0.04	570.667	39.06
0.7	4	1	2	0.01	0.05	571.667	39.1285
0.7	4	1	3	0.01	0	437	29.911
0.7	4	1	3	0.01	0.01	504	34.4969
0.7	4	1	3	0.01	0.02	509.667	34.8848
0.7	4	1	3	0.01	0.03	539	36.8925
0.7	4	1	3	0.01	0.04	555	37.9877
0.7	4	1	3	0.01	0.05	572.333	39.1741
0.7	4	1	4	0.01	0	437	29.911
0.7	4	1	4	0.01	0.01	520.667	35.6377
0.7	4	1	4	0.01	0.02	528.667	36.1853
0.7	4	1	4	0.01	0.03	585	40.0411
0.7	4	1	4	0.01	0.04	605.667	41.4556
0.7	4	1	4	0.01	0.05	650.333	44.5129
0.75	4	1	1	0.01	0	445.333	30.4814
0.75	4	1	1	0.01	0.01	536.333	36.71
0.75	4	1	1	0.01	0.02	581.667	39.8129
0.75	4	1	1	0.01	0.03	605.667	41.4556
0.75	4	1	1	0.01	0.04	623.333	42.6648
0.75	4	1	1	0.01	0.05	673	46.0643
0.75	4	1	2	0.01	0	445.333	30.4814
0.75	4	1	2	0.01	0.01	525.333	35.9571
0.75	4	1	2	0.01	0.02	541.667	37.0751
0.75	4	1	2	0.01	0.03	565	38.6721
0.75	4	1	2	0.01	0.04	582	39.8357
0.75	4	1	2	0.01	0.05	595.333	40.7483
0.75	4	1	3	0.01	0	445.333	30.4814
0.75	4	1	3	0.01	0.01	517	35.3867
0.75	4	1	3	0.01	0.02	529.333	36.2309
0.75	4	1	3	0.01	0.03	560.333	38.3527
0.75	4	1	3	0.01	0.04	569.667	38.9916
0.75	4	1	3	0.01	0.05	582	39.8357
0.75	4	1	4	0.01	0	445.333	30.4814
0.75	4	1	4	0.01	0.01	529.667	36.2537
0.75	4	1	4	0.01	0.02	540.667	37.0066
0.75	4	1	4	0.01	0.03	597.333	40.8852
0.75	4	1	4	0.01	0.04	636.333	43.5546
0.75	4	1	4	0.01	0.05	689.333	47.1823
0.8	4	1	1	0.01	0	463.333	31.7134
0.8	4	1	1	0.01	0.01	552.667	37.828
0.8	4	1	1	0.01	0.02	604	41.3415
0.8	4	1	1	0.01	0.03	617	42.2313
0.8	4	1	1	0.01	0.04	653.667	44.741
0.8	4	1	1	0.01	0.05	685.333	46.9085
0.8	4	1	2	0.01	0	463.333	31.7134
0.8	4	1	2	0.01	0.01	543	37.1663
0.8	4	1	2	0.01	0.02	565.667	38.7178
0.8	4	1	2	0.01	0.03	579.333	39.6532
0.8	4	1	2	0.01	0.04	595.667	40.7712
0.8	4	1	2	0.01	0.05	613.333	41.9804
0.8	4	1	3	0.01	0	463.333	31.7134
0.8	4	1	3	0.01	0.01	527.667	36.1168
0.8	4	1	3	0.01	0.02	546	37.3717
0.8	4	1	3	0.01	0.03	571.667	39.1285
0.8	4	1	3	0.01	0.04	583.333	39.927
0.8	4	1	3	0.01	0.05	594	40.6571
0.8	4	1	4	0.01	0	463.333	31.7134
0.8	4	1	4	0.01	0.01	548.333	37.5314
0.8	4	1	4	0.01	0.02	563.333	38.5581
0.8	4	1	4	0.01	0.03	611	41.8207
0.8	4	1	4	0.01	0.04	647.667	44.3304
0.8	4	1	4	0.01	0.05	707.333	48.4143
0.85	4	1	1	0.01	0	473	32.3751
0.85	4	1	1	0.01	0.01	557.667	38.1702
0.85	4	1	1	0.01	0.02	607	41.5469
0.85	4	1	1	0.01	0.03	618	42.2998
0.85	4	1	1	0.01	0.04	624	42.7105
0.85	4	1	1	0.01	0.05	648.667	44.3988
0.85	4	1	2	0.01	0	473	32.3751
0.85	4	1	2	0.01	0.01	553.333	37.8736
0.85	4	1	2	0.01	0.02	573	39.2197
0.85	4	1	2	0.01	0.03	590.333	40.4061
0.85	4	1	2	0.01	0.04	604.667	41.3872
0.85	4	1	2	0.01	0.05	605	41.41
0.85	4	1	3	0.01	0	473	32.3751
0.85	4	1	3	0.01	0.01	536.333	36.71
0.85	4	1	3	0.01	0.02	557	38.1246
0.85	4	1	3	0.01	0.03	585	40.0411
0.85	4	1	3	0.01	0.04	585	40.0411
0.85	4	1	3	0.01	0.05	598	40.9309
0.85	4	1	4	0.01	0	473	32.3751
0.85	4	1	4	0.01	0.01	554	37.9192
0.85	4	1	4	0.01	0.02	601.667	41.1818
0.85	4	1	4	0.01	0.03	610	41.7522
0.85	4	1	4	0.01	0.04	650	44.4901
0.85	4	1	4	0.01	0.05	727.667	49.8061
0.9	4	1	1	0.01	0	477.667	32.6945
0.9	4	1	1	0.01	0.01	566.333	38.7634
0.9	4	1	1	0.01	0.02	613.333	41.9804
0.9	4	1	1	0.01	0.03	625.333	42.8017
0.9	4	1	1	0.01	0.04	631	43.1896
0.9	4	1	1	0.01	0.05	655.667	44.8779
0.9	4	1	2	0.01	0	477.667	32.6945
0.9	4	1	2	0.01	0.01	559	38.2615
0.9	4	1	2	0.01	0.02	579	39.6304
0.9	4	1	2	0.01	0.03	596.667	40.8396
0.9	4	1	2	0.01	0.04	611.667	41.8663
0.9	4	1	2	0.01	0.05	611.667	41.8663
0.9	4	1	3	0.01	0	477.667	32.6945
0.9	4	1	3	0.01	0.01	542.667	37.1435
0.9	4	1	3	0.01	0.02	563.667	38.5809
0.9	4	1	3	0.01	0.03	593	40.5886
0.9	4	1	3	0.01	0.04	593	40.5886
0.9	4	1	3	0.01	0.05	608.667	41.661
0.9	4	1	4	0.01	0	477.667	32.6945
0.9	4	1	4	0.01	0.01	559.667	38.3071
0.9	4	1	4	0.01	0.02	615.667	42.1401
0.9	4	1	4	0.01	0.03	615.667	42.1401
0.9	4	1	4	0.01	0.04	656.667	44.9464
0.9	4	1	4	0.01	0.05	738	50.5133
0.95	4	1	1	0.01	0	483.667	33.1052
0.95	4	1	1	0.01	0.01	578.667	39.6076
0.95	4	1	1	0.01	0.02	620	42.4367
0.95	4	1	1	0.01	0.03	637.333	43.6231
0.95	4	1	1	0.01	0.04	637.333	43.6231
0.95	4	1	1	0.01	0.05	661.667	45.2886
0.95	4	1	2	0.01	0	483.667	33.1052
0.95	4	1	2	0.01	0.01	565.333	38.695
0.95	4	1	2	0.01	0.02	596	40.794
0.95	4	1	2	0.01	0.03	604	41.3415
0.95	4	1	2	0.01	0.04	619.333	42.3911
0.95	4	1	2	0.01	0.05	619.333	42.3911
0.95	4	1	3	0.01	0	483.667	33.1052
0.95	4	1	3	0.01	0.01	548.667	37.5542
0.95	4	1	3	0.01	0.02	581.333	39.7901
0.95	4	1	3	0.01	0.03	602	41.2047
0.95	4	1	3	0.01	0.04	602	41.2047
0.95	4	1	3	0.01	0.05	618	42.2998
0.95	4	1	4	0.01	0	483.667	33.1052
0.95	4	1	4	0.01	0.01	578.667	39.6076
0.95	4	1	4	0.01	0.02	621.667	42.5508
0.95	4	1	4	0.01	0.03	621.667	42.5508
0.95	4	1	4	0.01	0.04	662.667	45.3571
0.95	4	1	4	0.01	0.05	744.667	50.9697
1	4	1	1	0.01	0	488	33.4018
1	4	1	1	0.01	0.01	601	41.1362
1	4	1	1	0.01	0.02	626	42.8474
1	4	1	1	0.01	0.03	642	43.9425
1	4	1	1	0.01	0.04	642	43.9425
1	4	1	1	0.01	0.05	667	45.6537
1	4	1	2	0.01	0	488	33.4018
1	4	1	2	0.01	0.01	570	39.0144
1	4	1	2	0.01	0.02	601	41.1362
1	4	1	2	0.01	0.03	610	41.7522
1	4	1	2	0.01	0.04	626	42.8474
1	4	1	2	0.01	0.05	626	42.8474
1	4	1	3	0.01	0	488	33.4018
1	4	1	3	0.01	0.01	560	38.3299
1	4	1	3	0.01	0.02	601	41.1362
1	4	1	3	0.01	0.03	610	41.7522
1	4	1	3	0.01	0.04	610	41.7522
1	4	1	3	0.01	0.05	626	42.8474
1	4	1	4	0.01	0	488	33.4018
1	4	1	4	0.01	0.01	583	39.9042
1	4	1	4	0.01	0.02	626	42.8474
1	4	1	4	0.01	0.03	626	42.8474
1	4	1	4	0.01	0.04	667	45.6537
1	4	1	4	0.01	0.05	757	51.8138
0.05	5	1	1	0.01	0	311.333	4.94101
0.05	5	1	1	0.01	0.01	427.333	6.78199
0.05	5	1	1	0.01	0.02	546.333	8.67058
0.05	5	1	1	0.01	0.03	644	10.2206
0.05	5	1	1	0.01	0.04	738.333	11.7177
0.05	5	1	1	0.01	0.05	822	13.0455
0.05	5	1	2	0.01	0	311.333	4.94101
0.05	5	1	2	0.01	0.01	385.667	6.12072
0.05	5	1	2	0.01	0.02	445.333	7.06766
0.05	5	1	2	0.01	0.03	509	8.07808
0.05	5	1	2	0.01	0.04	569.333	9.0356
0.05	5	1	2	0.01	0.05	621.333	9.86087
0.05	5	1	3	0.01	0	311.333	4.94101
0.05	5	1	3	0.01	0.01	389	6.17362
0.05	5	1	3	0.01	0.02	457.333	7.25811
0.05	5	1	3	0.01	0.03	528.333	8.38491
0.05	5	1	3	0.01	0.04	594.333	9.43236
0.05	5	1	3	0.01	0.05	650	10.3158
0.05	5	1	4	0.01	0	311.333	4.94101
0.05	5	1	4	0.01	0.01	450.667	7.1523
0.05	5	1	4	0.01	0.02	588.333	9.33714
0.05	5	1	4	0.01	0.03	693.333	11.0035
0.05	5	1	4	0.01	0.04	804.333	12.7652
0.05	5	1	4	0.01	0.05	903.667	14.3416
0.1	5	1	1	0.01	0	807.667	12.8181
0.1	5	1	1	0.01	0.01	1138.33	18.0659
0.1	5	1	1	0.01	0.02	1329.33	21.0972
0.1	5	1	1	0.01	0.03	1468.33	23.3032
0.1	5	1	1	0.01	0.04	1617.67	25.6732
0.1	5	1	1	0.01	0.05	1724	27.3607
0.1	5	1	2	0.01	0	807.667	12.8181
0.1	5	1	2	0.01	0.01	1021.67	16.2144
0.1	5	1	2	0.01	0.02	1116.33	17.7168
0.1	5	1	2	0.01	0.03	1206.67	19.1504
0.1	5	1	2	0.01	0.04	1286	20.4095
0.1	5	1	2	0.01	0.05	1368.67	21.7214
0.1	5	1	3	0.01	0	807.667	12.8181
0.1	5	1	3	0.01	0.01	1024.67	16.262
0.1	5	1	3	0.01	0.02	1125.67	17.8649
0.1	5	1	3	0.01	0.03	1219.67	19.3567
0.1	5	1	3	0.01	0.04	1295.33	20.5576
0.1	5	1	3	0.01	0.05	1371.67	21.769
0.1	5	1	4	0.01	0	807.667	12.8181
0.1	5	1	4	0.01	0.01	1160.67	18.4204
0.1	5	1	4	0.01	0.02	1352	21.4569
0.1	5	1	4	0.01	0.03	1512.67	24.0068
0.1	5	1	4	0.01	0.04	1652.67	26.2286
0.1	5	1	4	0.01	0.05	1785.67	28.3394
0.15	5	1	1	0.01	0	1826.33	28.9848
0.15	5	1	1	0.01	0.01	2244.33	35.6187
0.15	5	1	1	0.01	0.02	2395	38.0098
0.15	5	1	1	0.01	0.03	2486	39.4541
0.15	5	1	1	0.01	0.04	2607.67	41.385
0.15	5	1	1	0.01	0.05	2701.67	42.8768
0.15	5	1	2	0.01	0	1826.33	28.9848
0.15	5	1	2	0.01	0.01	2194.33	34.8252
0.15	5	1	2	0.01	0.02	2275.33	36.1107
0.15	5	1	2	0.01	0.03	2348	37.2639
0.15	5	1	2	0.01	0.04	2408.67	38.2267
0.15	5	1	2	0.01	0.05	2474.33	39.2689
0.15	5	1	3	0.01	0	1826.33	28.9848
0.15	5	1	3	0.01	0.01	2164.67	34.3543
0.15	5	1	3	0.01	0.02	2193.33	34.8093
0.15	5	1	3	0.01	0.03	2241	35.5658
0.15	5	1	3	0.01	0.04	2277.33	36.1424
0.15	5	1	3	0.01	0.05	2341	37.1528
0.15	5	1	4	0.01	0	1826.33	28.9848
0.15	5	1	4	0.01	0.01	2266	35.9625
0.15	5	1	4	0.01	0.02	2420	38.4066
0.15	5	1	4	0.01	0.03	2549.67	40.4645
0.15	5	1	4	0.01	0.04	2663.33	42.2684
0.15	5	1	4	0.01	0.05	2761.67	43.829
0.2	5	1	1	0.01	0	2918	46.3101
0.2	5	1	1	0.01	0.01	3140.33	49.8386
0.2	5	1	1	0.01	0.02	3221.33	51.1242
0.2	5	1	1	0.01	0.03	3296.33	52.3144
0.2	5	1	1	0.01	0.04	3377	53.5947
0.2	5	1	1	0.01	0.05	3458.33	54.8855
0.2	5	1	2	0.01	0	2918	46.3101
[truncated: 15,281 more rows]
