# Supplementary material for: Strategic distribution of seeds to support diffusion in complex networks
Source: PLoS One. 2018 Oct 16;13(10):e0205130. doi: 10.1371/journal.pone.0205130 (PMC6191084; doi:10.1371/journal.pone.0205130)
Supplement: S1 Data — (ZIP) [file pone.0205130.s002.zip › Part2/BA.txt]

1 0
2 0
3 2
4 3
5 3
6 2
7 0
8 0
9 3
10 1
11 2
12 9
13 3
14 7
15 8
16 8
17 11
18 7
19 3
20 2
21 19
22 3
23 7
24 3
25 0
26 8
27 0
28 3
29 26
30 9
31 19
32 30
33 27
34 10
35 10
36 21
37 19
38 3
39 26
40 27
41 27
42 4
43 25
44 43
45 0
46 3
47 13
48 3
49 37
50 15
51 40
52 12
53 10
54 0
55 2
56 21
57 27
58 1
59 22
60 42
61 16
62 51
63 3
64 40
65 3
66 0
67 2
68 41
69 10
70 3
71 0
72 11
73 58
74 17
75 27
76 8
77 43
78 19
79 40
80 2
81 21
82 3
83 0
84 31
85 10
86 10
87 70
88 21
89 3
90 3
91 3
92 15
93 65
94 16
95 0
96 27
97 3
98 45
99 15
100 25
101 51
102 8
103 40
104 23
105 3
106 66
107 8
108 27
109 10
110 11
111 16
112 3
113 29
114 104
115 0
116 45
117 68
118 70
119 48
120 0
121 24
122 0
123 34
124 70
125 2
126 2
127 37
128 3
129 8
130 42
131 27
132 2
133 3
134 118
135 3
136 66
137 96
138 45
139 42
140 10
141 27
142 9
143 3
144 135
145 11
146 83
147 2
148 34
149 128
150 7
151 73
152 24
153 142
154 3
155 67
156 136
157 63
158 97
159 3
160 8
161 108
162 40
163 85
164 29
165 143
166 26
167 0
168 3
169 3
170 154
171 118
172 169
173 2
174 118
175 122
176 165
177 3
178 147
179 10
180 3
181 27
182 36
183 110
184 51
185 166
186 3
187 13
188 66
189 152
190 135
191 40
192 51
193 125
194 27
195 53
196 67
197 1
198 13
199 21
200 149
201 9
202 10
203 29
204 115
205 36
206 5
207 42
208 2
209 2
210 154
211 134
212 70
213 3
214 5
215 21
216 165
217 181
218 0
219 125
220 159
221 112
222 21
223 63
224 95
225 33
226 2
227 47
228 7
229 26
230 87
231 197
232 26
233 154
234 169
235 159
236 183
237 32
238 68
239 3
240 143
241 0
242 3
243 2
244 16
245 107
246 184
247 152
248 38
249 189
250 3
251 31
252 138
253 14
254 3
255 51
256 88
257 186
258 42
259 125
260 3
261 221
262 208
263 124
264 3
265 169
266 8
267 10
268 10
269 26
270 21
271 151
272 45
273 2
274 197
275 222
276 3
277 3
278 124
279 246
280 225
281 17
282 25
283 10
284 160
285 3
286 280
287 2
288 100
289 29
290 219
291 23
292 3
293 10
294 85
295 115
296 128
297 8
298 256
299 86
300 118
301 181
302 10
303 40
304 11
305 288
306 290
307 189
308 0
309 11
310 27
311 15
312 156
313 70
314 3
315 10
316 140
317 148
318 260
319 316
320 14
321 70
322 67
323 56
324 236
325 7
326 11
327 11
328 18
329 165
330 2
331 29
332 7
333 165
334 15
335 29
336 320
337 68
338 107
339 10
340 280
341 235
342 43
343 0
344 143
345 142
346 186
347 3
348 17
349 115
350 192
351 310
352 18
353 9
354 40
355 0
356 317
357 15
358 3
359 51
360 36
361 30
362 34
363 15
364 353
365 197
366 359
367 142
368 52
369 58
370 36
371 37
372 45
373 2
374 85
375 9
376 85
377 8
378 3
379 95
380 66
381 169
382 2
383 323
384 27
385 11
386 133
387 207
388 3
389 135
390 235
391 27
392 113
393 2
394 232
395 106
396 16
397 162
398 125
399 354
400 143
401 400
402 27
403 10
404 43
405 19
406 260
407 163
408 0
409 393
410 29
411 356
412 58
413 58
414 178
415 3
416 236
417 341
418 30
419 167
420 348
421 167
422 10
423 10
424 54
425 372
426 165
427 11
428 235
429 143
430 27
431 307
432 125
433 293
434 131
435 135
436 118
437 273
438 405
439 53
440 256
441 2
442 165
443 22
444 337
445 10
446 314
447 52
448 115
449 358
450 276
451 63
452 139
453 391
454 125
455 451
456 448
457 63
458 309
459 382
460 42
461 95
462 45
463 63
464 219
465 198
466 31
467 85
468 36
469 225
470 13
471 425
472 360
473 29
474 319
475 54
476 55
477 395
478 442
479 92
480 340
481 135
482 260
483 255
484 18
485 181
486 65
487 122
488 147
489 63
490 353
491 379
492 5
493 0
494 424
495 8
496 40
497 423
498 445
499 197
500 66
501 3
502 235
503 146
504 7
505 491
506 143
507 52
508 337
509 338
510 38
511 33
512 403
513 144
514 513
515 21
516 44
517 2
518 51
519 8
520 169
521 77
522 483
523 30
524 253
525 292
526 10
527 261
528 242
529 134
530 45
531 96
532 3
533 156
534 317
535 3
536 29
537 359
538 371
539 42
540 11
541 209
542 232
543 159
544 305
545 169
546 0
547 513
548 67
549 26
550 67
551 34
552 5
553 118
554 63
555 377
556 3
557 196
558 305
559 448
560 359
561 27
562 13
563 0
564 282
565 100
566 124
567 283
568 560
569 3
570 550
571 10
572 212
573 221
574 527
575 432
576 10
577 108
578 3
579 391
580 68
581 484
582 235
583 469
584 8
585 358
586 3
587 478
588 397
589 11
590 0
591 441
592 159
593 23
594 297
595 3
596 402
597 231
598 406
599 85
600 450
601 23
602 400
603 67
604 440
605 261
606 241
607 34
608 125
609 200
610 156
611 253
612 18
613 307
614 51
615 122
616 544
617 359
618 125
619 68
620 474
621 207
622 525
623 402
624 11
625 235
626 527
627 3
628 107
629 348
630 3
631 8
632 425
633 503
634 347
635 31
636 317
637 2
638 498
639 401
640 519
641 224
642 509
643 1
644 400
645 231
646 535
647 527
648 222
649 45
650 428
651 122
652 515
653 3
654 542
655 317
656 566
657 641
658 154
659 26
660 2
661 99
662 3
663 11
664 476
665 350
666 165
667 488
668 368
669 118
670 368
671 122
672 36
673 14
674 117
675 63
676 66
677 0
678 175
679 529
680 0
681 209
682 401
683 517
684 169
685 403
686 79
687 156
688 657
689 3
690 126
691 635
692 218
693 401
694 29
695 163
696 309
697 273
698 181
699 36
700 95
701 446
702 0
703 402
704 3
705 273
706 517
707 19
708 50
709 122
710 401
711 385
712 3
713 550
714 21
715 624
716 159
717 669
718 15
719 348
720 409
721 715
722 352
723 455
724 701
725 133
726 652
727 232
728 525
729 544
730 352
731 333
732 11
733 428
734 58
735 15
736 10
737 120
738 612
739 10
740 132
741 3
742 283
743 719
744 221
745 3
746 251
747 27
748 23
749 481
750 436
751 3
752 96
753 461
754 641
755 618
756 167
757 43
758 233
759 181
760 37
761 479
762 140
763 45
764 516
765 117
766 757
767 11
768 38
769 27
770 337
771 246
772 263
773 225
774 11
775 341
776 91
777 377
778 542
779 771
780 2
781 167
782 319
783 344
784 254
785 530
786 3
787 410
788 466
789 652
790 490
791 302
792 42
793 8
794 27
795 503
796 0
797 493
798 591
799 620
800 19
801 70
802 5
803 0
804 42
805 21
806 775
807 698
808 10
809 225
810 10
811 448
812 3
813 776
814 115
815 497
816 80
817 10
818 128
819 683
820 12
821 329
822 673
823 191
824 58
825 314
826 329
827 111
828 81
829 260
830 42
831 43
832 14
833 326
834 688
835 503
836 3
837 440
838 113
839 323
840 659
841 26
842 0
843 436
844 143
845 68
846 68
847 777
848 156
849 836
850 849
851 0
852 27
853 3
854 128
855 65
856 122
857 68
858 67
859 561
860 140
861 9
862 814
863 752
864 18
865 242
866 3
867 816
868 118
869 26
870 648
871 72
872 353
873 11
874 63
875 525
876 3
877 317
878 451
879 207
880 9
881 67
882 110
883 466
884 745
885 186
886 182
887 646
888 742
889 42
890 186
891 193
892 442
893 176
894 418
895 10
896 135
897 348
898 16
899 197
900 666
901 143
902 329
903 412
904 627
905 97
906 215
907 368
908 142
909 560
910 169
911 152
912 804
913 348
914 187
915 412
916 881
917 45
918 43
919 614
920 186
921 124
922 717
923 29
924 9
925 14
926 207
927 764
928 256
929 2
930 4
931 67
932 577
933 27
934 240
935 503
936 337
937 11
938 34
939 143
940 724
941 30
942 495
943 672
944 9
945 356
946 305
947 3
948 0
949 52
950 108
951 331
952 23
953 280
954 314
955 2
956 176
957 85
958 101
959 710
960 51
961 766
962 75
963 130
964 3
965 9
966 15
967 58
968 581
969 290
970 963
971 160
972 8
973 0
974 550
975 753
976 378
977 238
978 628
979 43
980 358
981 0
982 603
983 189
984 278
985 405
986 0
987 68
988 11
989 641
990 466
991 104
992 583
993 362
994 317
995 27
996 156
997 305
998 0
999 64
1000 225
1001 85
1002 10
1003 967
1004 406
1005 912
1006 337
1007 862
1008 317
1009 2
1010 1000
1011 0
1012 169
1013 920
1014 448
1015 2
1016 242
1017 63
1018 186
1019 353
1020 732
1021 848
1022 50
1023 1018
1024 8
1025 209
1026 516
1027 673
1028 42
1029 659
1030 683
1031 118
1032 420
1033 146
1034 683
1035 991
1036 769
1037 262
1038 206
1039 475
1040 849
1041 307
1042 40
1043 3
1044 45
1045 1022
1046 142
1047 135
1048 867
1049 106
1050 142
1051 2
1052 3
1053 164
1054 133
1055 8
1056 236
1057 186
1058 2
1059 314
1060 434
1061 16
1062 36
1063 731
1064 722
1065 1032
1066 220
1067 108
1068 748
1069 135
1070 175
1071 534
1072 3
1073 141
1074 161
1075 8
1076 9
1077 367
1078 8
1079 343
1080 209
1081 143
1082 10
1083 30
1084 658
1085 995
1086 802
1087 15
1088 481
1089 530
1090 620
1091 27
1092 509
1093 0
1094 311
1095 3
1096 1022
1097 670
1098 330
1099 143
1100 212
1101 179
1102 656
1103 45
1104 816
1105 23
1106 1073
1107 26
1108 63
1109 673
1110 54
1111 236
1112 518
1113 578
1114 179
1115 320
1116 406
1117 1006
1118 368
1119 9
1120 904
1121 329
1122 907
1123 1059
1124 1003
1125 294
1126 26
1127 1048
1128 314
1129 717
1130 45
1131 76
1132 10
1133 1111
1134 1054
1135 766
1136 359
1137 828
1138 495
1139 896
1140 433
1141 723
1142 9
1143 181
1144 8
1145 124
1146 154
1147 21
1148 423
1149 338
1150 468
1151 118
1152 286
1153 19
1154 572
1155 584
1156 176
1157 469
1158 887
1159 838
1160 869
1161 442
1162 664
1163 970
1164 752
1165 505
1166 3
1167 938
1168 0
1169 27
1170 42
1171 401
1172 359
1173 286
1174 250
1175 67
1176 280
1177 286
1178 36
1179 10
1180 359
1181 42
1182 646
1183 175
1184 1022
1185 3
1186 87
1187 169
1188 405
1189 117
1190 403
1191 3
1192 27
1193 405
1194 122
1195 631
1196 184
1197 14
1198 0
1199 26
1200 52
1201 10
1202 200
1203 305
1204 560
1205 557
1206 256
1207 679
1208 4
1209 648
1210 425
1211 786
1212 698
1213 305
1214 205
1215 1006
1216 127
1217 58
1218 530
1219 401
1220 811
1221 904
1222 2
1223 2
1224 1169
1225 14
1226 184
1227 310
1228 259
1229 991
1230 1193
1231 658
1232 968
1233 3
1234 3
1235 225
1236 108
1237 316
1238 456
1239 591
1240 853
1241 3
1242 816
1243 1045
1244 848
1245 81
1246 516
1247 240
1248 101
1249 925
1250 367
1251 3
1252 3
1253 81
1254 170
1255 591
1256 184
1257 1108
1258 826
1259 112
1260 319
1261 260
1262 369
1263 1
1264 1162
1265 888
1266 990
1267 209
1268 874
1269 1035
1270 505
1271 309
1272 1193
1273 836
1274 352
1275 159
1276 525
1277 475
1278 66
1279 359
1280 21
1281 293
1282 235
1283 591
1284 133
1285 1039
1286 1269
1287 159
1288 874
1289 1266
1290 63
1291 50
1292 85
1293 830
1294 401
1295 692
1296 259
1297 756
1298 209
1299 131
1300 719
1301 122
1302 1086
1303 658
1304 73
1305 256
1306 110
1307 229
1308 403
1309 196
1310 527
1311 557
1312 666
1313 342
1314 25
1315 256
1316 672
1317 2
1318 169
1319 0
1320 108
1321 841
1322 1258
1323 256
1324 40
1325 1180
1326 235
1327 451
1328 1161
1329 1199
1330 1154
1331 67
1332 982
1333 469
1334 154
1335 10
1336 181
1337 107
1338 5
1339 235
1340 45
1341 423
1342 509
1343 938
1344 15
1345 4
1346 75
1347 76
1348 110
1349 36
1350 88
1351 169
1352 0
1353 330
1354 687
1355 368
1356 710
1357 29
1358 624
1359 216
1360 348
1361 1072
1362 51
1363 7
1364 712
1365 127
1366 476
1367 10
1368 401
1369 433
1370 620
1371 3
1372 1017
1373 810
1374 1278
1375 23
1376 470
1377 761
1378 920
1379 537
1380 625
1381 436
1382 146
1383 544
1384 10
1385 1006
1386 59
1387 206
1388 591
1389 337
1390 349
1391 52
1392 3
1393 776
1394 68
1395 0
1396 142
1397 359
1398 1018
1399 976
1400 10
1401 1193
1402 1209
1403 206
1404 1084
1405 358
1406 362
1407 1146
1408 1118
1409 142
1410 54
1411 359
1412 473
1413 165
1414 389
1415 456
1416 200
1417 1111
1418 51
1419 1273
1420 625
1421 189
1422 79
1423 744
1424 11
1425 350
1426 293
1427 962
1428 317
1429 400
1430 1203
1431 479
1432 1270
1433 426
1434 51
1435 1189
1436 23
1437 292
1438 77
1439 1325
1440 1109
1441 1004
1442 3
1443 456
1444 1027
1445 896
1446 395
1447 760
1448 1117
1449 1116
1450 354
1451 34
1452 58
1453 176
1454 1203
1455 1
1456 127
1457 246
1458 70
1459 649
1460 205
1461 1154
1462 403
1463 352
1464 286
1465 542
1466 122
1467 683
1468 10
1469 3
1470 86
1471 701
1472 58
1473 81
1474 89
1475 80
1476 123
1477 804
1478 1048
1479 658
1480 26
1481 505
1482 535
1483 824
1484 0
1485 143
1486 67
1487 767
1488 557
1489 10
1490 405
1491 9
1492 412
1493 19
1494 672
1495 1367
1496 1331
1497 425
1498 963
1499 299
1500 683
1501 359
1502 699
1503 68
1504 1472
1505 175
1506 1459
1507 401
1508 442
1509 197
1510 233
1511 19
1512 0
1513 142
1514 1390
1515 52
1516 3
1517 630
1518 246
1519 403
1520 186
1521 367
1522 423
1523 3
1524 576
1525 202
1526 1421
1527 942
1528 176
1529 10
1530 1145
1531 8
1532 873
1533 212
1534 42
1535 8
1536 337
1537 37
1538 100
1539 1420
1540 505
1541 123
1542 306
1543 11
1544 73
1545 1527
1546 223
1547 896
1548 3
1549 945
1550 781
1551 42
1552 7
1553 50
1554 1492
1555 872
1556 1021
1557 1532
1558 1048
1559 314
1560 407
1561 803
1562 967
1563 175
1564 189
1565 279
1566 8
1567 1109
1568 986
1569 1038
1570 3
1571 286
1572 795
1573 3
1574 898
1575 540
1576 194
1577 27
1578 1044
1579 263
1580 3
1581 58
1582 530
1583 553
1584 836
1585 131
1586 236
1587 658
1588 27
1589 116
1590 10
1591 1570
1592 984
1593 927
1594 27
1595 1269
1596 115
1597 143
1598 1237
1599 145
1600 5
1601 1212
1602 841
1603 797
1604 379
1605 53
1606 1274
1607 51
1608 196
1609 779
1610 140
1611 848
1612 507
1613 76
1614 423
1615 409
1616 1003
1617 752
1618 403
1619 356
1620 169
1621 2
1622 240
1623 867
1624 15
1625 175
1626 1225
1627 190
1628 96
1629 1031
1630 9
1631 913
1632 1366
1633 8
1634 1022
1635 124
1636 140
1637 63
1638 665
1639 225
1640 1485
1641 186
1642 448
1643 650
1644 1605
1645 315
1646 1253
1647 10
1648 795
1649 67
1650 79
1651 1237
1652 101
1653 459
1654 767
1655 432
1656 1508
1657 100
1658 53
1659 367
1660 158
1661 491
1662 969
1663 196
1664 1
1665 470
1666 1244
1667 2
1668 1345
1669 624
1670 156
1671 193
1672 1125
1673 768
1674 1228
1675 154
1676 1490
1677 1264
1678 1653
1679 248
1680 1247
1681 724
1682 446
1683 850
1684 446
1685 674
1686 44
1687 561
1688 1660
1689 359
1690 776
1691 4
1692 9
1693 166
1694 1335
1695 699
1696 1547
1697 123
1698 433
1699 1253
1700 140
1701 15
1702 3
1703 2
1704 555
1705 470
1706 42
1707 908
1708 1021
1709 309
1710 469
1711 1085
1712 374
1713 835
1714 133
1715 1179
1716 359
1717 11
1718 3
1719 1111
1720 190
1721 1469
1722 36
1723 1631
1724 3
1725 1318
1726 323
1727 0
1728 142
1729 912
1730 1469
1731 1225
1732 1415
1733 1253
1734 144
1735 231
1736 1203
1737 1116
1738 91
1739 158
1740 51
1741 967
1742 1403
1743 3
1744 70
1745 1398
1746 630
1747 135
1748 673
1749 2
1750 839
1751 21
1752 188
1753 573
1754 224
1755 302
1756 212
1757 67
1758 27
1759 3
1760 1059
1761 271
1762 165
1763 1609
1764 795
1765 359
1766 10
1767 789
1768 1111
1769 1595
1770 419
1771 67
1772 401
1773 927
1774 1166
1775 550
1776 85
1777 1452
1778 942
1779 854
1780 176
1781 375
1782 870
1783 1607
1784 166
1785 352
1786 836
1787 363
1788 426
1789 510
1790 1118
1791 134
1792 588
1793 469
1794 65
1795 346
1796 591
1797 193
1798 128
1799 710
1800 182
1801 1
1802 821
1803 359
1804 206
1805 1295
1806 614
1807 595
1808 752
1809 498
1810 14
1811 668
1812 1077
1813 3
1814 614
1815 538
1816 10
1817 912
1818 591
1819 1345
1820 352
1821 1787
1822 4
1823 169
1824 62
1825 130
1826 1584
1827 1574
1828 8
1829 349
1830 1435
1831 55
1832 1740
1833 992
1834 1132
1835 16
1836 423
1837 1577
1838 359
1839 743
1840 1244
1841 620
1842 986
1843 819
1844 904
1845 10
1846 15
1847 31
1848 134
1849 1082
1850 478
1851 1424
1852 1600
1853 212
1854 1407
1855 16
1856 318
1857 1688
1858 839
1859 165
1860 537
1861 3
1862 1534
1863 1265
1864 1149
1865 10
1866 1797
1867 272
1868 1007
1869 792
1870 1533
1871 3
1872 40
1873 184
1874 73
1875 960
1876 2
1877 603
1878 1216
1879 516
1880 111
1881 18
1882 308
1883 110
1884 1456
1885 433
1886 923
1887 1273
1888 3
1889 618
1890 40
1891 15
1892 719
1893 882
1894 801
1895 757
1896 242
1897 1749
1898 437
1899 785
1900 81
1901 5
1902 352
1903 672
1904 1574
1905 193
1906 0
1907 1182
1908 289
1909 1071
1910 1581
1911 1149
1912 1366
1913 542
1914 1174
1915 110
1916 299
1917 641
1918 591
1919 726
1920 1713
1921 159
1922 497
1923 1683
1924 1112
1925 1364
1926 186
1927 1910
1928 1411
1929 1567
1930 907
1931 133
1932 79
1933 1211
1934 589
1935 3
1936 359
1937 1242
1938 912
1939 2
1940 1414
1941 719
1942 588
1943 129
1944 451
1945 181
1946 235
1947 383
1948 1528
1949 373
1950 85
1951 804
1952 288
1953 525
1954 246
1955 816
1956 256
1957 401
1958 1347
1959 144
1960 27
1961 107
1962 42
1963 1278
1964 1298
1965 184
1966 1337
1967 425
1968 402
1969 535
1970 1099
1971 359
1972 52
1973 442
1974 297
1975 1685
1976 507
1977 1491
1978 863
1979 0
1980 1400
1981 1212
1982 2
1983 10
1984 1165
1985 225
1986 1668
1987 1588
1988 1035
1989 93
1990 1527
1991 3
1992 440
1993 1501
1994 221
1995 27
1996 97
1997 38
1998 368
1999 11
2000 304
2001 1924
2002 355
2003 733
2004 45
2005 26
2006 1403
2007 19
2008 760
2009 3
2010 485
2011 1122
2012 11
2013 193
2014 1081
2015 1360
2016 436
2017 181
2018 486
2019 154
2020 143
2021 10
2022 1937
2023 1116
2024 563
2025 0
2026 898
2027 287
2028 136
2029 29
2030 566
2031 842
2032 1797
2033 1671
2034 561
2035 1127
2036 683
2037 3
2038 143
2039 982
2040 198
2041 318
2042 1668
2043 1225
2044 11
2045 302
2046 876
2047 497
2048 131
2049 2015
2050 752
2051 314
2052 3
2053 544
2054 15
2055 36
2056 757
2057 1004
2058 1117
2059 1813
2060 1631
2061 1508
2062 825
2063 407
2064 1082
2065 34
2066 15
2067 1006
2068 515
2069 442
2070 152
2071 42
2072 2015
2073 1367
2074 1734
2075 3
2076 1084
2077 1461
2078 526
2079 317
2080 537
2081 283
2082 1567
2083 646
2084 31
2085 1179
2086 2034
2087 348
2088 159
2089 2
2090 125
2091 95
2092 1659
2093 239
2094 27
2095 789
2096 1268
2097 10
2098 905
2099 1052
2100 1126
2101 1701
2102 12
2103 352
2104 1718
2105 507
2106 142
2107 1642
2108 194
2109 1133
2110 1168
2111 21
2112 175
2113 1076
2114 474
2115 1603
2116 3
2117 142
2118 1613
2119 279
2120 1581
2121 317
2122 1060
2123 210
2124 1581
2125 652
2126 440
2127 2081
2128 858
2129 1
2130 10
2131 45
2132 1221
2133 67
2134 1270
2135 125
2136 1222
2137 29
2138 1
2139 2102
2140 569
2141 423
2142 545
2143 542
2144 1379
2145 426
2146 1422
2147 1184
2148 13
2149 187
2150 1688
2151 757
2152 1395
2153 63
2154 265
2155 2045
2156 206
2157 1122
2158 169
2159 1919
2160 748
2161 2068
2162 1789
2163 110
2164 557
2165 1198
2166 1022
2167 8
2168 2086
2169 1391
2170 16
2171 448
2172 925
2173 1122
2174 1640
2175 469
2176 9
2177 971
2178 115
2179 29
2180 1636
2181 1048
2182 903
2183 244
2184 128
2185 1336
2186 8
2187 27
2188 177
2189 13
2190 175
2191 479
2192 38
2193 290
2194 3
2195 11
2196 1424
2197 1125
2198 1508
2199 1116
2200 34
2201 286
2202 95
2203 280
2204 1896
2205 3
2206 118
2207 2151
2208 781
2209 1739
2210 38
2211 1869
2212 1100
2213 292
2214 3
2215 260
2216 128
2217 584
2218 352
2219 488
2220 136
2221 870
2222 988
2223 846
2224 425
2225 1083
2226 1093
2227 3
2228 862
2229 165
2230 2176
2231 1379
2232 933
2233 838
2234 1651
2235 1555
2236 10
2237 0
2238 1675
2239 1262
2240 1341
2241 525
2242 1326
2243 537
2244 1401
2245 348
2246 1913
2247 560
2248 1345
2249 261
2250 95
2251 1104
2252 204
2253 2232
2254 400
2255 305
2256 686
2257 1990
2258 403
2259 463
2260 25
2261 2174
2262 1472
2263 1718
2264 368
2265 391
2266 3
2267 1851
2268 38
2269 830
2270 516
2271 507
2272 435
2273 80
2274 648
2275 613
2276 1933
2277 1579
2278 1230
2279 191
2280 1334
2281 36
2282 1325
2283 1409
2284 1420
2285 1613
2286 124
2287 135
2288 317
2289 1905
2290 317
2291 733
2292 2186
2293 1792
2294 2269
2295 534
2296 3
2297 19
2298 1231
2299 53
2300 509
2301 1154
2302 899
2303 308
2304 1691
2305 115
2306 1963
2307 932
2308 466
2309 425
2310 101
2311 122
2312 118
2313 347
2314 393
2315 326
2316 347
2317 15
2318 1904
2319 51
2320 1963
2321 616
2322 2231
2323 1767
2324 176
2325 100
2326 2002
2327 489
2328 818
2329 21
2330 902
2331 160
2332 1617
2333 1949
2334 1865
2335 1289
2336 251
2337 378
2338 27
2339 156
2340 1578
2341 1112
2342 1795
2343 592
2344 3
2345 1820
2346 2037
2347 341
2348 804
2349 221
2350 166
2351 283
2352 1158
2353 23
2354 1710
2355 2239
2356 518
2357 1117
2358 1264
2359 1729
2360 596
2361 3
2362 37
2363 88
2364 1843
2365 21
2366 561
2367 143
2368 143
2369 1971
2370 819
2371 440
2372 262
2373 1903
2374 108
2375 923
2376 1402
2377 907
2378 176
2379 215
2380 628
2381 1943
2382 516
2383 669
2384 1433
2385 250
2386 1888
2387 206
2388 318
2389 11
2390 1625
2391 76
2392 99
2393 906
2394 570
2395 1116
2396 723
2397 308
2398 2
2399 2361
2400 872
2401 142
2402 0
2403 169
2404 1531
2405 469
2406 827
2407 2015
2408 1064
2409 70
2410 1558
2411 115
2412 459
2413 1560
2414 0
2415 54
2416 676
2417 1525
2418 591
2419 1475
2420 301
2421 51
2422 3
2423 2
2424 265
2425 1675
2426 693
2427 62
2428 42
2429 676
2430 454
2431 215
2432 1323
2433 0
2434 3
2435 246
2436 142
2437 2
2438 436
2439 10
2440 70
2441 1892
2442 288
2443 986
2444 337
2445 226
2446 802
2447 983
2448 2361
2449 34
2450 2357
2451 193
2452 2246
2453 319
2454 1018
2455 2072
2456 469
2457 175
2458 2133
2459 509
2460 19
2461 412
2462 317
2463 697
2464 530
2465 537
2466 804
2467 2182
2468 2
2469 417
2470 2231
2471 870
2472 850
2473 867
2474 159
2475 542
2476 32
2477 2339
2478 58
2479 576
2480 463
2481 692
2482 2066
2483 1264
2484 572
2485 176
2486 66
2487 436
2488 359
2489 19
2490 2348
2491 0
2492 1424
2493 21
2494 2016
2495 170
2496 672
2497 52
2498 1397
2499 2
2500 444
2501 188
2502 8
2503 448
2504 1390
2505 1701
2506 1906
2507 862
2508 19
2509 630
2510 1477
2511 719
2512 891
2513 646
2514 1461
2515 348
2516 761
2517 1906
2518 2074
2519 45
2520 238
2521 146
2522 455
2523 1124
2524 24
2525 1878
2526 819
2527 2186
2528 925
2529 1385
2530 393
2531 3
2532 1957
2533 400
2534 51
2535 419
2536 350
2537 96
2538 1273
2539 2064
2540 165
2541 1410
2542 668
2543 466
2544 1004
2545 1919
2546 27
2547 1596
2548 358
2549 1525
2550 17
2551 1893
2552 1347
2553 1039
2554 0
2555 3
2556 1459
2557 1045
2558 544
2559 767
2560 2337
2561 143
2562 719
2563 196
2564 962
2565 23
2566 3
2567 2026
2568 1411
2569 15
2570 469
2571 1555
2572 1949
2573 122
2574 283
2575 242
2576 3
2577 1004
2578 348
2579 2032
2580 15
2581 280
2582 236
2583 1759
2584 1313
2585 1082
2586 446
2587 1579
2588 352
2589 1269
2590 47
2591 1874
2592 648
2593 1419
2594 1525
2595 478
2596 1234
2597 1281
2598 26
2599 1804
2600 1302
2601 395
2602 126
2603 1890
2604 2259
2605 159
2606 960
2607 186
2608 456
2609 1204
2610 116
2611 154
2612 2587
2613 242
2614 305
2615 98
2616 318
2617 15
2618 1723
2619 1347
2620 1028
2621 1146
2622 1409
2623 557
2624 1895
2625 359
2626 141
2627 1299
2628 1949
2629 1845
2630 2499
2631 235
2632 26
2633 2526
2634 2257
2635 369
2636 238
2637 252
2638 1415
2639 2493
2640 633
2641 2103
2642 146
2643 842
2644 1460
2645 1069
2646 415
2647 403
2648 870
2649 1027
2650 1196
2651 1069
2652 207
2653 1630
2654 1411
2655 403
2656 314
2657 2082
2658 1781
2659 273
2660 1116
2661 202
2662 437
2663 3
2664 1268
2665 241
2666 2427
2667 502
2668 431
2669 10
2670 1237
2671 517
2672 1281
2673 563
2674 428
2675 10
2676 45
2677 2156
2678 1459
2679 100
2680 2356
2681 55
2682 1081
2683 305
2684 363
2685 1613
2686 1498
2687 1525
2688 2237
2689 1525
2690 2306
2691 960
2692 133
2693 832
2694 3
2695 101
2696 2139
2697 3
2698 127
2699 2516
2700 308
2701 816
2702 1654
2703 2332
2704 459
2705 2338
2706 779
2707 901
2708 2
2709 75
2710 1257
2711 874
2712 2439
2713 188
2714 1215
2715 372
2716 2432
2717 2013
2718 841
2719 0
2720 2185
2721 45
2722 1420
2723 666
2724 588
2725 2198
2726 1528
2727 841
2728 835
2729 821
2730 359
2731 375
2732 2232
2733 1581
2734 1451
2735 2526
2736 917
2737 65
2738 779
2739 2530
2740 2182
2741 905
2742 1207
2743 80
2744 428
2745 593
2746 2102
2747 606
2748 1017
2749 1960
2750 200
2751 155
2752 2613
2753 814
2754 446
2755 557
2756 1
2757 1452
2758 490
2759 2032
2760 88
2761 212
2762 91
2763 2
2764 1490
2765 114
2766 1193
2767 1893
2768 1675
2769 1209
2770 588
2771 114
2772 150
2773 572
2774 286
2775 2486
2776 16
2777 262
2778 2175
2779 2161
2780 985
2781 10
2782 661
2783 2220
2784 698
2785 699
2786 1419
2787 821
2788 1375
2789 302
2790 2512
2791 314
2792 67
2793 749
2794 390
2795 3
2796 262
2797 637
2798 435
2799 1615
2800 2291
2801 336
2802 181
2803 2451
2804 27
2805 497
2806 11
2807 2114
2808 66
2809 10
2810 45
2811 987
2812 1567
2813 103
2814 665
2815 260
2816 803
2817 193
2818 1514
2819 1408
2820 197
2821 557
2822 1681
2823 2224
2824 2582
2825 2184
2826 1820
2827 15
2828 2481
2829 2648
2830 699
2831 2640
2832 283
2833 2
2834 2362
2835 576
2836 3
2837 1617
2838 10
2839 52
2840 2472
2841 2026
2842 1901
2843 348
2844 537
2845 1006
2846 1267
2847 961
2848 2232
2849 2808
2850 1204
2851 124
2852 55
2853 731
2854 212
2855 2008
2856 830
2857 215
2858 2291
2859 2341
2860 2499
2861 896
2862 2652
2863 2860
2864 67
2865 0
2866 540
2867 1341
2868 1221
2869 27
2870 895
2871 1899
2872 1547
2873 667
2874 2721
2875 649
2876 376
2877 2764
2878 140
2879 967
2880 146
2881 2033
2882 1133
2883 2636
2884 30
2885 3
2886 1443
2887 1000
2888 835
2889 1410
2890 367
2891 327
2892 2381
2893 1059
2894 85
2895 359
2896 1287
2897 52
2898 1410
2899 1929
2900 1297
2901 359
2902 242
2903 757
2904 2231
2905 1762
2906 1049
2907 2846
2908 220
2909 1939
2910 29
2911 873
2912 959
2913 816
2914 463
2915 1949
2916 2507
2917 0
2918 667
2919 1000
2920 2669
2921 1379
2922 802
2923 883
2924 672
2925 24
2926 318
2927 879
2928 359
2929 2341
2930 2196
2931 0
2932 2198
2933 356
2934 235
2935 218
2936 767
2937 403
2938 184
2939 953
2940 100
2941 114
2942 1674
2943 412
2944 21
2945 867
2946 806
2947 219
2948 5
2949 2315
2950 1036
2951 459
2952 1330
2953 23
2954 373
2955 9
2956 1553
2957 2034
2958 1339
2959 2790
2960 260
2961 1244
2962 874
2963 967
2964 2276
2965 240
2966 42
2967 736
2968 260
2969 1774
2970 348
2971 5
2972 1671
2973 2767
2974 2131
2975 454
2976 205
2977 2026
2978 2950
2979 1808
2980 79
2981 399
2982 85
2983 802
2984 2889
2985 1316
2986 804
2987 2331
2988 92
2989 63
2990 1374
2991 286
2992 117
2993 115
2994 1281
2995 1100
2996 1667
2997 256
2998 1161
2999 67
3000 287
3001 558
3002 1508
3003 73
3004 144
3005 3
3006 2153
3007 2764
3008 1508
3009 2034
3010 2231
3011 517
3012 446
3013 2
3014 1281
3015 189
3016 66
3017 837
3018 1521
3019 10
3020 426
3021 1477
3022 2257
3023 160
3024 903
3025 1476
3026 1901
3027 1223
3028 97
3029 1510
3030 2988
3031 1018
3032 965
3033 2705
3034 160
3035 7
3036 1774
3037 1414
3038 107
3039 2049
3040 1306
3041 2430
3042 442
3043 1578
3044 65
3045 1513
3046 2416
3047 440
3048 1420
3049 2565
3050 27
3051 2279
3052 356
3053 582
3054 219
3055 112
3056 1149
3057 2422
3058 181
3059 302
3060 490
3061 36
3062 206
3063 3
3064 97
3065 352
3066 1498
3067 2192
3068 649
3069 1806
3070 2072
3071 1420
3072 8
3073 2126
3074 2661
3075 2874
3076 359
3077 1124
3078 86
3079 1942
3080 3
3081 359
3082 403
3083 960
3084 63
3085 400
3086 2584
3087 2
3088 16
3089 1398
3090 40
3091 3
3092 2860
3093 2587
3094 417
3095 403
3096 2305
3097 2213
3098 55
3099 8
3100 1215
3101 1949
3102 437
3103 182
3104 403
3105 2732
3106 673
3107 1635
3108 747
3109 1625
3110 193
3111 2553
3112 135
3113 317
3114 9
3115 189
3116 1463
3117 1642
3118 1842
3119 748
3120 673
3121 8
3122 1343
3123 2728
3124 434
3125 1463
3126 156
3127 701
3128 208
3129 1504
3130 21
3131 1816
3132 506
3133 2828
3134 2347
3135 229
3136 1312
3137 7
3138 406
3139 1141
3140 2451
3141 2272
3142 1905
3143 1977
3144 1379
3145 2600
3146 235
3147 159
3148 2622
3149 2082
3150 448
3151 1497
3152 1919
3153 440
3154 636
3155 388
3156 8
3157 36
3158 2589
3159 135
3160 560
3161 212
3162 683
3163 970
3164 2083
3165 81
3166 842
3167 2201
3168 1152
3169 428
3170 2116
3171 186
3172 2267
3173 166
3174 3090
3175 953
3176 88
3177 3110
3178 1510
3179 3
3180 663
3181 400
3182 1830
3183 401
3184 2190
3185 425
3186 19
3187 2272
3188 395
3189 169
3190 255
3191 1135
3192 1584
3193 693
3194 162
3195 2880
3196 445
3197 1733
3198 3138
3199 1021
3200 67
3201 27
3202 167
3203 42
3204 1460
3205 67
3206 717
3207 1550
3208 830
3209 776
3210 220
3211 509
3212 220
3213 1124
3214 2886
3215 3157
3216 16
3217 67
3218 2472
3219 1598
3220 717
3221 219
3222 8
3223 1345
3224 2648
3225 166
3226 1
3227 2507
3228 9
3229 649
3230 10
3231 141
3232 1268
3233 425
3234 15
3235 2379
3236 3162
3237 470
3238 1603
3239 38
3240 423
3241 2068
3242 3209
3243 1189
3244 907
3245 1081
3246 586
3247 1114
3248 378
3249 375
3250 2751
3251 3
3252 1294
3253 160
3254 283
3255 672
3256 2173
3257 1717
3258 1605
3259 1992
3260 58
3261 1238
3262 68
3263 361
3264 269
3265 722
3266 8
3267 2379
3268 1006
3269 18
3270 879
3271 2794
3272 265
3273 7
3274 2810
3275 88
3276 930
3277 122
3278 1308
3279 2903
3280 1375
3281 403
3282 627
3283 124
3284 939
3285 27
3286 0
3287 13
3288 1420
3289 11
3290 2398
3291 85
3292 700
3293 108
3294 405
3295 318
3296 802
3297 2969
3298 1826
3299 65
3300 51
3301 3242
3302 978
3303 29
3304 18
3305 356
3306 1436
3307 3
3308 1181
3309 367
3310 1584
3311 3263
3312 352
3313 1123
3314 1267
3315 79
3316 8
3317 2160
3318 838
3319 882
3320 79
3321 1456
3322 904
3323 980
3324 1367
3325 3121
3326 1204
3327 3
3328 2408
3329 0
3330 118
3331 722
3332 3052
3333 1912
3334 3052
3335 3148
3336 359
3337 1808
3338 1004
3339 3030
3340 473
3341 2
3342 122
3343 95
3344 1146
3345 337
3346 2184
3347 2434
3348 3
3349 899
3350 348
3351 2053
3352 757
3353 1286
3354 2395
3355 3047
3356 2592
3357 960
3358 2602
3359 3
3360 67
3361 2734
3362 2825
3363 1782
3364 3108
3365 2840
3366 2602
3367 1748
3368 291
3369 1672
3370 2545
3371 181
3372 26
3373 0
3374 1892
3375 2873
3376 933
3377 16
3378 2407
3379 873
3380 446
3381 2207
3382 319
3383 3220
3384 353
3385 431
3386 1490
3387 2964
3388 79
3389 965
3390 1507
3391 1291
3392 407
3393 173
3394 978
3395 315
3396 1021
3397 2072
3398 122
3399 148
3400 2379
3401 620
3402 1674
3403 251
3404 11
3405 3
3406 1317
3407 0
3408 1581
3409 719
3410 1459
3411 1129
3412 1841
3413 3033
3414 139
3415 27
3416 15
3417 1372
3418 186
3419 1030
3420 2259
3421 132
3422 135
3423 652
3424 120
3425 1211
3426 530
3427 1006
3428 742
3429 802
3430 221
3431 63
3432 81
3433 1440
3434 651
3435 260
3436 555
3437 425
3438 2159
3439 10
3440 167
3441 939
3442 437
3443 2997
3444 113
3445 2386
3446 1352
3447 3
3448 2199
3449 437
3450 925
3451 1667
3452 2444
3453 110
3454 466
3455 373
3456 395
3457 2972
3458 610
3459 2115
3460 646
3461 456
3462 9
3463 772
3464 1578
3465 1477
3466 1007
3467 27
3468 5
3469 311
3470 379
3471 821
3472 2952
3473 2130
3474 1385
3475 2448
3476 1278
3477 8
3478 1990
3479 1169
3480 272
3481 36
3482 1435
3483 996
3484 197
3485 4
3486 2957
3487 319
3488 146
3489 3
3490 2
3491 276
3492 1004
3493 1433
3494 68
3495 446
3496 27
3497 3381
3498 1904
3499 44
3500 584
3501 1507
3502 3449
3503 1888
3504 676
3505 1007
3506 1
3507 397
3508 2115
3509 3290
3510 1949
3511 421
3512 2552
3513 2484
3514 3148
3515 1297
3516 10
3517 425
3518 120
3519 309
3520 287
3521 1334
3522 251
3523 63
3524 348
3525 2696
3526 1336
3527 3211
3528 2552
3529 563
3530 108
3531 0
3532 1262
3533 1007
3534 1682
3535 318
3536 613
3537 2839
3538 122
3539 97
3540 317
3541 9
3542 425
3543 2518
3544 816
3545 88
3546 348
3547 649
3548 27
3549 1905
3550 3141
3551 1826
3552 8
3553 1246
3554 723
3555 1715
3556 110
3557 700
3558 474
3559 3
3560 2564
3561 2026
3562 2632
3563 3438
3564 19
3565 368
3566 882
3567 566
3568 1477
3569 67
3570 620
3571 1274
3572 2427
3573 2860
3574 1853
3575 551
3576 1258
3577 10
3578 1949
3579 899
3580 42
3581 27
3582 1933
3583 1810
3584 186
3585 481
3586 7
3587 19
3588 220
3589 354
3590 914
3591 212
3592 159
3593 2032
3594 223
3595 1894
3596 2146
3597 1021
3598 222
3599 1006
3600 2324
3601 1905
3602 239
3603 73
3604 744
3605 2465
3606 1116
3607 744
3608 1647
3609 1525
3610 656
3611 3277
3612 2764
3613 1281
3614 1531
3615 524
3616 158
3617 2512
3618 1361
3619 476
3620 196
3621 1264
3622 124
3623 3366
3624 649
3625 1919
3626 1741
3627 15
3628 688
3629 673
3630 2978
3631 66
3632 2637
3633 3195
3634 2499
3635 3565
3636 1791
3637 1990
3638 577
3639 2588
3640 3536
3641 352
3642 0
3643 2
3644 67
3645 2392
3646 342
3647 3471
3648 443
3649 265
3650 446
3651 209
3652 219
3653 451
3654 2368
3655 95
3656 1899
3657 1948
3658 862
3659 219
3660 8
3661 1986
3662 17
3663 41
3664 446
3665 2468
3666 774
3667 919
3668 550
3669 48
3670 524
3671 122
3672 0
3673 21
3674 373
3675 316
3676 1974
3677 689
3678 650
3679 698
3680 26
3681 196
3682 876
3683 870
3684 534
3685 3347
3686 757
3687 10
3688 1893
3689 17
3690 26
3691 27
3692 2082
3693 215
3694 334
3695 690
3696 45
3697 2519
3698 51
3699 1061
3700 297
3701 3
3702 140
3703 1125
3704 1720
3705 1603
3706 699
3707 1775
3708 316
3709 2585
3710 2
3711 3682
3712 1000
3713 2668
3714 1072
3715 44
3716 289
3717 3
3718 2796
3719 3174
3720 2224
3721 1118
3722 2101
3723 2837
3724 2051
3725 135
3726 11
3727 34
3728 434
3729 274
3730 222
3731 139
3732 10
3733 1136
3734 676
3735 131
3736 2987
3737 168
3738 3349
3739 122
3740 902
3741 45
3742 73
3743 677
3744 3480
3745 2005
3746 3538
3747 221
3748 2996
3749 511
3750 2339
3751 1545
3752 1145
3753 2785
3754 1332
3755 341
3756 248
3757 1653
3758 2996
3759 1924
3760 2118
3761 1527
3762 1004
3763 3039
3764 1138
3765 160
3766 588
3767 2198
3768 1450
3769 1288
3770 58
3771 1487
3772 757
3773 26
3774 3
3775 1123
3776 3086
3777 1307
3778 113
3779 2804
3780 1044
3781 3368
3782 3118
3783 2445
3784 36
3785 23
3786 1059
3787 621
3788 630
3789 204
3790 23
3791 2885
3792 2539
3793 1946
3794 2925
3795 1680
3796 1193
3797 3534
3798 492
3799 505
3800 630
3801 31
3802 1414
3803 3
3804 8
3805 2537
3806 539
3807 1392
3808 1863
3809 1971
3810 368
3811 591
3812 2015
3813 2876
3814 835
3815 1612
3816 0
3817 2013
3818 2553
3819 812
3820 1291
3821 1048
3822 118
3823 122
3824 1004
3825 26
3826 976
3827 79
3828 816
3829 40
3830 1335
3831 1959
3832 2239
3833 80
3834 1833
3835 2475
3836 36
3837 2
3838 984
3839 763
3840 3368
3841 914
3842 481
3843 250
3844 517
3845 18
3846 1243
3847 374
3848 2165
3849 112
3850 348
3851 456
3852 3369
3853 3
3854 3310
3855 730
3856 158
3857 88
3858 162
3859 135
3860 3377
3861 683
3862 53
3863 21
3864 3
3865 1919
3866 53
3867 419
3868 100
3869 3352
3870 882
3871 425
3872 1987
3873 1158
3874 3183
3875 804
3876 1111
3877 2037
3878 1525
3879 768
3880 1
3881 1536
3882 1090
3883 175
3884 2130
3885 965
3886 2284
3887 68
3888 1018
3889 130
3890 2364
3891 2291
3892 8
3893 2435
3894 2058
3895 1675
3896 122
3897 3542
3898 3565
3899 1367
3900 0
3901 2647
3902 2715
3903 1053
3904 54
3905 3180
3906 620
3907 2167
3908 338
3909 757
3910 2208
3911 2345
3912 1686
3913 8
3914 2924
3915 3807
3916 10
3917 2278
3918 1665
3919 2470
3920 1116
3921 135
3922 2756
3923 97
3924 3375
3925 674
3926 10
3927 9
3928 456
3929 1379
3930 407
3931 1508
3932 2552
3933 2408
3934 1331
3935 55
3936 1531
3937 3573
3938 634
3939 2275
3940 317
3941 2002
3942 159
3943 2286
3944 337
3945 456
3946 2310
3947 3166
3948 266
3949 242
3950 1723
3951 1334
3952 14
3953 3313
3954 802
3955 3827
3956 3
3957 160
3958 1054
3959 1933
3960 689
3961 3826
3962 687
3963 1395
3964 3055
3965 150
3966 2332
3967 181
3968 3461
3969 1118
3970 821
3971 1697
3972 143
3973 787
3974 2472
3975 1225
3976 953
3977 1319
3978 742
3979 260
3980 3901
3981 1580
3982 2525
3983 2375
3984 1271
3985 3923
3986 55
3987 1380
3988 95
3989 51
3990 3780
3991 476
3992 65
3993 1186
3994 210
3995 712
3996 277
3997 815
3998 43
3999 225
4000 717
4001 1093
4002 3611
4003 297
4004 2998
4005 1525
4006 3047
4007 135
4008 1027
4009 1766
4010 1857
4011 615
4012 1557
4013 3608
4014 45
4015 929
4016 3477
4017 2508
4018 165
4019 2454
4020 42
4021 2382
4022 2439
4023 40
4024 1408
4025 1913
4026 1098
4027 332
4028 792
4029 524
4030 5
4031 1592
4032 1296
4033 9
4034 1608
4035 2081
4036 3471
4037 683
4038 1808
4039 100
4040 3758
4041 1355
4042 2545
4043 186
4044 3
4045 1193
4046 473
4047 1896
4048 2444
4049 3
4050 2380
4051 27
4052 2764
4053 305
4054 356
4055 537
4056 1353
4057 2494
4058 10
4059 789
4060 665
4061 3086
4062 2832
4063 3205
4064 3
4065 2528
4066 2186
4067 816
4068 516
4069 2115
4070 235
4071 1949
4072 1619
4073 511
4074 1345
4075 31
4076 1274
4077 2166
4078 3119
4079 1536
4080 3536
4081 88
4082 448
4083 15
4084 356
4085 353
4086 314
4087 1140
4088 2285
4089 3209
4090 1196
4091 26
4092 0
4093 3355
4094 19
4095 1791
4096 1594
4097 2246
4098 190
4099 40
4100 27
4101 2504
4102 18
4103 181
4104 1671
4105 1162
4106 1379
4107 1835
4108 33
4109 19
4110 3209
4111 2063
4112 953
4113 2531
4114 2082
4115 42
4116 1617
4117 333
4118 516
4119 15
4120 220
4121 160
4122 0
4123 2621
4124 3
4125 340
4126 1141
4127 8
4128 3840
4129 2964
4130 225
4131 3167
4132 1067
4133 1613
4134 1087
4135 3508
4136 1990
4137 271
4138 1509
4139 951
4140 317
4141 131
4142 1347
4143 2950
4144 569
4145 1878
4146 27
4147 1248
4148 1525
4149 1186
4150 7
4151 98
4152 542
4153 700
4154 2454
4155 2962
4156 16
4157 1271
4158 11
4159 2479
4160 2532
4161 412
4162 11
4163 709
4164 107
4165 2042
4166 142
4167 220
4168 1280
4169 630
4170 511
4171 512
4172 1579
4173 1536
4174 32
4175 271
4176 323
4177 669
4178 2413
4179 3436
4180 448
4181 308
4182 2190
4183 576
4184 629
4185 1808
4186 2354
4187 3843
4188 154
4189 446
4190 1144
4191 925
4192 3515
4193 4023
4194 3
4195 1126
4196 2972
4197 451
4198 550
4199 894
4200 2068
4201 2553
4202 2074
4203 38
4204 842
4205 1595
4206 0
4207 874
4208 792
4209 159
4210 21
4211 161
4212 2535
4213 1184
4214 235
4215 220
4216 1615
4217 1271
4218 1242
4219 58
4220 3
4221 1418
4222 2526
4223 115
4224 280
4225 2301
4226 723
4227 3288
4228 117
4229 1140
4230 2964
4231 446
4232 3850
4233 1536
4234 2624
4235 42
4236 8
4237 3078
4238 3094
4239 1266
4240 235
4241 1639
4242 1059
4243 1010
4244 3203
4245 175
4246 672
4247 3
4248 2288
4249 2026
4250 484
4251 1893
4252 478
4253 425
4254 3287
4255 1059
4256 76
4257 2192
4258 389
4259 1104
4260 63
4261 1576
4262 225
4263 649
4264 3964
4265 723
4266 118
4267 2
4268 1245
4269 2190
4270 795
4271 2271
4272 499
4273 2398
4274 4108
4275 85
4276 1411
4277 903
4278 1704
4279 1735
4280 233
4281 1055
4282 1043
4283 1104
4284 106
4285 659
4286 1684
4287 3912
4288 3832
4289 3928
4290 1392
4291 3851
4292 573
4293 2764
4294 32
4295 34
4296 3223
4297 719
4298 3848
4299 3554
4300 369
4301 9
4302 21
4303 82
4304 2373
4305 419
4306 169
4307 588
4308 2761
4309 79
4310 2275
4311 36
4312 176
4313 135
4314 2582
4315 2852
4316 1899
4317 3168
4318 4021
4319 3927
4320 1243
4321 1212
4322 1957
4323 3
4324 307
4325 308
4326 2283
4327 3
4328 11
4329 2441
4330 8
4331 1805
4332 2270
4333 2
4334 1353
4335 2914
4336 152
4337 2481
4338 402
4339 198
4340 1070
4341 4249
4342 1942
4343 2583
4344 1198
4345 3544
4346 96
4347 36
4348 3854
4349 656
4350 2361
4351 2936
4352 631
4353 717
4354 3469
4355 1761
4356 3928
4357 2343
4358 400
4359 403
4360 1052
4361 79
4362 3258
4363 3046
4364 1409
4365 2678
4366 3410
4367 757
4368 1986
4369 308
4370 4212
4371 147
4372 3992
4373 187
4374 185
4375 2
4376 464
4377 2
4378 95
4379 1804
4380 1267
4381 3868
4382 81
4383 2470
4384 19
4385 1977
4386 735
4387 3472
4388 318
4389 2646
4390 421
4391 2462
4392 1154
4393 3681
4394 1048
4395 205
4396 653
4397 469
4398 2928
4399 1416
4400 2761
4401 2837
4402 2721
4403 3
4404 8
4405 1318
4406 2847
4407 1394
4408 2054
4409 2015
4410 3756
4411 154
4412 307
4413 7
4414 2551
4415 76
4416 2985
4417 1310
4418 2374
4419 873
4420 0
4421 3797
4422 3404
4423 385
4424 752
4425 2260
4426 451
4427 665
4428 1179
4429 58
4430 1723
4431 1406
4432 2154
4433 641
4434 21
4435 23
4436 1691
4437 3721
4438 210
4439 3787
4440 0
4441 926
4442 870
4443 3757
4444 317
4445 109
4446 2946
4447 0
4448 2560
4449 1731
4450 3008
4451 0
4452 3948
4453 2064
4454 231
4455 3185
4456 1333
4457 2664
4458 1531
4459 161
4460 424
4461 1464
4462 1864
4463 2166
4464 649
4465 3039
4466 538
4467 2842
4468 524
4469 3
4470 1531
4471 110
4472 126
4473 2182
4474 2129
4475 368
4476 0
4477 65
4478 1294
4479 4319
4480 2
4481 4287
4482 208
4483 2826
4484 486
4485 979
4486 3623
4487 2295
4488 3650
4489 1889
4490 3394
4491 701
4492 1292
4493 10
4494 2427
4495 1851
4496 1803
4497 2282
4498 4280
4499 459
4500 2286
4501 3112
4502 1419
4503 459
4504 479
4505 301
4506 116
4507 2390
4508 2751
4509 913
4510 1372
4511 862
4512 1039
4513 3549
4514 298
4515 2111
4516 3833
4517 2037
4518 3490
4519 1103
4520 1269
4521 1414
4522 4328
4523 2
4524 1563
4525 3866
4526 26
4527 1228
4528 51
4529 2359
4530 283
4531 1609
4532 3726
4533 624
4534 4407
4535 2
4536 1737
4537 3010
4538 175
4539 3236
4540 4080
4541 4511
4542 4085
4543 3453
4544 1593
4545 3230
4546 8
4547 373
4548 1189
4549 1679
4550 253
4551 1038
4552 3537
4553 568
4554 249
4555 1481
4556 403
4557 134
4558 78
4559 3
4560 1223
4561 3586
4562 4281
4563 175
4564 1578
4565 1913
4566 247
4567 4319
4568 3743
4569 1420
4570 8
4571 397
4572 1888
4573 4522
4574 603
4575 845
4576 342
4577 3349
4578 698
4579 11
4580 2281
4581 842
4582 3534
4583 3565
4584 3904
4585 3874
4586 2388
4587 4572
4588 30
4589 1924
4590 50
4591 40
4592 117
4593 368
4594 3625
4595 2767
4596 213
4597 8
4598 284
4599 2007
4600 3535
4601 2015
4602 1947
4603 3210
4604 2987
4605 169
4606 131
4607 3195
4608 912
4609 3556
4610 1266
4611 1392
4612 1424
4613 156
4614 4060
4615 115
4616 2530
4617 2698
4618 13
4619 3076
4620 3537
4621 23
4622 1985
4623 311
4624 1918
4625 479
4626 1466
4627 2114
4628 821
4629 2600
4630 2908
4631 593
4632 4312
4633 350
4634 893
4635 4589
4636 11
4637 4436
4638 3732
4639 2281
4640 3927
4641 126
4642 3848
4643 159
4644 88
4645 3459
4646 4533
4647 4011
4648 1759
4649 359
4650 1525
4651 7
4652 3568
4653 2539
4654 4614
4655 1804
4656 1054
4657 299
4658 2286
4659 969
4660 3559
4661 3610
4662 124
4663 3
4664 2825
4665 240
4666 1278
4667 3425
4668 1267
4669 63
4670 368
4671 3779
4672 2607
4673 4236
4674 1555
4675 4638
4676 58
4677 838
4678 650
4679 349
4680 793
4681 31
4682 4392
4683 10
4684 549
4685 2011
4686 1038
4687 3
4688 2763
4689 4663
4690 1664
4691 3293
4692 2627
4693 1325
4694 4123
4695 2505
4696 1913
4697 412
4698 1201
4699 3450
4700 16
4701 2201
4702 1004
4703 1225
4704 1111
4705 3913
4706 3
4707 359
4708 649
4709 317
4710 478
4711 1446
4712 64
4713 47
4714 4466
4715 108
4716 488
4717 924
4718 1469
4719 3817
4720 3285
4721 653
4722 45
4723 598
4724 1459
4725 293
4726 107
4727 27
4728 2291
4729 1146
4730 569
4731 143
4732 3672
4733 3
4734 3
4735 2227
4736 699
4737 10
4738 2613
4739 159
4740 58
4741 27
4742 529
4743 811
4744 712
4745 271
4746 982
4747 1444
4748 68
4749 58
4750 886
4751 509
4752 1842
4753 881
4754 102
4755 169
4756 3
4757 8
4758 2585
4759 4108
4760 397
4761 3209
4762 4726
4763 351
4764 3948
4765 2312
4766 557
4767 2865
4768 1088
4769 2161
4770 3764
4771 1203
4772 122
4773 3295
4774 8
4775 3
4776 3369
4777 7
4778 927
4779 1532
4780 45
4781 4062
4782 4661
4783 2102
4784 676
4785 4705
4786 1498
4787 4009
4788 3133
4789 1330
4790 27
4791 1302
4792 10
4793 1007
4794 0
4795 2375
4796 3226
4797 1804
4798 3329
4799 51
4800 1323
4801 2348
4802 699
4803 219
4804 2571
4805 3
4806 348
4807 2659
4808 2207
4809 3460
4810 3275
4811 176
4812 2127
4813 4156
4814 677
4815 141
4816 112
4817 5
4818 43
4819 3368
4820 2469
4821 3696
4822 196
4823 13
4824 1309
4825 692
4826 3
4827 2914
4828 2959
4829 23
4830 409
4831 476
4832 67
4833 220
4834 159
4835 63
4836 409
4837 1105
4838 723
4839 1933
4840 186
4841 4305
4842 2293
4843 314
4844 421
4845 1388
4846 932
4847 2669
4848 4720
4849 1593
4850 758
4851 205
4852 1406
4853 4321
4854 45
4855 4416
4856 2058
4857 42
4858 1476
4859 342
4860 2729
4861 4187
4862 683
4863 423
4864 2734
4865 0
4866 440
4867 2174
4868 1069
4869 526
4870 29
4871 143
4872 2553
4873 3851
4874 3272
4875 3049
4876 120
4877 305
4878 95
4879 3818
4880 2516
4881 1913
4882 3746
4883 2830
4884 0
4885 916
4886 4436
4887 132
4888 1686
4889 1952
4890 1536
4891 206
4892 1367
4893 64
4894 2062
4895 10
4896 359
4897 283
4898 288
4899 247
4900 3639
4901 2288
4902 2889
4903 316
4904 1
4905 862
4906 1119
4907 2506
4908 3126
4909 1499
4910 899
4911 318
4912 3549
4913 51
4914 715
4915 62
4916 748
4917 2810
4918 463
4919 2179
4920 1407
4921 2310
4922 88
4923 2230
4924 196
4925 409
4926 2717
4927 37
4928 3180
4929 307
4930 3211
4931 305
4932 2021
4933 3100
4934 766
4935 2054
4936 2890
4937 4178
4938 1598
4939 1021
4940 1021
4941 189
4942 1578
4943 54
4944 1804
4945 122
4946 1098
4947 873
4948 3
4949 1639
4950 1151
4951 2785
4952 26
4953 200
4954 4098
4955 4306
4956 197
4957 1530
4958 229
4959 2990
4960 143
4961 2481
4962 2810
4963 908
4964 1592
4965 4844
4966 1558
4967 2078
4968 68
4969 358
4970 2811
4971 4055
4972 474
4973 1287
4974 1799
4975 569
4976 637
4977 1397
4978 4791
4979 186
4980 1024
4981 2341
4982 2545
4983 2038
4984 27
4985 392
4986 3353
4987 1850
4988 446
4989 2634
4990 2652
4991 2300
4992 896
4993 1193
4994 3856
4995 4831
4996 368
4997 1857
4998 1591
4999 1170
