# Supplementary material for: Strategic distribution of seeds to support diffusion in complex networks
Source: PLoS One. 2018 Oct 16;13(10):e0205130. doi: 10.1371/journal.pone.0205130 (PMC6191084; doi:10.1371/journal.pone.0205130)
Supplement: S1 Data — (ZIP) [file pone.0205130.s002.zip › Part2/dataset_2.xlsx]

## Sheet: sq100_max_avg
pp	model	network	strategy	distribution	sp	support	activations	coverage
0.05	BA	1	1	1	0.01	0	117	2.34
0.05	BA	1	1	1	0.01	1	200	4
0.05	BA	1	1	1	0.01	2	263	5.26
0.05	BA	1	1	1	0.01	3	324	6.48
0.05	BA	1	1	1	0.01	4	382	7.64
0.05	BA	1	1	1	0.01	5	446	8.92
0.05	BA	1	1	2	0.01	0	117	2.34
0.05	BA	1	1	2	0.01	1	200	4
0.05	BA	1	1	2	0.01	2	263	5.26
0.05	BA	1	1	2	0.01	3	325	6.5
0.05	BA	1	1	2	0.01	4	384	7.68
0.05	BA	1	1	2	0.01	5	446	8.92
0.05	BA	1	1	3	0.01	0	117	2.34
0.05	BA	1	1	3	0.01	1	200	4
0.05	BA	1	1	3	0.01	2	263	5.26
0.05	BA	1	1	3	0.01	3	325	6.5
0.05	BA	1	1	3	0.01	4	384	7.68
0.05	BA	1	1	3	0.01	5	447	8.94
0.05	BA	1	1	4	0.01	0	117	2.34
0.05	BA	1	1	4	0.01	1	200	4
0.05	BA	1	1	4	0.01	2	263	5.26
0.05	BA	1	1	4	0.01	3	324	6.48
0.05	BA	1	1	4	0.01	4	382	7.64
0.05	BA	1	1	4	0.01	5	446	8.92
0.05	BA	1	1	5	0.01	0	117	2.34
0.05	BA	1	1	5	0.01	1	198	3.96
0.05	BA	1	1	5	0.01	2	261	5.22
0.05	BA	1	1	5	0.01	3	323	6.46
0.05	BA	1	1	5	0.01	4	382	7.64
0.05	BA	1	1	5	0.01	5	442	8.84
0.05	BA	1	1	1	0.02	0	197	3.94
0.05	BA	1	1	1	0.02	1	324	6.48
0.05	BA	1	1	1	0.02	2	447	8.94
0.05	BA	1	1	1	0.02	3	567	11.34
0.05	BA	1	1	1	0.02	4	682	13.64
0.05	BA	1	1	1	0.02	5	792	15.84
0.05	BA	1	1	2	0.02	0	197	3.94
0.05	BA	1	1	2	0.02	1	324	6.48
0.05	BA	1	1	2	0.02	2	447	8.94
0.05	BA	1	1	2	0.02	3	567	11.34
0.05	BA	1	1	2	0.02	4	682	13.64
0.05	BA	1	1	2	0.02	5	791	15.82
0.05	BA	1	1	3	0.02	0	197	3.94
0.05	BA	1	1	3	0.02	1	324	6.48
0.05	BA	1	1	3	0.02	2	448	8.96
0.05	BA	1	1	3	0.02	3	568	11.36
0.05	BA	1	1	3	0.02	4	685	13.7
0.05	BA	1	1	3	0.02	5	795	15.9
0.05	BA	1	1	4	0.02	0	197	3.94
0.05	BA	1	1	4	0.02	1	324	6.48
0.05	BA	1	1	4	0.02	2	447	8.94
0.05	BA	1	1	4	0.02	3	567	11.34
0.05	BA	1	1	4	0.02	4	682	13.64
0.05	BA	1	1	4	0.02	5	792	15.84
0.05	BA	1	1	5	0.02	0	197	3.94
0.05	BA	1	1	5	0.02	1	324	6.48
0.05	BA	1	1	5	0.02	2	446	8.92
0.05	BA	1	1	5	0.02	3	564	11.28
0.05	BA	1	1	5	0.02	4	674	13.48
0.05	BA	1	1	5	0.02	5	782	15.64
0.05	BA	1	1	1	0.03	0	257	5.14
0.05	BA	1	1	1	0.03	1	439	8.78
0.05	BA	1	1	1	0.03	2	621	12.42
0.05	BA	1	1	1	0.03	3	788	15.76
0.05	BA	1	1	1	0.03	4	951	19.02
0.05	BA	1	1	1	0.03	5	1114	22.28
0.05	BA	1	1	2	0.03	0	257	5.14
0.05	BA	1	1	2	0.03	1	439	8.78
0.05	BA	1	1	2	0.03	2	620	12.4
0.05	BA	1	1	2	0.03	3	787	15.74
0.05	BA	1	1	2	0.03	4	955	19.1
0.05	BA	1	1	2	0.03	5	1117	22.34
0.05	BA	1	1	3	0.03	0	257	5.14
0.05	BA	1	1	3	0.03	1	441	8.82
0.05	BA	1	1	3	0.03	2	622	12.44
0.05	BA	1	1	3	0.03	3	789	15.78
0.05	BA	1	1	3	0.03	4	958	19.16
0.05	BA	1	1	3	0.03	5	1120	22.4
0.05	BA	1	1	4	0.03	0	257	5.14
0.05	BA	1	1	4	0.03	1	439	8.78
0.05	BA	1	1	4	0.03	2	621	12.42
0.05	BA	1	1	4	0.03	3	788	15.76
0.05	BA	1	1	4	0.03	4	951	19.02
0.05	BA	1	1	4	0.03	5	1114	22.28
0.05	BA	1	1	5	0.03	0	257	5.14
0.05	BA	1	1	5	0.03	1	439	8.78
0.05	BA	1	1	5	0.03	2	616	12.32
0.05	BA	1	1	5	0.03	3	780	15.6
0.05	BA	1	1	5	0.03	4	943	18.86
0.05	BA	1	1	5	0.03	5	1107	22.14
0.05	BA	1	1	1	0.04	0	317	6.34
0.05	BA	1	1	1	0.04	1	562	11.24
0.05	BA	1	1	1	0.04	2	788	15.76
0.05	BA	1	1	1	0.04	3	1011	20.22
0.05	BA	1	1	1	0.04	4	1220	24.4
0.05	BA	1	1	1	0.04	5	1426	28.52
0.05	BA	1	1	2	0.04	0	317	6.34
0.05	BA	1	1	2	0.04	1	562	11.24
0.05	BA	1	1	2	0.04	2	788	15.76
0.05	BA	1	1	2	0.04	3	1013	20.26
0.05	BA	1	1	2	0.04	4	1221	24.42
0.05	BA	1	1	2	0.04	5	1426	28.52
0.05	BA	1	1	3	0.04	0	317	6.34
0.05	BA	1	1	3	0.04	1	562	11.24
0.05	BA	1	1	3	0.04	2	788	15.76
0.05	BA	1	1	3	0.04	3	1015	20.3
0.05	BA	1	1	3	0.04	4	1222	24.44
0.05	BA	1	1	3	0.04	5	1430	28.6
0.05	BA	1	1	4	0.04	0	317	6.34
0.05	BA	1	1	4	0.04	1	562	11.24
0.05	BA	1	1	4	0.04	2	788	15.76
0.05	BA	1	1	4	0.04	3	1011	20.22
0.05	BA	1	1	4	0.04	4	1220	24.4
0.05	BA	1	1	4	0.04	5	1426	28.52
0.05	BA	1	1	5	0.04	0	317	6.34
0.05	BA	1	1	5	0.04	1	562	11.24
0.05	BA	1	1	5	0.04	2	785	15.7
0.05	BA	1	1	5	0.04	3	1008	20.16
0.05	BA	1	1	5	0.04	4	1214	24.28
0.05	BA	1	1	5	0.04	5	1416	28.32
0.05	BA	1	1	1	0.05	0	375	7.5
0.05	BA	1	1	1	0.05	1	678	13.56
0.05	BA	1	1	1	0.05	2	951	19.02
0.05	BA	1	1	1	0.05	3	1219	24.38
0.05	BA	1	1	1	0.05	4	1475	29.5
0.05	BA	1	1	1	0.05	5	1731	34.62
0.05	BA	1	1	2	0.05	0	375	7.5
0.05	BA	1	1	2	0.05	1	678	13.56
0.05	BA	1	1	2	0.05	2	952	19.04
0.05	BA	1	1	2	0.05	3	1220	24.4
0.05	BA	1	1	2	0.05	4	1475	29.5
0.05	BA	1	1	2	0.05	5	1730	34.6
0.05	BA	1	1	3	0.05	0	375	7.5
0.05	BA	1	1	3	0.05	1	678	13.56
0.05	BA	1	1	3	0.05	2	955	19.1
0.05	BA	1	1	3	0.05	3	1220	24.4
0.05	BA	1	1	3	0.05	4	1478	29.56
0.05	BA	1	1	3	0.05	5	1735	34.7
0.05	BA	1	1	4	0.05	0	375	7.5
0.05	BA	1	1	4	0.05	1	678	13.56
0.05	BA	1	1	4	0.05	2	951	19.02
0.05	BA	1	1	4	0.05	3	1219	24.38
0.05	BA	1	1	4	0.05	4	1475	29.5
0.05	BA	1	1	4	0.05	5	1731	34.62
0.05	BA	1	1	5	0.05	0	375	7.5
0.05	BA	1	1	5	0.05	1	674	13.48
0.05	BA	1	1	5	0.05	2	950	19
0.05	BA	1	1	5	0.05	3	1215	24.3
0.05	BA	1	1	5	0.05	4	1464	29.28
0.05	BA	1	1	5	0.05	5	1711	34.22
0.1	BA	1	1	1	0.01	0	203	4.06
0.1	BA	1	1	1	0.01	1	326	6.52
0.1	BA	1	1	1	0.01	2	403	8.06
0.1	BA	1	1	1	0.01	3	480	9.6
0.1	BA	1	1	1	0.01	4	544	10.88
0.1	BA	1	1	1	0.01	5	617	12.34
0.1	BA	1	1	2	0.01	0	203	4.06
0.1	BA	1	1	2	0.01	1	328	6.56
0.1	BA	1	1	2	0.01	2	403	8.06
0.1	BA	1	1	2	0.01	3	482	9.64
0.1	BA	1	1	2	0.01	4	546	10.92
0.1	BA	1	1	2	0.01	5	617	12.34
0.1	BA	1	1	3	0.01	0	203	4.06
0.1	BA	1	1	3	0.01	1	328	6.56
0.1	BA	1	1	3	0.01	2	404	8.08
0.1	BA	1	1	3	0.01	3	483	9.66
0.1	BA	1	1	3	0.01	4	549	10.98
0.1	BA	1	1	3	0.01	5	624	12.48
0.1	BA	1	1	4	0.01	0	203	4.06
0.1	BA	1	1	4	0.01	1	326	6.52
0.1	BA	1	1	4	0.01	2	403	8.06
0.1	BA	1	1	4	0.01	3	480	9.6
0.1	BA	1	1	4	0.01	4	544	10.88
0.1	BA	1	1	4	0.01	5	617	12.34
0.1	BA	1	1	5	0.01	0	203	4.06
0.1	BA	1	1	5	0.01	1	326	6.52
0.1	BA	1	1	5	0.01	2	400	8
0.1	BA	1	1	5	0.01	3	471	9.42
0.1	BA	1	1	5	0.01	4	536	10.72
0.1	BA	1	1	5	0.01	5	607	12.14
0.1	BA	1	1	1	0.02	0	317	6.34
0.1	BA	1	1	1	0.02	1	473	9.46
0.1	BA	1	1	1	0.02	2	617	12.34
0.1	BA	1	1	1	0.02	3	755	15.1
0.1	BA	1	1	1	0.02	4	876	17.52
0.1	BA	1	1	1	0.02	5	999	19.98
0.1	BA	1	1	2	0.02	0	317	6.34
0.1	BA	1	1	2	0.02	1	476	9.52
0.1	BA	1	1	2	0.02	2	616	12.32
0.1	BA	1	1	2	0.02	3	756	15.12
0.1	BA	1	1	2	0.02	4	878	17.56
0.1	BA	1	1	2	0.02	5	999	19.98
0.1	BA	1	1	3	0.02	0	317	6.34
0.1	BA	1	1	3	0.02	1	476	9.52
0.1	BA	1	1	3	0.02	2	617	12.34
0.1	BA	1	1	3	0.02	3	758	15.16
0.1	BA	1	1	3	0.02	4	882	17.64
0.1	BA	1	1	3	0.02	5	1005	20.1
0.1	BA	1	1	4	0.02	0	317	6.34
0.1	BA	1	1	4	0.02	1	473	9.46
0.1	BA	1	1	4	0.02	2	617	12.34
0.1	BA	1	1	4	0.02	3	755	15.1
0.1	BA	1	1	4	0.02	4	876	17.52
0.1	BA	1	1	4	0.02	5	999	19.98
0.1	BA	1	1	5	0.02	0	317	6.34
0.1	BA	1	1	5	0.02	1	471	9.42
0.1	BA	1	1	5	0.02	2	613	12.26
0.1	BA	1	1	5	0.02	3	747	14.94
0.1	BA	1	1	5	0.02	4	868	17.36
0.1	BA	1	1	5	0.02	5	977	19.54
0.1	BA	1	1	1	0.03	0	392	7.84
0.1	BA	1	1	1	0.03	1	609	12.18
0.1	BA	1	1	1	0.03	2	815	16.3
0.1	BA	1	1	1	0.03	3	994	19.88
0.1	BA	1	1	1	0.03	4	1186	23.72
0.1	BA	1	1	1	0.03	5	1344	26.88
0.1	BA	1	1	2	0.03	0	392	7.84
0.1	BA	1	1	2	0.03	1	609	12.18
0.1	BA	1	1	2	0.03	2	813	16.26
0.1	BA	1	1	2	0.03	3	996	19.92
0.1	BA	1	1	2	0.03	4	1185	23.7
0.1	BA	1	1	2	0.03	5	1343	26.86
0.1	BA	1	1	3	0.03	0	392	7.84
0.1	BA	1	1	3	0.03	1	610	12.2
0.1	BA	1	1	3	0.03	2	816	16.32
0.1	BA	1	1	3	0.03	3	997	19.94
0.1	BA	1	1	3	0.03	4	1189	23.78
0.1	BA	1	1	3	0.03	5	1349	26.98
0.1	BA	1	1	4	0.03	0	392	7.84
0.1	BA	1	1	4	0.03	1	610	12.2
0.1	BA	1	1	4	0.03	2	809	16.18
0.1	BA	1	1	4	0.03	3	979	19.58
0.1	BA	1	1	4	0.03	4	1163	23.26
0.1	BA	1	1	4	0.03	5	1326	26.52
0.1	BA	1	1	5	0.03	0	392	7.84
0.1	BA	1	1	5	0.03	1	610	12.2
0.1	BA	1	1	5	0.03	2	809	16.18
0.1	BA	1	1	5	0.03	3	979	19.58
0.1	BA	1	1	5	0.03	4	1163	23.26
0.1	BA	1	1	5	0.03	5	1326	26.52
0.1	BA	1	1	1	0.04	0	453	9.06
0.1	BA	1	1	1	0.04	1	736	14.72
0.1	BA	1	1	1	0.04	2	986	19.72
0.1	BA	1	1	1	0.04	3	1230	24.6
0.1	BA	1	1	1	0.04	4	1437	28.74
0.1	BA	1	1	1	0.04	5	1648	32.96
0.1	BA	1	1	2	0.04	0	453	9.06
0.1	BA	1	1	2	0.04	1	736	14.72
0.1	BA	1	1	2	0.04	2	987	19.74
0.1	BA	1	1	2	0.04	3	1231	24.62
0.1	BA	1	1	2	0.04	4	1443	28.86
0.1	BA	1	1	2	0.04	5	1648	32.96
0.1	BA	1	1	3	0.04	0	453	9.06
0.1	BA	1	1	3	0.04	1	738	14.76
0.1	BA	1	1	3	0.04	2	990	19.8
0.1	BA	1	1	3	0.04	3	1234	24.68
0.1	BA	1	1	3	0.04	4	1446	28.92
0.1	BA	1	1	3	0.04	5	1658	33.16
0.1	BA	1	1	4	0.04	0	453	9.06
0.1	BA	1	1	4	0.04	1	736	14.72
0.1	BA	1	1	4	0.04	2	986	19.72
0.1	BA	1	1	4	0.04	3	1230	24.6
0.1	BA	1	1	4	0.04	4	1437	28.74
0.1	BA	1	1	4	0.04	5	1648	32.96
0.1	BA	1	1	5	0.04	0	453	9.06
0.1	BA	1	1	5	0.04	1	736	14.72
0.1	BA	1	1	5	0.04	2	976	19.52
0.1	BA	1	1	5	0.04	3	1219	24.38
0.1	BA	1	1	5	0.04	4	1427	28.54
0.1	BA	1	1	5	0.04	5	1623	32.46
0.1	BA	1	1	1	0.05	0	521	10.42
0.1	BA	1	1	1	0.05	1	867	17.34
0.1	BA	1	1	1	0.05	2	1171	23.42
0.1	BA	1	1	1	0.05	3	1441	28.82
0.1	BA	1	1	1	0.05	4	1700	34
0.1	BA	1	1	1	0.05	5	1966	39.32
0.1	BA	1	1	2	0.05	0	521	10.42
0.1	BA	1	1	2	0.05	1	867	17.34
0.1	BA	1	1	2	0.05	2	1172	23.44
0.1	BA	1	1	2	0.05	3	1443	28.86
0.1	BA	1	1	2	0.05	4	1698	33.96
0.1	BA	1	1	2	0.05	5	1959	39.18
0.1	BA	1	1	3	0.05	0	521	10.42
0.1	BA	1	1	3	0.05	1	867	17.34
0.1	BA	1	1	3	0.05	2	1178	23.56
0.1	BA	1	1	3	0.05	3	1446	28.92
0.1	BA	1	1	3	0.05	4	1706	34.12
0.1	BA	1	1	3	0.05	5	1973	39.46
0.1	BA	1	1	4	0.05	0	521	10.42
0.1	BA	1	1	4	0.05	1	867	17.34
0.1	BA	1	1	4	0.05	2	1171	23.42
0.1	BA	1	1	4	0.05	3	1441	28.82
0.1	BA	1	1	4	0.05	4	1700	34
0.1	BA	1	1	4	0.05	5	1966	39.32
0.1	BA	1	1	5	0.05	0	521	10.42
0.1	BA	1	1	5	0.05	1	863	17.26
0.1	BA	1	1	5	0.05	2	1164	23.28
0.1	BA	1	1	5	0.05	3	1431	28.62
0.1	BA	1	1	5	0.05	4	1672	33.44
0.1	BA	1	1	5	0.05	5	1924	38.48
0.15	BA	1	1	1	0.01	0	290	5.8
0.15	BA	1	1	1	0.01	1	444	8.88
0.15	BA	1	1	1	0.01	2	526	10.52
0.15	BA	1	1	1	0.01	3	621	12.42
0.15	BA	1	1	1	0.01	4	711	14.22
0.15	BA	1	1	1	0.01	5	781	15.62
0.15	BA	1	1	2	0.01	0	290	5.8
0.15	BA	1	1	2	0.01	1	444	8.88
0.15	BA	1	1	2	0.01	2	527	10.54
0.15	BA	1	1	2	0.01	3	622	12.44
0.15	BA	1	1	2	0.01	4	709	14.18
0.15	BA	1	1	2	0.01	5	784	15.68
0.15	BA	1	1	3	0.01	0	290	5.8
0.15	BA	1	1	3	0.01	1	444	8.88
0.15	BA	1	1	3	0.01	2	527	10.54
0.15	BA	1	1	3	0.01	3	625	12.5
0.15	BA	1	1	3	0.01	4	714	14.28
0.15	BA	1	1	3	0.01	5	792	15.84
0.15	BA	1	1	4	0.01	0	290	5.8
0.15	BA	1	1	4	0.01	1	441	8.82
0.15	BA	1	1	4	0.01	2	522	10.44
0.15	BA	1	1	4	0.01	3	616	12.32
0.15	BA	1	1	4	0.01	4	692	13.84
0.15	BA	1	1	4	0.01	5	765	15.3
0.15	BA	1	1	5	0.01	0	290	5.8
0.15	BA	1	1	5	0.01	1	441	8.82
0.15	BA	1	1	5	0.01	2	522	10.44
0.15	BA	1	1	5	0.01	3	616	12.32
0.15	BA	1	1	5	0.01	4	692	13.84
0.15	BA	1	1	5	0.01	5	765	15.3
0.15	BA	1	1	1	0.02	0	428	8.56
0.15	BA	1	1	1	0.02	1	617	12.34
0.15	BA	1	1	1	0.02	2	779	15.58
0.15	BA	1	1	1	0.02	3	936	18.72
0.15	BA	1	1	1	0.02	4	1063	21.26
0.15	BA	1	1	1	0.02	5	1193	23.86
0.15	BA	1	1	2	0.02	0	428	8.56
0.15	BA	1	1	2	0.02	1	618	12.36
0.15	BA	1	1	2	0.02	2	782	15.64
0.15	BA	1	1	2	0.02	3	934	18.68
0.15	BA	1	1	2	0.02	4	1059	21.18
0.15	BA	1	1	2	0.02	5	1195	23.9
0.15	BA	1	1	3	0.02	0	428	8.56
0.15	BA	1	1	3	0.02	1	617	12.34
0.15	BA	1	1	3	0.02	2	783	15.66
0.15	BA	1	1	3	0.02	3	938	18.76
0.15	BA	1	1	3	0.02	4	1064	21.28
0.15	BA	1	1	3	0.02	5	1198	23.96
0.15	BA	1	1	4	0.02	0	428	8.56
0.15	BA	1	1	4	0.02	1	618	12.36
0.15	BA	1	1	4	0.02	2	773	15.46
0.15	BA	1	1	4	0.02	3	919	18.38
0.15	BA	1	1	4	0.02	4	1048	20.96
0.15	BA	1	1	4	0.02	5	1170	23.4
0.15	BA	1	1	5	0.02	0	428	8.56
0.15	BA	1	1	5	0.02	1	618	12.36
0.15	BA	1	1	5	0.02	2	773	15.46
0.15	BA	1	1	5	0.02	3	919	18.38
0.15	BA	1	1	5	0.02	4	1048	20.96
0.15	BA	1	1	5	0.02	5	1170	23.4
0.15	BA	1	1	1	0.03	0	508	10.16
0.15	BA	1	1	1	0.03	1	769	15.38
0.15	BA	1	1	1	0.03	2	995	19.9
0.15	BA	1	1	1	0.03	3	1185	23.7
0.15	BA	1	1	1	0.03	4	1388	27.76
0.15	BA	1	1	1	0.03	5	1552	31.04
0.15	BA	1	1	2	0.03	0	508	10.16
0.15	BA	1	1	2	0.03	1	768	15.36
0.15	BA	1	1	2	0.03	2	993	19.86
0.15	BA	1	1	2	0.03	3	1186	23.72
0.15	BA	1	1	2	0.03	4	1389	27.78
0.15	BA	1	1	2	0.03	5	1556	31.12
0.15	BA	1	1	3	0.03	0	508	10.16
0.15	BA	1	1	3	0.03	1	770	15.4
0.15	BA	1	1	3	0.03	2	997	19.94
0.15	BA	1	1	3	0.03	3	1189	23.78
0.15	BA	1	1	3	0.03	4	1392	27.84
0.15	BA	1	1	3	0.03	5	1558	31.16
0.15	BA	1	1	4	0.03	0	508	10.16
0.15	BA	1	1	4	0.03	1	765	15.3
0.15	BA	1	1	4	0.03	2	985	19.7
0.15	BA	1	1	4	0.03	3	1165	23.3
0.15	BA	1	1	4	0.03	4	1363	27.26
0.15	BA	1	1	4	0.03	5	1522	30.44
0.15	BA	1	1	5	0.03	0	508	10.16
0.15	BA	1	1	5	0.03	1	765	15.3
0.15	BA	1	1	5	0.03	2	985	19.7
0.15	BA	1	1	5	0.03	3	1165	23.3
0.15	BA	1	1	5	0.03	4	1363	27.26
0.15	BA	1	1	5	0.03	5	1522	30.44
0.15	BA	1	1	1	0.04	0	586	11.72
0.15	BA	1	1	1	0.04	1	915	18.3
0.15	BA	1	1	1	0.04	2	1183	23.66
0.15	BA	1	1	1	0.04	3	1437	28.74
0.15	BA	1	1	1	0.04	4	1658	33.16
0.15	BA	1	1	1	0.04	5	1878	37.56
0.15	BA	1	1	2	0.04	0	586	11.72
0.15	BA	1	1	2	0.04	1	912	18.24
0.15	BA	1	1	2	0.04	2	1180	23.6
0.15	BA	1	1	2	0.04	3	1436	28.72
0.15	BA	1	1	2	0.04	4	1660	33.2
0.15	BA	1	1	2	0.04	5	1877	37.54
0.15	BA	1	1	3	0.04	0	586	11.72
0.15	BA	1	1	3	0.04	1	914	18.28
0.15	BA	1	1	3	0.04	2	1184	23.68
0.15	BA	1	1	3	0.04	3	1442	28.84
0.15	BA	1	1	3	0.04	4	1663	33.26
0.15	BA	1	1	3	0.04	5	1884	37.68
0.15	BA	1	1	4	0.04	0	586	11.72
0.15	BA	1	1	4	0.04	1	912	18.24
0.15	BA	1	1	4	0.04	2	1169	23.38
0.15	BA	1	1	4	0.04	3	1419	28.38
0.15	BA	1	1	4	0.04	4	1630	32.6
0.15	BA	1	1	4	0.04	5	1836	36.72
0.15	BA	1	1	5	0.04	0	586	11.72
0.15	BA	1	1	5	0.04	1	912	18.24
0.15	BA	1	1	5	0.04	2	1169	23.38
0.15	BA	1	1	5	0.04	3	1419	28.38
0.15	BA	1	1	5	0.04	4	1630	32.6
0.15	BA	1	1	5	0.04	5	1836	36.72
0.15	BA	1	1	1	0.05	0	663	13.26
0.15	BA	1	1	1	0.05	1	1045	20.9
0.15	BA	1	1	1	0.05	2	1380	27.6
0.15	BA	1	1	1	0.05	3	1655	33.1
0.15	BA	1	1	1	0.05	4	1928	38.56
0.15	BA	1	1	1	0.05	5	2193	43.86
0.15	BA	1	1	2	0.05	0	663	13.26
0.15	BA	1	1	2	0.05	1	1043	20.86
0.15	BA	1	1	2	0.05	2	1383	27.66
0.15	BA	1	1	2	0.05	3	1655	33.1
0.15	BA	1	1	2	0.05	4	1930	38.6
0.15	BA	1	1	2	0.05	5	2197	43.94
0.15	BA	1	1	3	0.05	0	663	13.26
0.15	BA	1	1	3	0.05	1	1045	20.9
0.15	BA	1	1	3	0.05	2	1384	27.68
0.15	BA	1	1	3	0.05	3	1659	33.18
0.15	BA	1	1	3	0.05	4	1939	38.78
0.15	BA	1	1	3	0.05	5	2204	44.08
0.15	BA	1	1	4	0.05	0	663	13.26
0.15	BA	1	1	4	0.05	1	1039	20.78
0.15	BA	1	1	4	0.05	2	1370	27.4
0.15	BA	1	1	4	0.05	3	1636	32.72
0.15	BA	1	1	4	0.05	4	1893	37.86
0.15	BA	1	1	4	0.05	5	2143	42.86
0.15	BA	1	1	5	0.05	0	663	13.26
0.15	BA	1	1	5	0.05	1	1039	20.78
0.15	BA	1	1	5	0.05	2	1370	27.4
0.15	BA	1	1	5	0.05	3	1636	32.72
0.15	BA	1	1	5	0.05	4	1893	37.86
0.15	BA	1	1	5	0.05	5	2143	42.86
0.2	BA	1	1	1	0.01	0	396	7.92
0.2	BA	1	1	1	0.01	1	585	11.7
0.2	BA	1	1	1	0.01	2	692	13.84
0.2	BA	1	1	1	0.01	3	794	15.88
0.2	BA	1	1	1	0.01	4	893	17.86
0.2	BA	1	1	1	0.01	5	976	19.52
0.2	BA	1	1	2	0.01	0	396	7.92
0.2	BA	1	1	2	0.01	1	583	11.66
0.2	BA	1	1	2	0.01	2	700	14
0.2	BA	1	1	2	0.01	3	798	15.96
0.2	BA	1	1	2	0.01	4	893	17.86
0.2	BA	1	1	2	0.01	5	983	19.66
0.2	BA	1	1	3	0.01	0	396	7.92
0.2	BA	1	1	3	0.01	1	585	11.7
0.2	BA	1	1	3	0.01	2	697	13.94
0.2	BA	1	1	3	0.01	3	803	16.06
0.2	BA	1	1	3	0.01	4	899	17.98
0.2	BA	1	1	3	0.01	5	984	19.68
0.2	BA	1	1	4	0.01	0	396	7.92
0.2	BA	1	1	4	0.01	1	579	11.58
0.2	BA	1	1	4	0.01	2	680	13.6
0.2	BA	1	1	4	0.01	3	785	15.7
0.2	BA	1	1	4	0.01	4	876	17.52
0.2	BA	1	1	4	0.01	5	954	19.08
0.2	BA	1	1	5	0.01	0	396	7.92
0.2	BA	1	1	5	0.01	1	579	11.58
0.2	BA	1	1	5	0.01	2	680	13.6
0.2	BA	1	1	5	0.01	3	785	15.7
0.2	BA	1	1	5	0.01	4	876	17.52
0.2	BA	1	1	5	0.01	5	954	19.08
0.2	BA	1	1	1	0.02	0	570	11.4
0.2	BA	1	1	1	0.02	1	787	15.74
0.2	BA	1	1	1	0.02	2	976	19.52
0.2	BA	1	1	1	0.02	3	1151	23.02
0.2	BA	1	1	1	0.02	4	1276	25.52
0.2	BA	1	1	1	0.02	5	1414	28.28
0.2	BA	1	1	2	0.02	0	570	11.4
0.2	BA	1	1	2	0.02	1	787	15.74
0.2	BA	1	1	2	0.02	2	978	19.56
0.2	BA	1	1	2	0.02	3	1143	22.86
0.2	BA	1	1	2	0.02	4	1271	25.42
0.2	BA	1	1	2	0.02	5	1421	28.42
0.2	BA	1	1	3	0.02	0	570	11.4
0.2	BA	1	1	3	0.02	1	787	15.74
0.2	BA	1	1	3	0.02	2	978	19.56
0.2	BA	1	1	3	0.02	3	1155	23.1
0.2	BA	1	1	3	0.02	4	1281	25.62
0.2	BA	1	1	3	0.02	5	1424	28.48
0.2	BA	1	1	4	0.02	0	570	11.4
0.2	BA	1	1	4	0.02	1	788	15.76
0.2	BA	1	1	4	0.02	2	967	19.34
0.2	BA	1	1	4	0.02	3	1126	22.52
0.2	BA	1	1	4	0.02	4	1259	25.18
0.2	BA	1	1	4	0.02	5	1385	27.7
0.2	BA	1	1	5	0.02	0	570	11.4
0.2	BA	1	1	5	0.02	1	788	15.76
0.2	BA	1	1	5	0.02	2	967	19.34
0.2	BA	1	1	5	0.02	3	1126	22.52
0.2	BA	1	1	5	0.02	4	1259	25.18
0.2	BA	1	1	5	0.02	5	1385	27.7
0.2	BA	1	1	1	0.03	0	666	13.32
0.2	BA	1	1	1	0.03	1	962	19.24
0.2	BA	1	1	1	0.03	2	1207	24.14
0.2	BA	1	1	1	0.03	3	1410	28.2
0.2	BA	1	1	1	0.03	4	1613	32.26
0.2	BA	1	1	1	0.03	5	1786	35.72
0.2	BA	1	1	2	0.03	0	666	13.32
0.2	BA	1	1	2	0.03	1	960	19.2
0.2	BA	1	1	2	0.03	2	1206	24.12
0.2	BA	1	1	2	0.03	3	1412	28.24
0.2	BA	1	1	2	0.03	4	1615	32.3
0.2	BA	1	1	2	0.03	5	1792	35.84
0.2	BA	1	1	3	0.03	0	666	13.32
0.2	BA	1	1	3	0.03	1	962	19.24
0.2	BA	1	1	3	0.03	2	1208	24.16
0.2	BA	1	1	3	0.03	3	1414	28.28
0.2	BA	1	1	3	0.03	4	1615	32.3
0.2	BA	1	1	3	0.03	5	1788	35.76
0.2	BA	1	1	4	0.03	0	666	13.32
0.2	BA	1	1	4	0.03	1	957	19.14
0.2	BA	1	1	4	0.03	2	1201	24.02
0.2	BA	1	1	4	0.03	3	1400	28
0.2	BA	1	1	4	0.03	4	1608	32.16
0.2	BA	1	1	4	0.03	5	1773	35.46
0.2	BA	1	1	5	0.03	0	666	13.32
0.2	BA	1	1	5	0.03	1	954	19.08
0.2	BA	1	1	5	0.03	2	1191	23.82
0.2	BA	1	1	5	0.03	3	1380	27.6
0.2	BA	1	1	5	0.03	4	1580	31.6
0.2	BA	1	1	5	0.03	5	1742	34.84
0.2	BA	1	1	1	0.04	0	745	14.9
0.2	BA	1	1	1	0.04	1	1113	22.26
0.2	BA	1	1	1	0.04	2	1395	27.9
0.2	BA	1	1	1	0.04	3	1660	33.2
0.2	BA	1	1	1	0.04	4	1890	37.8
0.2	BA	1	1	1	0.04	5	2113	42.26
0.2	BA	1	1	2	0.04	0	745	14.9
0.2	BA	1	1	2	0.04	1	1111	22.22
0.2	BA	1	1	2	0.04	2	1394	27.88
0.2	BA	1	1	2	0.04	3	1660	33.2
0.2	BA	1	1	2	0.04	4	1887	37.74
0.2	BA	1	1	2	0.04	5	2111	42.22
0.2	BA	1	1	3	0.04	0	745	14.9
0.2	BA	1	1	3	0.04	1	1112	22.24
0.2	BA	1	1	3	0.04	2	1397	27.94
0.2	BA	1	1	3	0.04	3	1667	33.34
0.2	BA	1	1	3	0.04	4	1895	37.9
0.2	BA	1	1	3	0.04	5	2129	42.58
0.2	BA	1	1	4	0.04	0	745	14.9
0.2	BA	1	1	4	0.04	1	1111	22.22
0.2	BA	1	1	4	0.04	2	1380	27.6
0.2	BA	1	1	4	0.04	3	1638	32.76
0.2	BA	1	1	4	0.04	4	1852	37.04
0.2	BA	1	1	4	0.04	5	2061	41.22
0.2	BA	1	1	5	0.04	0	745	14.9
0.2	BA	1	1	5	0.04	1	1111	22.22
0.2	BA	1	1	5	0.04	2	1380	27.6
0.2	BA	1	1	5	0.04	3	1638	32.76
0.2	BA	1	1	5	0.04	4	1852	37.04
0.2	BA	1	1	5	0.04	5	2061	41.22
0.2	BA	1	1	1	0.05	0	835	16.7
0.2	BA	1	1	1	0.05	1	1249	24.98
0.2	BA	1	1	1	0.05	2	1601	32.02
0.2	BA	1	1	1	0.05	3	1889	37.78
0.2	BA	1	1	1	0.05	4	2166	43.32
0.2	BA	1	1	1	0.05	5	2429	48.58
0.2	BA	1	1	2	0.05	0	835	16.7
0.2	BA	1	1	2	0.05	1	1248	24.96
0.2	BA	1	1	2	0.05	2	1604	32.08
0.2	BA	1	1	2	0.05	3	1887	37.74
0.2	BA	1	1	2	0.05	4	2170	43.4
0.2	BA	1	1	2	0.05	5	2439	48.78
0.2	BA	1	1	3	0.05	0	835	16.7
0.2	BA	1	1	3	0.05	1	1249	24.98
0.2	BA	1	1	3	0.05	2	1605	32.1
0.2	BA	1	1	3	0.05	3	1890	37.8
0.2	BA	1	1	3	0.05	4	2174	43.48
0.2	BA	1	1	3	0.05	5	2443	48.86
0.2	BA	1	1	4	0.05	0	835	16.7
0.2	BA	1	1	4	0.05	1	1244	24.88
0.2	BA	1	1	4	0.05	2	1586	31.72
0.2	BA	1	1	4	0.05	3	1859	37.18
0.2	BA	1	1	4	0.05	4	2120	42.4
0.2	BA	1	1	4	0.05	5	2372	47.44
0.2	BA	1	1	5	0.05	0	835	16.7
0.2	BA	1	1	5	0.05	1	1244	24.88
0.2	BA	1	1	5	0.05	2	1586	31.72
0.2	BA	1	1	5	0.05	3	1859	37.18
0.2	BA	1	1	5	0.05	4	2120	42.4
0.2	BA	1	1	5	0.05	5	2372	47.44
0.25	BA	1	1	1	0.01	0	498	9.96
0.25	BA	1	1	1	0.01	1	720	14.4
0.25	BA	1	1	1	0.01	2	849	16.98
0.25	BA	1	1	1	0.01	3	965	19.3
0.25	BA	1	1	1	0.01	4	1061	21.22
0.25	BA	1	1	1	0.01	5	1158	23.16
0.25	BA	1	1	2	0.01	0	498	9.96
0.25	BA	1	1	2	0.01	1	714	14.28
0.25	BA	1	1	2	0.01	2	851	17.02
0.25	BA	1	1	2	0.01	3	965	19.3
0.25	BA	1	1	2	0.01	4	1059	21.18
0.25	BA	1	1	2	0.01	5	1167	23.34
0.25	BA	1	1	3	0.01	0	498	9.96
0.25	BA	1	1	3	0.01	1	720	14.4
0.25	BA	1	1	3	0.01	2	851	17.02
0.25	BA	1	1	3	0.01	3	969	19.38
0.25	BA	1	1	3	0.01	4	1068	21.36
0.25	BA	1	1	3	0.01	5	1167	23.34
0.25	BA	1	1	4	0.01	0	498	9.96
0.25	BA	1	1	4	0.01	1	712	14.24
0.25	BA	1	1	4	0.01	2	832	16.64
0.25	BA	1	1	4	0.01	3	943	18.86
0.25	BA	1	1	4	0.01	4	1039	20.78
0.25	BA	1	1	4	0.01	5	1133	22.66
0.25	BA	1	1	5	0.01	0	498	9.96
0.25	BA	1	1	5	0.01	1	712	14.24
0.25	BA	1	1	5	0.01	2	832	16.64
0.25	BA	1	1	5	0.01	3	943	18.86
0.25	BA	1	1	5	0.01	4	1039	20.78
0.25	BA	1	1	5	0.01	5	1133	22.66
0.25	BA	1	1	1	0.02	0	695	13.9
0.25	BA	1	1	1	0.02	1	950	19
0.25	BA	1	1	1	0.02	2	1151	23.02
0.25	BA	1	1	1	0.02	3	1335	26.7
0.25	BA	1	1	1	0.02	4	1474	29.48
0.25	BA	1	1	1	0.02	5	1627	32.54
0.25	BA	1	1	2	0.02	0	695	13.9
0.25	BA	1	1	2	0.02	1	947	18.94
0.25	BA	1	1	2	0.02	2	1154	23.08
0.25	BA	1	1	2	0.02	3	1329	26.58
0.25	BA	1	1	2	0.02	4	1472	29.44
0.25	BA	1	1	2	0.02	5	1632	32.64
0.25	BA	1	1	3	0.02	0	695	13.9
0.25	BA	1	1	3	0.02	1	950	19
0.25	BA	1	1	3	0.02	2	1158	23.16
0.25	BA	1	1	3	0.02	3	1346	26.92
0.25	BA	1	1	3	0.02	4	1490	29.8
0.25	BA	1	1	3	0.02	5	1648	32.96
0.25	BA	1	1	4	0.02	0	695	13.9
0.25	BA	1	1	4	0.02	1	947	18.94
0.25	BA	1	1	4	0.02	2	1145	22.9
0.25	BA	1	1	4	0.02	3	1310	26.2
0.25	BA	1	1	4	0.02	4	1443	28.86
0.25	BA	1	1	4	0.02	5	1585	31.7
0.25	BA	1	1	5	0.02	0	695	13.9
0.25	BA	1	1	5	0.02	1	947	18.94
0.25	BA	1	1	5	0.02	2	1145	22.9
0.25	BA	1	1	5	0.02	3	1310	26.2
0.25	BA	1	1	5	0.02	4	1443	28.86
0.25	BA	1	1	5	0.02	5	1585	31.7
0.25	BA	1	1	1	0.03	0	797	15.94
0.25	BA	1	1	1	0.03	1	1135	22.7
0.25	BA	1	1	1	0.03	2	1392	27.84
0.25	BA	1	1	1	0.03	3	1619	32.38
0.25	BA	1	1	1	0.03	4	1827	36.54
0.25	BA	1	1	1	0.03	5	2009	40.18
0.25	BA	1	1	2	0.03	0	797	15.94
0.25	BA	1	1	2	0.03	1	1133	22.66
0.25	BA	1	1	2	0.03	2	1390	27.8
0.25	BA	1	1	2	0.03	3	1620	32.4
0.25	BA	1	1	2	0.03	4	1830	36.6
0.25	BA	1	1	2	0.03	5	2018	40.36
0.25	BA	1	1	3	0.03	0	797	15.94
0.25	BA	1	1	3	0.03	1	1136	22.72
0.25	BA	1	1	3	0.03	2	1396	27.92
0.25	BA	1	1	3	0.03	3	1624	32.48
0.25	BA	1	1	3	0.03	4	1834	36.68
0.25	BA	1	1	3	0.03	5	2012	40.24
0.25	BA	1	1	4	0.03	0	797	15.94
0.25	BA	1	1	4	0.03	1	1133	22.66
0.25	BA	1	1	4	0.03	2	1388	27.76
0.25	BA	1	1	4	0.03	3	1609	32.18
0.25	BA	1	1	4	0.03	4	1822	36.44
0.25	BA	1	1	4	0.03	5	1992	39.84
0.25	BA	1	1	5	0.03	0	797	15.94
0.25	BA	1	1	5	0.03	1	1120	22.4
0.25	BA	1	1	5	0.03	2	1377	27.54
0.25	BA	1	1	5	0.03	3	1581	31.62
0.25	BA	1	1	5	0.03	4	1788	35.76
0.25	BA	1	1	5	0.03	5	1956	39.12
0.25	BA	1	1	1	0.04	0	895	17.9
0.25	BA	1	1	1	0.04	1	1298	25.96
0.25	BA	1	1	1	0.04	2	1605	32.1
0.25	BA	1	1	1	0.04	3	1877	37.54
0.25	BA	1	1	1	0.04	4	2111	42.22
0.25	BA	1	1	1	0.04	5	2349	46.98
0.25	BA	1	1	2	0.04	0	895	17.9
0.25	BA	1	1	2	0.04	1	1297	25.94
0.25	BA	1	1	2	0.04	2	1602	32.04
0.25	BA	1	1	2	0.04	3	1879	37.58
0.25	BA	1	1	2	0.04	4	2111	42.22
0.25	BA	1	1	2	0.04	5	2350	47
0.25	BA	1	1	3	0.04	0	895	17.9
0.25	BA	1	1	3	0.04	1	1300	26
0.25	BA	1	1	3	0.04	2	1609	32.18
0.25	BA	1	1	3	0.04	3	1885	37.7
0.25	BA	1	1	3	0.04	4	2123	42.46
0.25	BA	1	1	3	0.04	5	2364	47.28
0.25	BA	1	1	4	0.04	0	895	17.9
0.25	BA	1	1	4	0.04	1	1294	25.88
0.25	BA	1	1	4	0.04	2	1583	31.66
0.25	BA	1	1	4	0.04	3	1851	37.02
0.25	BA	1	1	4	0.04	4	2073	41.46
0.25	BA	1	1	4	0.04	5	2277	45.54
0.25	BA	1	1	5	0.04	0	895	17.9
0.25	BA	1	1	5	0.04	1	1294	25.88
0.25	BA	1	1	5	0.04	2	1583	31.66
0.25	BA	1	1	5	0.04	3	1851	37.02
0.25	BA	1	1	5	0.04	4	2073	41.46
0.25	BA	1	1	5	0.04	5	2277	45.54
0.25	BA	1	1	1	0.05	0	988	19.76
0.25	BA	1	1	1	0.05	1	1438	28.76
0.25	BA	1	1	1	0.05	2	1811	36.22
0.25	BA	1	1	1	0.05	3	2107	42.14
0.25	BA	1	1	1	0.05	4	2405	48.1
0.25	BA	1	1	1	0.05	5	2656	53.12
0.25	BA	1	1	2	0.05	0	988	19.76
0.25	BA	1	1	2	0.05	1	1438	28.76
0.25	BA	1	1	2	0.05	2	1816	36.32
0.25	BA	1	1	2	0.05	3	2108	42.16
0.25	BA	1	1	2	0.05	4	2409	48.18
0.25	BA	1	1	2	0.05	5	2668	53.36
0.25	BA	1	1	3	0.05	0	988	19.76
0.25	BA	1	1	3	0.05	1	1439	28.78
0.25	BA	1	1	3	0.05	2	1818	36.36
0.25	BA	1	1	3	0.05	3	2117	42.34
0.25	BA	1	1	3	0.05	4	2417	48.34
0.25	BA	1	1	3	0.05	5	2672	53.44
0.25	BA	1	1	4	0.05	0	988	19.76
0.25	BA	1	1	4	0.05	1	1433	28.66
0.25	BA	1	1	4	0.05	2	1792	35.84
0.25	BA	1	1	4	0.05	3	2077	41.54
0.25	BA	1	1	4	0.05	4	2335	46.7
0.25	BA	1	1	4	0.05	5	2586	51.72
0.25	BA	1	1	5	0.05	0	988	19.76
0.25	BA	1	1	5	0.05	1	1433	28.66
0.25	BA	1	1	5	0.05	2	1792	35.84
0.25	BA	1	1	5	0.05	3	2077	41.54
0.25	BA	1	1	5	0.05	4	2335	46.7
0.25	BA	1	1	5	0.05	5	2586	51.72
0.3	BA	1	1	1	0.01	0	618	12.36
0.3	BA	1	1	1	0.01	1	872	17.44
0.3	BA	1	1	1	0.01	2	1029	20.58
0.3	BA	1	1	1	0.01	3	1154	23.08
0.3	BA	1	1	1	0.01	4	1256	25.12
0.3	BA	1	1	1	0.01	5	1363	27.26
0.3	BA	1	1	2	0.01	0	618	12.36
0.3	BA	1	1	2	0.01	1	865	17.3
0.3	BA	1	1	2	0.01	2	1037	20.74
0.3	BA	1	1	2	0.01	3	1152	23.04
0.3	BA	1	1	2	0.01	4	1261	25.22
0.3	BA	1	1	2	0.01	5	1371	27.42
0.3	BA	1	1	3	0.01	0	618	12.36
0.3	BA	1	1	3	0.01	1	872	17.44
0.3	BA	1	1	3	0.01	2	1033	20.66
0.3	BA	1	1	3	0.01	3	1162	23.24
0.3	BA	1	1	3	0.01	4	1279	25.58
0.3	BA	1	1	3	0.01	5	1376	27.52
0.3	BA	1	1	4	0.01	0	618	12.36
0.3	BA	1	1	4	0.01	1	861	17.22
0.3	BA	1	1	4	0.01	2	1013	20.26
0.3	BA	1	1	4	0.01	3	1133	22.66
0.3	BA	1	1	4	0.01	4	1227	24.54
0.3	BA	1	1	4	0.01	5	1329	26.58
0.3	BA	1	1	5	0.01	0	618	12.36
0.3	BA	1	1	5	0.01	1	861	17.22
0.3	BA	1	1	5	0.01	2	1013	20.26
0.3	BA	1	1	5	0.01	3	1133	22.66
0.3	BA	1	1	5	0.01	4	1227	24.54
0.3	BA	1	1	5	0.01	5	1329	26.58
0.3	BA	1	1	1	0.02	0	837	16.74
0.3	BA	1	1	1	0.02	1	1137	22.74
0.3	BA	1	1	1	0.02	2	1356	27.12
0.3	BA	1	1	1	0.02	3	1537	30.74
0.3	BA	1	1	1	0.02	4	1691	33.82
0.3	BA	1	1	1	0.02	5	1850	37
0.3	BA	1	1	2	0.02	0	837	16.74
0.3	BA	1	1	2	0.02	1	1135	22.7
0.3	BA	1	1	2	0.02	2	1357	27.14
0.3	BA	1	1	2	0.02	3	1537	30.74
0.3	BA	1	1	2	0.02	4	1705	34.1
0.3	BA	1	1	2	0.02	5	1864	37.28
0.3	BA	1	1	3	0.02	0	837	16.74
0.3	BA	1	1	3	0.02	1	1137	22.74
0.3	BA	1	1	3	0.02	2	1365	27.3
0.3	BA	1	1	3	0.02	3	1551	31.02
0.3	BA	1	1	3	0.02	4	1714	34.28
0.3	BA	1	1	3	0.02	5	1882	37.64
0.3	BA	1	1	4	0.02	0	837	16.74
0.3	BA	1	1	4	0.02	1	1135	22.7
0.3	BA	1	1	4	0.02	2	1348	26.96
0.3	BA	1	1	4	0.02	3	1516	30.32
0.3	BA	1	1	4	0.02	4	1663	33.26
0.3	BA	1	1	4	0.02	5	1803	36.06
0.3	BA	1	1	5	0.02	0	837	16.74
0.3	BA	1	1	5	0.02	1	1135	22.7
0.3	BA	1	1	5	0.02	2	1348	26.96
0.3	BA	1	1	5	0.02	3	1516	30.32
0.3	BA	1	1	5	0.02	4	1663	33.26
0.3	BA	1	1	5	0.02	5	1803	36.06
0.3	BA	1	1	1	0.03	0	959	19.18
0.3	BA	1	1	1	0.03	1	1338	26.76
0.3	BA	1	1	1	0.03	2	1612	32.24
0.3	BA	1	1	1	0.03	3	1850	37
0.3	BA	1	1	1	0.03	4	2063	41.26
0.3	BA	1	1	1	0.03	5	2244	44.88
0.3	BA	1	1	2	0.03	0	959	19.18
0.3	BA	1	1	2	0.03	1	1339	26.78
0.3	BA	1	1	2	0.03	2	1612	32.24
0.3	BA	1	1	2	0.03	3	1854	37.08
0.3	BA	1	1	2	0.03	4	2067	41.34
0.3	BA	1	1	2	0.03	5	2252	45.04
0.3	BA	1	1	3	0.03	0	959	19.18
0.3	BA	1	1	3	0.03	1	1339	26.78
0.3	BA	1	1	3	0.03	2	1612	32.24
0.3	BA	1	1	3	0.03	3	1859	37.18
0.3	BA	1	1	3	0.03	4	2069	41.38
0.3	BA	1	1	3	0.03	5	2254	45.08
0.3	BA	1	1	4	0.03	0	959	19.18
0.3	BA	1	1	4	0.03	1	1335	26.7
0.3	BA	1	1	4	0.03	2	1605	32.1
0.3	BA	1	1	4	0.03	3	1839	36.78
0.3	BA	1	1	4	0.03	4	2053	41.06
0.3	BA	1	1	4	0.03	5	2225	44.5
0.3	BA	1	1	5	0.03	0	959	19.18
0.3	BA	1	1	5	0.03	1	1326	26.52
0.3	BA	1	1	5	0.03	2	1580	31.6
0.3	BA	1	1	5	0.03	3	1798	35.96
0.3	BA	1	1	5	0.03	4	2010	40.2
0.3	BA	1	1	5	0.03	5	2175	43.5
0.3	BA	1	1	1	0.04	0	1068	21.36
0.3	BA	1	1	1	0.04	1	1490	29.8
0.3	BA	1	1	1	0.04	2	1827	36.54
0.3	BA	1	1	1	0.04	3	2101	42.02
0.3	BA	1	1	1	0.04	4	2347	46.94
0.3	BA	1	1	1	0.04	5	2589	51.78
0.3	BA	1	1	2	0.04	0	1068	21.36
0.3	BA	1	1	2	0.04	1	1500	30
0.3	BA	1	1	2	0.04	2	1829	36.58
0.3	BA	1	1	2	0.04	3	2103	42.06
0.3	BA	1	1	2	0.04	4	2349	46.98
0.3	BA	1	1	2	0.04	5	2591	51.82
0.3	BA	1	1	3	0.04	0	1068	21.36
0.3	BA	1	1	3	0.04	1	1500	30
0.3	BA	1	1	3	0.04	2	1839	36.78
0.3	BA	1	1	3	0.04	3	2116	42.32
0.3	BA	1	1	3	0.04	4	2359	47.18
0.3	BA	1	1	3	0.04	5	2610	52.2
0.3	BA	1	1	4	0.04	0	1068	21.36
0.3	BA	1	1	4	0.04	1	1492	29.84
0.3	BA	1	1	4	0.04	2	1800	36
0.3	BA	1	1	4	0.04	3	2069	41.38
0.3	BA	1	1	4	0.04	4	2289	45.78
0.3	BA	1	1	4	0.04	5	2500	50
0.3	BA	1	1	5	0.04	0	1068	21.36
0.3	BA	1	1	5	0.04	1	1492	29.84
0.3	BA	1	1	5	0.04	2	1800	36
0.3	BA	1	1	5	0.04	3	2069	41.38
0.3	BA	1	1	5	0.04	4	2289	45.78
0.3	BA	1	1	5	0.04	5	2500	50
0.3	BA	1	1	1	0.05	0	1154	23.08
0.3	BA	1	1	1	0.05	1	1641	32.82
0.3	BA	1	1	1	0.05	2	2025	40.5
0.3	BA	1	1	1	0.05	3	2338	46.76
0.3	BA	1	1	1	0.05	4	2637	52.74
0.3	BA	1	1	1	0.05	5	2882	57.64
0.3	BA	1	1	2	0.05	0	1154	23.08
0.3	BA	1	1	2	0.05	1	1643	32.86
0.3	BA	1	1	2	0.05	2	2035	40.7
0.3	BA	1	1	2	0.05	3	2335	46.7
0.3	BA	1	1	2	0.05	4	2644	52.88
0.3	BA	1	1	2	0.05	5	2903	58.06
0.3	BA	1	1	3	0.05	0	1154	23.08
0.3	BA	1	1	3	0.05	1	1645	32.9
0.3	BA	1	1	3	0.05	2	2041	40.82
0.3	BA	1	1	3	0.05	3	2349	46.98
0.3	BA	1	1	3	0.05	4	2658	53.16
0.3	BA	1	1	3	0.05	5	2903	58.06
0.3	BA	1	1	4	0.05	0	1154	23.08
0.3	BA	1	1	4	0.05	1	1631	32.62
0.3	BA	1	1	4	0.05	2	2004	40.08
0.3	BA	1	1	4	0.05	3	2288	45.76
0.3	BA	1	1	4	0.05	4	2561	51.22
0.3	BA	1	1	4	0.05	5	2804	56.08
0.3	BA	1	1	5	0.05	0	1154	23.08
0.3	BA	1	1	5	0.05	1	1631	32.62
0.3	BA	1	1	5	0.05	2	2004	40.08
0.3	BA	1	1	5	0.05	3	2288	45.76
0.3	BA	1	1	5	0.05	4	2561	51.22
0.3	BA	1	1	5	0.05	5	2804	56.08
0.35	BA	1	1	1	0.01	0	782	15.64
0.35	BA	1	1	1	0.01	1	1068	21.36
0.35	BA	1	1	1	0.01	2	1255	25.1
0.35	BA	1	1	1	0.01	3	1386	27.72
0.35	BA	1	1	1	0.01	4	1515	30.3
0.35	BA	1	1	1	0.01	5	1611	32.22
0.35	BA	1	1	2	0.01	0	782	15.64
0.35	BA	1	1	2	0.01	1	1070	21.4
0.35	BA	1	1	2	0.01	2	1259	25.18
0.35	BA	1	1	2	0.01	3	1379	27.58
0.35	BA	1	1	2	0.01	4	1516	30.32
0.35	BA	1	1	2	0.01	5	1627	32.54
0.35	BA	1	1	3	0.01	0	782	15.64
0.35	BA	1	1	3	0.01	1	1070	21.4
0.35	BA	1	1	3	0.01	2	1255	25.1
0.35	BA	1	1	3	0.01	3	1390	27.8
0.35	BA	1	1	3	0.01	4	1521	30.42
0.35	BA	1	1	3	0.01	5	1631	32.62
0.35	BA	1	1	4	0.01	0	782	15.64
0.35	BA	1	1	4	0.01	1	1063	21.26
0.35	BA	1	1	4	0.01	2	1253	25.06
0.35	BA	1	1	4	0.01	3	1369	27.38
0.35	BA	1	1	4	0.01	4	1498	29.96
0.35	BA	1	1	4	0.01	5	1600	32
0.35	BA	1	1	5	0.01	0	782	15.64
0.35	BA	1	1	5	0.01	1	1058	21.16
0.35	BA	1	1	5	0.01	2	1233	24.66
0.35	BA	1	1	5	0.01	3	1347	26.94
0.35	BA	1	1	5	0.01	4	1454	29.08
0.35	BA	1	1	5	0.01	5	1562	31.24
0.35	BA	1	1	1	0.02	0	1024	20.48
0.35	BA	1	1	1	0.02	1	1359	27.18
0.35	BA	1	1	1	0.02	2	1603	32.06
0.35	BA	1	1	1	0.02	3	1782	35.64
0.35	BA	1	1	1	0.02	4	1956	39.12
0.35	BA	1	1	1	0.02	5	2130	42.6
0.35	BA	1	1	2	0.02	0	1024	20.48
0.35	BA	1	1	2	0.02	1	1363	27.26
0.35	BA	1	1	2	0.02	2	1611	32.22
0.35	BA	1	1	2	0.02	3	1788	35.76
0.35	BA	1	1	2	0.02	4	1967	39.34
0.35	BA	1	1	2	0.02	5	2148	42.96
0.35	BA	1	1	3	0.02	0	1024	20.48
0.35	BA	1	1	3	0.02	1	1359	27.18
0.35	BA	1	1	3	0.02	2	1605	32.1
0.35	BA	1	1	3	0.02	3	1794	35.88
0.35	BA	1	1	3	0.02	4	1969	39.38
0.35	BA	1	1	3	0.02	5	2144	42.88
0.35	BA	1	1	4	0.02	0	1024	20.48
0.35	BA	1	1	4	0.02	1	1363	27.26
0.35	BA	1	1	4	0.02	2	1600	32
0.35	BA	1	1	4	0.02	3	1780	35.6
0.35	BA	1	1	4	0.02	4	1954	39.08
0.35	BA	1	1	4	0.02	5	2115	42.3
0.35	BA	1	1	5	0.02	0	1024	20.48
0.35	BA	1	1	5	0.02	1	1355	27.1
0.35	BA	1	1	5	0.02	2	1582	31.64
0.35	BA	1	1	5	0.02	3	1756	35.12
0.35	BA	1	1	5	0.02	4	1910	38.2
0.35	BA	1	1	5	0.02	5	2050	41
0.35	BA	1	1	1	0.03	0	1165	23.3
0.35	BA	1	1	1	0.03	1	1569	31.38
0.35	BA	1	1	1	0.03	2	1853	37.06
0.35	BA	1	1	1	0.03	3	2108	42.16
0.35	BA	1	1	1	0.03	4	2309	46.18
0.35	BA	1	1	1	0.03	5	2504	50.08
0.35	BA	1	1	2	0.03	0	1165	23.3
0.35	BA	1	1	2	0.03	1	1572	31.44
0.35	BA	1	1	2	0.03	2	1855	37.1
0.35	BA	1	1	2	0.03	3	2128	42.56
0.35	BA	1	1	2	0.03	4	2320	46.4
0.35	BA	1	1	2	0.03	5	2507	50.14
0.35	BA	1	1	3	0.03	0	1165	23.3
0.35	BA	1	1	3	0.03	1	1578	31.56
0.35	BA	1	1	3	0.03	2	1860	37.2
0.35	BA	1	1	3	0.03	3	2126	42.52
0.35	BA	1	1	3	0.03	4	2321	46.42
0.35	BA	1	1	3	0.03	5	2511	50.22
0.35	BA	1	1	4	0.03	0	1165	23.3
0.35	BA	1	1	4	0.03	1	1569	31.38
0.35	BA	1	1	4	0.03	2	1847	36.94
0.35	BA	1	1	4	0.03	3	2104	42.08
0.35	BA	1	1	4	0.03	4	2301	46.02
0.35	BA	1	1	4	0.03	5	2477	49.54
0.35	BA	1	1	5	0.03	0	1165	23.3
0.35	BA	1	1	5	0.03	1	1567	31.34
0.35	BA	1	1	5	0.03	2	1828	36.56
0.35	BA	1	1	5	0.03	3	2050	41
0.35	BA	1	1	5	0.03	4	2254	45.08
0.35	BA	1	1	5	0.03	5	2416	48.32
0.35	BA	1	1	1	0.04	0	1271	25.42
0.35	BA	1	1	1	0.04	1	1745	34.9
0.35	BA	1	1	1	0.04	2	2092	41.84
0.35	BA	1	1	1	0.04	3	2352	47.04
0.35	BA	1	1	1	0.04	4	2610	52.2
0.35	BA	1	1	1	0.04	5	2864	57.28
0.35	BA	1	1	2	0.04	0	1271	25.42
0.35	BA	1	1	2	0.04	1	1747	34.94
0.35	BA	1	1	2	0.04	2	2093	41.86
0.35	BA	1	1	2	0.04	3	2362	47.24
0.35	BA	1	1	2	0.04	4	2615	52.3
0.35	BA	1	1	2	0.04	5	2868	57.36
0.35	BA	1	1	3	0.04	0	1271	25.42
0.35	BA	1	1	3	0.04	1	1747	34.94
0.35	BA	1	1	3	0.04	2	2101	42.02
0.35	BA	1	1	3	0.04	3	2366	47.32
0.35	BA	1	1	3	0.04	4	2626	52.52
0.35	BA	1	1	3	0.04	5	2880	57.6
0.35	BA	1	1	4	0.04	0	1271	25.42
0.35	BA	1	1	4	0.04	1	1745	34.9
0.35	BA	1	1	4	0.04	2	2082	41.64
0.35	BA	1	1	4	0.04	3	2345	46.9
0.35	BA	1	1	4	0.04	4	2588	51.76
0.35	BA	1	1	4	0.04	5	2843	56.86
0.35	BA	1	1	5	0.04	0	1271	25.42
0.35	BA	1	1	5	0.04	1	1734	34.68
0.35	BA	1	1	5	0.04	2	2047	40.94
0.35	BA	1	1	5	0.04	3	2310	46.2
0.35	BA	1	1	5	0.04	4	2531	50.62
0.35	BA	1	1	5	0.04	5	2751	55.02
0.35	BA	1	1	1	0.05	0	1357	27.14
0.35	BA	1	1	1	0.05	1	1887	37.74
0.35	BA	1	1	1	0.05	2	2277	45.54
0.35	BA	1	1	1	0.05	3	2593	51.86
0.35	BA	1	1	1	0.05	4	2899	57.98
0.35	BA	1	1	1	0.05	5	3143	62.86
0.35	BA	1	1	2	0.05	0	1357	27.14
0.35	BA	1	1	2	0.05	1	1889	37.78
0.35	BA	1	1	2	0.05	2	2281	45.62
0.35	BA	1	1	2	0.05	3	2597	51.94
0.35	BA	1	1	2	0.05	4	2911	58.22
0.35	BA	1	1	2	0.05	5	3160	63.2
0.35	BA	1	1	3	0.05	0	1357	27.14
0.35	BA	1	1	3	0.05	1	1893	37.86
0.35	BA	1	1	3	0.05	2	2285	45.7
0.35	BA	1	1	3	0.05	3	2610	52.2
0.35	BA	1	1	3	0.05	4	2914	58.28
0.35	BA	1	1	3	0.05	5	3153	63.06
0.35	BA	1	1	4	0.05	0	1357	27.14
0.35	BA	1	1	4	0.05	1	1884	37.68
0.35	BA	1	1	4	0.05	2	2269	45.38
0.35	BA	1	1	4	0.05	3	2572	51.44
0.35	BA	1	1	4	0.05	4	2884	57.68
0.35	BA	1	1	4	0.05	5	3124	62.48
0.35	BA	1	1	5	0.05	0	1357	27.14
0.35	BA	1	1	5	0.05	1	1865	37.3
0.35	BA	1	1	5	0.05	2	2243	44.86
0.35	BA	1	1	5	0.05	3	2523	50.46
0.35	BA	1	1	5	0.05	4	2791	55.82
0.35	BA	1	1	5	0.05	5	3037	60.74
0.4	BA	1	1	1	0.01	0	904	18.08
0.4	BA	1	1	1	0.01	1	1228	24.56
0.4	BA	1	1	1	0.01	2	1433	28.66
0.4	BA	1	1	1	0.01	3	1584	31.68
0.4	BA	1	1	1	0.01	4	1712	34.24
0.4	BA	1	1	1	0.01	5	1821	36.42
0.4	BA	1	1	2	0.01	0	904	18.08
0.4	BA	1	1	2	0.01	1	1237	24.74
0.4	BA	1	1	2	0.01	2	1442	28.84
0.4	BA	1	1	2	0.01	3	1584	31.68
0.4	BA	1	1	2	0.01	4	1717	34.34
0.4	BA	1	1	2	0.01	5	1832	36.64
0.4	BA	1	1	3	0.01	0	904	18.08
0.4	BA	1	1	3	0.01	1	1232	24.64
0.4	BA	1	1	3	0.01	2	1440	28.8
0.4	BA	1	1	3	0.01	3	1589	31.78
0.4	BA	1	1	3	0.01	4	1720	34.4
0.4	BA	1	1	3	0.01	5	1835	36.7
0.4	BA	1	1	4	0.01	0	904	18.08
0.4	BA	1	1	4	0.01	1	1223	24.46
0.4	BA	1	1	4	0.01	2	1432	28.64
0.4	BA	1	1	4	0.01	3	1566	31.32
0.4	BA	1	1	4	0.01	4	1696	33.92
0.4	BA	1	1	4	0.01	5	1798	35.96
0.4	BA	1	1	5	0.01	0	904	18.08
0.4	BA	1	1	5	0.01	1	1218	24.36
0.4	BA	1	1	5	0.01	2	1415	28.3
0.4	BA	1	1	5	0.01	3	1539	30.78
0.4	BA	1	1	5	0.01	4	1657	33.14
0.4	BA	1	1	5	0.01	5	1755	35.1
0.4	BA	1	1	1	0.02	0	1167	23.34
0.4	BA	1	1	1	0.02	1	1546	30.92
0.4	BA	1	1	1	0.02	2	1798	35.96
0.4	BA	1	1	1	0.02	3	1988	39.76
0.4	BA	1	1	1	0.02	4	2175	43.5
0.4	BA	1	1	1	0.02	5	2349	46.98
0.4	BA	1	1	2	0.02	0	1167	23.34
0.4	BA	1	1	2	0.02	1	1546	30.92
0.4	BA	1	1	2	0.02	2	1809	36.18
0.4	BA	1	1	2	0.02	3	2007	40.14
0.4	BA	1	1	2	0.02	4	2191	43.82
0.4	BA	1	1	2	0.02	5	2364	47.28
0.4	BA	1	1	3	0.02	0	1167	23.34
0.4	BA	1	1	3	0.02	1	1548	30.96
0.4	BA	1	1	3	0.02	2	1807	36.14
0.4	BA	1	1	3	0.02	3	2005	40.1
0.4	BA	1	1	3	0.02	4	2196	43.92
0.4	BA	1	1	3	0.02	5	2369	47.38
0.4	BA	1	1	4	0.02	0	1167	23.34
0.4	BA	1	1	4	0.02	1	1548	30.96
0.4	BA	1	1	4	0.02	2	1798	35.96
0.4	BA	1	1	4	0.02	3	1991	39.82
0.4	BA	1	1	4	0.02	4	2169	43.38
0.4	BA	1	1	4	0.02	5	2335	46.7
0.4	BA	1	1	5	0.02	0	1167	23.34
0.4	BA	1	1	5	0.02	1	1539	30.78
0.4	BA	1	1	5	0.02	2	1780	35.6
0.4	BA	1	1	5	0.02	3	1957	39.14
0.4	BA	1	1	5	0.02	4	2119	42.38
0.4	BA	1	1	5	0.02	5	2261	45.22
0.4	BA	1	1	1	0.03	0	1322	26.44
0.4	BA	1	1	1	0.03	1	1760	35.2
0.4	BA	1	1	1	0.03	2	2061	41.22
0.4	BA	1	1	1	0.03	3	2334	46.68
0.4	BA	1	1	1	0.03	4	2533	50.66
0.4	BA	1	1	1	0.03	5	2732	54.64
0.4	BA	1	1	2	0.03	0	1322	26.44
0.4	BA	1	1	2	0.03	1	1762	35.24
0.4	BA	1	1	2	0.03	2	2063	41.26
0.4	BA	1	1	2	0.03	3	2338	46.76
0.4	BA	1	1	2	0.03	4	2539	50.78
0.4	BA	1	1	2	0.03	5	2738	54.76
0.4	BA	1	1	3	0.03	0	1322	26.44
0.4	BA	1	1	3	0.03	1	1769	35.38
0.4	BA	1	1	3	0.03	2	2071	41.42
0.4	BA	1	1	3	0.03	3	2349	46.98
0.4	BA	1	1	3	0.03	4	2544	50.88
0.4	BA	1	1	3	0.03	5	2742	54.84
0.4	BA	1	1	4	0.03	0	1322	26.44
0.4	BA	1	1	4	0.03	1	1762	35.24
0.4	BA	1	1	4	0.03	2	2053	41.06
0.4	BA	1	1	4	0.03	3	2324	46.48
0.4	BA	1	1	4	0.03	4	2512	50.24
0.4	BA	1	1	4	0.03	5	2698	53.96
0.4	BA	1	1	5	0.03	0	1322	26.44
0.4	BA	1	1	5	0.03	1	1753	35.06
0.4	BA	1	1	5	0.03	2	2020	40.4
0.4	BA	1	1	5	0.03	3	2259	45.18
0.4	BA	1	1	5	0.03	4	2464	49.28
0.4	BA	1	1	5	0.03	5	2624	52.48
0.4	BA	1	1	1	0.04	0	1433	28.66
0.4	BA	1	1	1	0.04	1	1941	38.82
0.4	BA	1	1	1	0.04	2	2324	46.48
0.4	BA	1	1	1	0.04	3	2583	51.66
0.4	BA	1	1	1	0.04	4	2843	56.86
0.4	BA	1	1	1	0.04	5	3084	61.68
0.4	BA	1	1	2	0.04	0	1433	28.66
0.4	BA	1	1	2	0.04	1	1941	38.82
0.4	BA	1	1	2	0.04	2	2322	46.44
0.4	BA	1	1	2	0.04	3	2586	51.72
0.4	BA	1	1	2	0.04	4	2847	56.94
0.4	BA	1	1	2	0.04	5	3093	61.86
0.4	BA	1	1	3	0.04	0	1433	28.66
0.4	BA	1	1	3	0.04	1	1944	38.88
0.4	BA	1	1	3	0.04	2	2330	46.6
0.4	BA	1	1	3	0.04	3	2596	51.92
0.4	BA	1	1	3	0.04	4	2866	57.32
0.4	BA	1	1	3	0.04	5	3098	61.96
0.4	BA	1	1	4	0.04	0	1433	28.66
0.4	BA	1	1	4	0.04	1	1940	38.8
0.4	BA	1	1	4	0.04	2	2302	46.04
0.4	BA	1	1	4	0.04	3	2564	51.28
0.4	BA	1	1	4	0.04	4	2811	56.22
0.4	BA	1	1	4	0.04	5	3061	61.22
0.4	BA	1	1	5	0.04	0	1433	28.66
0.4	BA	1	1	5	0.04	1	1927	38.54
0.4	BA	1	1	5	0.04	2	2255	45.1
0.4	BA	1	1	5	0.04	3	2522	50.44
0.4	BA	1	1	5	0.04	4	2740	54.8
0.4	BA	1	1	5	0.04	5	2950	59
0.4	BA	1	1	1	0.05	0	1530	30.6
0.4	BA	1	1	1	0.05	1	2103	42.06
0.4	BA	1	1	1	0.05	2	2493	49.86
0.4	BA	1	1	1	0.05	3	2829	56.58
0.4	BA	1	1	1	0.05	4	3119	62.38
0.4	BA	1	1	1	0.05	5	3358	67.16
0.4	BA	1	1	2	0.05	0	1530	30.6
0.4	BA	1	1	2	0.05	1	2099	41.98
0.4	BA	1	1	2	0.05	2	2498	49.96
0.4	BA	1	1	2	0.05	3	2832	56.64
0.4	BA	1	1	2	0.05	4	3130	62.6
0.4	BA	1	1	2	0.05	5	3377	67.54
0.4	BA	1	1	3	0.05	0	1530	30.6
0.4	BA	1	1	3	0.05	1	2110	42.2
0.4	BA	1	1	3	0.05	2	2505	50.1
0.4	BA	1	1	3	0.05	3	2845	56.9
0.4	BA	1	1	3	0.05	4	3132	62.64
0.4	BA	1	1	3	0.05	5	3371	67.42
0.4	BA	1	1	4	0.05	0	1530	30.6
0.4	BA	1	1	4	0.05	1	2093	41.86
0.4	BA	1	1	4	0.05	2	2486	49.72
0.4	BA	1	1	4	0.05	3	2799	55.98
0.4	BA	1	1	4	0.05	4	3097	61.94
0.4	BA	1	1	4	0.05	5	3329	66.58
0.4	BA	1	1	5	0.05	0	1530	30.6
0.4	BA	1	1	5	0.05	1	2071	41.42
0.4	BA	1	1	5	0.05	2	2454	49.08
0.4	BA	1	1	5	0.05	3	2739	54.78
0.4	BA	1	1	5	0.05	4	3004	60.08
0.4	BA	1	1	5	0.05	5	3237	64.74
0.45	BA	1	1	1	0.01	0	1094	21.88
0.45	BA	1	1	1	0.01	1	1456	29.12
0.45	BA	1	1	1	0.01	2	1681	33.62
0.45	BA	1	1	1	0.01	3	1840	36.8
0.45	BA	1	1	1	0.01	4	1968	39.36
0.45	BA	1	1	1	0.01	5	2093	41.86
0.45	BA	1	1	2	0.01	0	1094	21.88
0.45	BA	1	1	2	0.01	1	1475	29.5
0.45	BA	1	1	2	0.01	2	1693	33.86
0.45	BA	1	1	2	0.01	3	1840	36.8
0.45	BA	1	1	2	0.01	4	1974	39.48
0.45	BA	1	1	2	0.01	5	2090	41.8
0.45	BA	1	1	3	0.01	0	1094	21.88
0.45	BA	1	1	3	0.01	1	1472	29.44
0.45	BA	1	1	3	0.01	2	1681	33.62
0.45	BA	1	1	3	0.01	3	1848	36.96
0.45	BA	1	1	3	0.01	4	1974	39.48
0.45	BA	1	1	3	0.01	5	2100	42
0.45	BA	1	1	4	0.01	0	1094	21.88
0.45	BA	1	1	4	0.01	1	1453	29.06
0.45	BA	1	1	4	0.01	2	1681	33.62
0.45	BA	1	1	4	0.01	3	1817	36.34
0.45	BA	1	1	4	0.01	4	1939	38.78
0.45	BA	1	1	4	0.01	5	2053	41.06
0.45	BA	1	1	5	0.01	0	1094	21.88
0.45	BA	1	1	5	0.01	1	1453	29.06
0.45	BA	1	1	5	0.01	2	1667	33.34
0.45	BA	1	1	5	0.01	3	1801	36.02
0.45	BA	1	1	5	0.01	4	1917	38.34
0.45	BA	1	1	5	0.01	5	2015	40.3
0.45	BA	1	1	1	0.02	0	1378	27.56
0.45	BA	1	1	1	0.02	1	1797	35.94
0.45	BA	1	1	1	0.02	2	2052	41.04
0.45	BA	1	1	1	0.02	3	2251	45.02
0.45	BA	1	1	1	0.02	4	2442	48.84
0.45	BA	1	1	1	0.02	5	2604	52.08
0.45	BA	1	1	2	0.02	0	1378	27.56
0.45	BA	1	1	2	0.02	1	1797	35.94
0.45	BA	1	1	2	0.02	2	2054	41.08
0.45	BA	1	1	2	0.02	3	2272	45.44
0.45	BA	1	1	2	0.02	4	2456	49.12
0.45	BA	1	1	2	0.02	5	2617	52.34
0.45	BA	1	1	3	0.02	0	1378	27.56
0.45	BA	1	1	3	0.02	1	1797	35.94
0.45	BA	1	1	3	0.02	2	2061	41.22
0.45	BA	1	1	3	0.02	3	2264	45.28
0.45	BA	1	1	3	0.02	4	2462	49.24
0.45	BA	1	1	3	0.02	5	2625	52.5
0.45	BA	1	1	4	0.02	0	1378	27.56
0.45	BA	1	1	4	0.02	1	1797	35.94
0.45	BA	1	1	4	0.02	2	2052	41.04
0.45	BA	1	1	4	0.02	3	2249	44.98
0.45	BA	1	1	4	0.02	4	2434	48.68
0.45	BA	1	1	4	0.02	5	2591	51.82
0.45	BA	1	1	5	0.02	0	1378	27.56
0.45	BA	1	1	5	0.02	1	1791	35.82
0.45	BA	1	1	5	0.02	2	2024	40.48
0.45	BA	1	1	5	0.02	3	2202	44.04
0.45	BA	1	1	5	0.02	4	2371	47.42
0.45	BA	1	1	5	0.02	5	2529	50.58
0.45	BA	1	1	1	0.03	0	1541	30.82
0.45	BA	1	1	1	0.03	1	2012	40.24
0.45	BA	1	1	1	0.03	2	2320	46.4
0.45	BA	1	1	1	0.03	3	2587	51.74
0.45	BA	1	1	1	0.03	4	2783	55.66
0.45	BA	1	1	1	0.03	5	2977	59.54
0.45	BA	1	1	2	0.03	0	1541	30.82
0.45	BA	1	1	2	0.03	1	2010	40.2
0.45	BA	1	1	2	0.03	2	2330	46.6
0.45	BA	1	1	2	0.03	3	2593	51.86
0.45	BA	1	1	2	0.03	4	2791	55.82
0.45	BA	1	1	2	0.03	5	2989	59.78
0.45	BA	1	1	3	0.03	0	1541	30.82
0.45	BA	1	1	3	0.03	1	2018	40.36
0.45	BA	1	1	3	0.03	2	2338	46.76
0.45	BA	1	1	3	0.03	3	2600	52
0.45	BA	1	1	3	0.03	4	2796	55.92
0.45	BA	1	1	3	0.03	5	2998	59.96
0.45	BA	1	1	4	0.03	0	1541	30.82
0.45	BA	1	1	4	0.03	1	2010	40.2
0.45	BA	1	1	4	0.03	2	2320	46.4
0.45	BA	1	1	4	0.03	3	2577	51.54
0.45	BA	1	1	4	0.03	4	2769	55.38
0.45	BA	1	1	4	0.03	5	2945	58.9
0.45	BA	1	1	5	0.03	0	1541	30.82
0.45	BA	1	1	5	0.03	1	2004	40.08
0.45	BA	1	1	5	0.03	2	2278	45.56
0.45	BA	1	1	5	0.03	3	2527	50.54
0.45	BA	1	1	5	0.03	4	2708	54.16
0.45	BA	1	1	5	0.03	5	2864	57.28
0.45	BA	1	1	1	0.04	0	1658	33.16
0.45	BA	1	1	1	0.04	1	2186	43.72
0.45	BA	1	1	1	0.04	2	2571	51.42
0.45	BA	1	1	1	0.04	3	2836	56.72
0.45	BA	1	1	1	0.04	4	3098	61.96
0.45	BA	1	1	1	0.04	5	3312	66.24
0.45	BA	1	1	2	0.04	0	1658	33.16
0.45	BA	1	1	2	0.04	1	2183	43.66
0.45	BA	1	1	2	0.04	2	2575	51.5
0.45	BA	1	1	2	0.04	3	2834	56.68
0.45	BA	1	1	2	0.04	4	3111	62.22
0.45	BA	1	1	2	0.04	5	3327	66.54
0.45	BA	1	1	3	0.04	0	1658	33.16
0.45	BA	1	1	3	0.04	1	2193	43.86
0.45	BA	1	1	3	0.04	2	2584	51.68
0.45	BA	1	1	3	0.04	3	2843	56.86
0.45	BA	1	1	3	0.04	4	3123	62.46
0.45	BA	1	1	3	0.04	5	3327	66.54
0.45	BA	1	1	4	0.04	0	1658	33.16
0.45	BA	1	1	4	0.04	1	2183	43.66
0.45	BA	1	1	4	0.04	2	2560	51.2
0.45	BA	1	1	4	0.04	3	2814	56.28
0.45	BA	1	1	4	0.04	4	3077	61.54
0.45	BA	1	1	4	0.04	5	3289	65.78
0.45	BA	1	1	5	0.04	0	1658	33.16
0.45	BA	1	1	5	0.04	1	2167	43.34
0.45	BA	1	1	5	0.04	2	2524	50.48
0.45	BA	1	1	5	0.04	3	2763	55.26
0.45	BA	1	1	5	0.04	4	2973	59.46
0.45	BA	1	1	5	0.04	5	3186	63.72
0.45	BA	1	1	1	0.05	0	1760	35.2
0.45	BA	1	1	1	0.05	1	2357	47.14
0.45	BA	1	1	1	0.05	2	2747	54.94
0.45	BA	1	1	1	0.05	3	3083	61.66
0.45	BA	1	1	1	0.05	4	3346	66.92
0.45	BA	1	1	1	0.05	5	3578	71.56
0.45	BA	1	1	2	0.05	0	1760	35.2
0.45	BA	1	1	2	0.05	1	2361	47.22
0.45	BA	1	1	2	0.05	2	2757	55.14
0.45	BA	1	1	2	0.05	3	3086	61.72
0.45	BA	1	1	2	0.05	4	3360	67.2
0.45	BA	1	1	2	0.05	5	3608	72.16
0.45	BA	1	1	3	0.05	0	1760	35.2
0.45	BA	1	1	3	0.05	1	2364	47.28
0.45	BA	1	1	3	0.05	2	2752	55.04
0.45	BA	1	1	3	0.05	3	3101	62.02
0.45	BA	1	1	3	0.05	4	3357	67.14
0.45	BA	1	1	3	0.05	5	3592	71.84
0.45	BA	1	1	4	0.05	0	1760	35.2
0.45	BA	1	1	4	0.05	1	2352	47.04
0.45	BA	1	1	4	0.05	2	2736	54.72
0.45	BA	1	1	4	0.05	3	3056	61.12
0.45	BA	1	1	4	0.05	4	3324	66.48
0.45	BA	1	1	4	0.05	5	3553	71.06
0.45	BA	1	1	5	0.05	0	1760	35.2
0.45	BA	1	1	5	0.05	1	2325	46.5
0.45	BA	1	1	5	0.05	2	2697	53.94
0.45	BA	1	1	5	0.05	3	2971	59.42
0.45	BA	1	1	5	0.05	4	3233	64.66
0.45	BA	1	1	5	0.05	5	3461	69.22
0.5	BA	1	1	1	0.01	0	1276	25.52
0.5	BA	1	1	1	0.01	1	1690	33.8
0.5	BA	1	1	1	0.01	2	1904	38.08
0.5	BA	1	1	1	0.01	3	2084	41.68
0.5	BA	1	1	1	0.01	4	2222	44.44
0.5	BA	1	1	1	0.01	5	2335	46.7
0.5	BA	1	1	2	0.01	0	1276	25.52
0.5	BA	1	1	2	0.01	1	1708	34.16
0.5	BA	1	1	2	0.01	2	1915	38.3
0.5	BA	1	1	2	0.01	3	2096	41.92
0.5	BA	1	1	2	0.01	4	2226	44.52
0.5	BA	1	1	2	0.01	5	2340	46.8
0.5	BA	1	1	3	0.01	0	1276	25.52
0.5	BA	1	1	3	0.01	1	1690	33.8
0.5	BA	1	1	3	0.01	2	1904	38.08
0.5	BA	1	1	3	0.01	3	2098	41.96
0.5	BA	1	1	3	0.01	4	2229	44.58
0.5	BA	1	1	3	0.01	5	2350	47
0.5	BA	1	1	4	0.01	0	1276	25.52
0.5	BA	1	1	4	0.01	1	1690	33.8
0.5	BA	1	1	4	0.01	2	1904	38.08
0.5	BA	1	1	4	0.01	3	2059	41.18
0.5	BA	1	1	4	0.01	4	2186	43.72
0.5	BA	1	1	4	0.01	5	2294	45.88
0.5	BA	1	1	5	0.01	0	1276	25.52
0.5	BA	1	1	5	0.01	1	1690	33.8
0.5	BA	1	1	5	0.01	2	1893	37.86
0.5	BA	1	1	5	0.01	3	2030	40.6
0.5	BA	1	1	5	0.01	4	2150	43
0.5	BA	1	1	5	0.01	5	2252	45.04
0.5	BA	1	1	1	0.02	0	1556	31.12
0.5	BA	1	1	1	0.02	1	2025	40.5
0.5	BA	1	1	1	0.02	2	2301	46.02
0.5	BA	1	1	1	0.02	3	2508	50.16
0.5	BA	1	1	1	0.02	4	2707	54.14
0.5	BA	1	1	1	0.02	5	2854	57.08
0.5	BA	1	1	2	0.02	0	1556	31.12
0.5	BA	1	1	2	0.02	1	2025	40.5
0.5	BA	1	1	2	0.02	2	2303	46.06
0.5	BA	1	1	2	0.02	3	2524	50.48
0.5	BA	1	1	2	0.02	4	2729	54.58
0.5	BA	1	1	2	0.02	5	2872	57.44
0.5	BA	1	1	3	0.02	0	1556	31.12
0.5	BA	1	1	3	0.02	1	2035	40.7
0.5	BA	1	1	3	0.02	2	2318	46.36
0.5	BA	1	1	3	0.02	3	2521	50.42
0.5	BA	1	1	3	0.02	4	2730	54.6
0.5	BA	1	1	3	0.02	5	2866	57.32
0.5	BA	1	1	4	0.02	0	1556	31.12
0.5	BA	1	1	4	0.02	1	2025	40.5
0.5	BA	1	1	4	0.02	2	2285	45.7
0.5	BA	1	1	4	0.02	3	2494	49.88
0.5	BA	1	1	4	0.02	4	2684	53.68
0.5	BA	1	1	4	0.02	5	2828	56.56
0.5	BA	1	1	5	0.02	0	1556	31.12
0.5	BA	1	1	5	0.02	1	2016	40.32
0.5	BA	1	1	5	0.02	2	2256	45.12
0.5	BA	1	1	5	0.02	3	2450	49
0.5	BA	1	1	5	0.02	4	2626	52.52
0.5	BA	1	1	5	0.02	5	2781	55.62
0.5	BA	1	1	1	0.03	0	1735	34.7
0.5	BA	1	1	1	0.03	1	2252	45.04
0.5	BA	1	1	1	0.03	2	2577	51.54
0.5	BA	1	1	1	0.03	3	2834	56.68
0.5	BA	1	1	1	0.03	4	3036	60.72
0.5	BA	1	1	1	0.03	5	3252	65.04
0.5	BA	1	1	2	0.03	0	1735	34.7
0.5	BA	1	1	2	0.03	1	2252	45.04
0.5	BA	1	1	2	0.03	2	2577	51.54
0.5	BA	1	1	2	0.03	3	2841	56.82
0.5	BA	1	1	2	0.03	4	3038	60.76
0.5	BA	1	1	2	0.03	5	3258	65.16
0.5	BA	1	1	3	0.03	0	1735	34.7
0.5	BA	1	1	3	0.03	1	2256	45.12
0.5	BA	1	1	3	0.03	2	2597	51.94
0.5	BA	1	1	3	0.03	3	2837	56.74
0.5	BA	1	1	3	0.03	4	3038	60.76
0.5	BA	1	1	3	0.03	5	3259	65.18
0.5	BA	1	1	4	0.03	0	1735	34.7
0.5	BA	1	1	4	0.03	1	2248	44.96
0.5	BA	1	1	4	0.03	2	2553	51.06
0.5	BA	1	1	4	0.03	3	2805	56.1
0.5	BA	1	1	4	0.03	4	3002	60.04
0.5	BA	1	1	4	0.03	5	3186	63.72
0.5	BA	1	1	5	0.03	0	1735	34.7
0.5	BA	1	1	5	0.03	1	2237	44.74
0.5	BA	1	1	5	0.03	2	2527	50.54
0.5	BA	1	1	5	0.03	3	2777	55.54
0.5	BA	1	1	5	0.03	4	2949	58.98
0.5	BA	1	1	5	0.03	5	3099	61.98
0.5	BA	1	1	1	0.04	0	1846	36.92
0.5	BA	1	1	1	0.04	1	2434	48.68
0.5	BA	1	1	1	0.04	2	2803	56.06
0.5	BA	1	1	1	0.04	3	3078	61.56
0.5	BA	1	1	1	0.04	4	3347	66.94
0.5	BA	1	1	1	0.04	5	3537	70.74
0.5	BA	1	1	2	0.04	0	1846	36.92
0.5	BA	1	1	2	0.04	1	2430	48.6
0.5	BA	1	1	2	0.04	2	2818	56.36
0.5	BA	1	1	2	0.04	3	3090	61.8
0.5	BA	1	1	2	0.04	4	3362	67.24
0.5	BA	1	1	2	0.04	5	3559	71.18
0.5	BA	1	1	3	0.04	0	1846	36.92
0.5	BA	1	1	3	0.04	1	2435	48.7
0.5	BA	1	1	3	0.04	2	2810	56.2
0.5	BA	1	1	3	0.04	3	3089	61.78
0.5	BA	1	1	3	0.04	4	3362	67.24
0.5	BA	1	1	3	0.04	5	3546	70.92
0.5	BA	1	1	4	0.04	0	1846	36.92
0.5	BA	1	1	4	0.04	1	2407	48.14
0.5	BA	1	1	4	0.04	2	2787	55.74
0.5	BA	1	1	4	0.04	3	3042	60.84
0.5	BA	1	1	4	0.04	4	3294	65.88
0.5	BA	1	1	4	0.04	5	3470	69.4
0.5	BA	1	1	5	0.04	0	1846	36.92
0.5	BA	1	1	5	0.04	1	2397	47.94
0.5	BA	1	1	5	0.04	2	2766	55.32
0.5	BA	1	1	5	0.04	3	2988	59.76
0.5	BA	1	1	5	0.04	4	3214	64.28
0.5	BA	1	1	5	0.04	5	3411	68.22
0.5	BA	1	1	1	0.05	0	1961	39.22
0.5	BA	1	1	1	0.05	1	2600	52
0.5	BA	1	1	1	0.05	2	2985	59.7
0.5	BA	1	1	1	0.05	3	3330	66.6
0.5	BA	1	1	1	0.05	4	3572	71.44
0.5	BA	1	1	1	0.05	5	3812	76.24
0.5	BA	1	1	2	0.05	0	1961	39.22
0.5	BA	1	1	2	0.05	1	2607	52.14
0.5	BA	1	1	2	0.05	2	2991	59.82
0.5	BA	1	1	2	0.05	3	3347	66.94
0.5	BA	1	1	2	0.05	4	3589	71.78
0.5	BA	1	1	2	0.05	5	3836	76.72
0.5	BA	1	1	3	0.05	0	1961	39.22
0.5	BA	1	1	3	0.05	1	2614	52.28
0.5	BA	1	1	3	0.05	2	2988	59.76
0.5	BA	1	1	3	0.05	3	3348	66.96
0.5	BA	1	1	3	0.05	4	3580	71.6
0.5	BA	1	1	3	0.05	5	3814	76.28
0.5	BA	1	1	4	0.05	0	1961	39.22
0.5	BA	1	1	4	0.05	1	2585	51.7
0.5	BA	1	1	4	0.05	2	2970	59.4
0.5	BA	1	1	4	0.05	3	3288	65.76
0.5	BA	1	1	4	0.05	4	3517	70.34
0.5	BA	1	1	4	0.05	5	3758	75.16
0.5	BA	1	1	5	0.05	0	1961	39.22
0.5	BA	1	1	5	0.05	1	2563	51.26
0.5	BA	1	1	5	0.05	2	2933	58.66
0.5	BA	1	1	5	0.05	3	3214	64.28
0.5	BA	1	1	5	0.05	4	3456	69.12
0.5	BA	1	1	5	0.05	5	3668	73.36
0.55	BA	1	1	1	0.01	0	1507	30.14
0.55	BA	1	1	1	0.01	1	1961	39.22
0.55	BA	1	1	1	0.01	2	2192	43.84
0.55	BA	1	1	1	0.01	3	2369	47.38
0.55	BA	1	1	1	0.01	4	2515	50.3
0.55	BA	1	1	1	0.01	5	2624	52.48
0.55	BA	1	1	2	0.01	0	1507	30.14
0.55	BA	1	1	2	0.01	1	1987	39.74
0.55	BA	1	1	2	0.01	2	2217	44.34
0.55	BA	1	1	2	0.01	3	2373	47.46
0.55	BA	1	1	2	0.01	4	2519	50.38
0.55	BA	1	1	2	0.01	5	2629	52.58
0.55	BA	1	1	3	0.01	0	1507	30.14
0.55	BA	1	1	3	0.01	1	1949	38.98
0.55	BA	1	1	3	0.01	2	2189	43.78
0.55	BA	1	1	3	0.01	3	2380	47.6
0.55	BA	1	1	3	0.01	4	2525	50.5
0.55	BA	1	1	3	0.01	5	2636	52.72
0.55	BA	1	1	4	0.01	0	1507	30.14
0.55	BA	1	1	4	0.01	1	1987	39.74
0.55	BA	1	1	4	0.01	2	2198	43.96
0.55	BA	1	1	4	0.01	3	2351	47.02
0.55	BA	1	1	4	0.01	4	2484	49.68
0.55	BA	1	1	4	0.01	5	2598	51.96
0.55	BA	1	1	5	0.01	0	1507	30.14
0.55	BA	1	1	5	0.01	1	1949	38.98
0.55	BA	1	1	5	0.01	2	2164	43.28
0.55	BA	1	1	5	0.01	3	2314	46.28
0.55	BA	1	1	5	0.01	4	2415	48.3
0.55	BA	1	1	5	0.01	5	2521	50.42
0.55	BA	1	1	1	0.02	0	1798	35.96
0.55	BA	1	1	1	0.02	1	2321	46.42
0.55	BA	1	1	1	0.02	2	2590	51.8
0.55	BA	1	1	1	0.02	3	2799	55.98
0.55	BA	1	1	1	0.02	4	2989	59.78
0.55	BA	1	1	1	0.02	5	3124	62.48
0.55	BA	1	1	2	0.02	0	1798	35.96
0.55	BA	1	1	2	0.02	1	2318	46.36
0.55	BA	1	1	2	0.02	2	2597	51.94
0.55	BA	1	1	2	0.02	3	2820	56.4
0.55	BA	1	1	2	0.02	4	3007	60.14
0.55	BA	1	1	2	0.02	5	3143	62.86
0.55	BA	1	1	3	0.02	0	1798	35.96
0.55	BA	1	1	3	0.02	1	2321	46.42
0.55	BA	1	1	3	0.02	2	2599	51.98
0.55	BA	1	1	3	0.02	3	2810	56.2
0.55	BA	1	1	3	0.02	4	2995	59.9
0.55	BA	1	1	3	0.02	5	3126	62.52
0.55	BA	1	1	4	0.02	0	1798	35.96
0.55	BA	1	1	4	0.02	1	2314	46.28
0.55	BA	1	1	4	0.02	2	2575	51.5
0.55	BA	1	1	4	0.02	3	2784	55.68
0.55	BA	1	1	4	0.02	4	2965	59.3
0.55	BA	1	1	4	0.02	5	3109	62.18
0.55	BA	1	1	5	0.02	0	1798	35.96
0.55	BA	1	1	5	0.02	1	2291	45.82
0.55	BA	1	1	5	0.02	2	2536	50.72
0.55	BA	1	1	5	0.02	3	2722	54.44
0.55	BA	1	1	5	0.02	4	2890	57.8
0.55	BA	1	1	5	0.02	5	3037	60.74
0.55	BA	1	1	1	0.03	0	1978	39.56
0.55	BA	1	1	1	0.03	1	2534	50.68
0.55	BA	1	1	1	0.03	2	2864	57.28
0.55	BA	1	1	1	0.03	3	3104	62.08
0.55	BA	1	1	1	0.03	4	3317	66.34
0.55	BA	1	1	1	0.03	5	3513	70.26
0.55	BA	1	1	2	0.03	0	1978	39.56
0.55	BA	1	1	2	0.03	1	2534	50.68
0.55	BA	1	1	2	0.03	2	2869	57.38
0.55	BA	1	1	2	0.03	3	3108	62.16
0.55	BA	1	1	2	0.03	4	3325	66.5
0.55	BA	1	1	2	0.03	5	3521	70.42
0.55	BA	1	1	3	0.03	0	1978	39.56
0.55	BA	1	1	3	0.03	1	2541	50.82
0.55	BA	1	1	3	0.03	2	2873	57.46
0.55	BA	1	1	3	0.03	3	3102	62.04
0.55	BA	1	1	3	0.03	4	3318	66.36
0.55	BA	1	1	3	0.03	5	3518	70.36
0.55	BA	1	1	4	0.03	0	1978	39.56
0.55	BA	1	1	4	0.03	1	2529	50.58
0.55	BA	1	1	4	0.03	2	2859	57.18
0.55	BA	1	1	4	0.03	3	3091	61.82
0.55	BA	1	1	4	0.03	4	3292	65.84
0.55	BA	1	1	4	0.03	5	3493	69.86
0.55	BA	1	1	5	0.03	0	1978	39.56
0.55	BA	1	1	5	0.03	1	2511	50.22
0.55	BA	1	1	5	0.03	2	2794	55.88
0.55	BA	1	1	5	0.03	3	3040	60.8
0.55	BA	1	1	5	0.03	4	3194	63.88
0.55	BA	1	1	5	0.03	5	3367	67.34
0.55	BA	1	1	1	0.04	0	2096	41.92
0.55	BA	1	1	1	0.04	1	2705	54.1
0.55	BA	1	1	1	0.04	2	3074	61.48
0.55	BA	1	1	1	0.04	3	3370	67.4
0.55	BA	1	1	1	0.04	4	3595	71.9
0.55	BA	1	1	1	0.04	5	3781	75.62
0.55	BA	1	1	2	0.04	0	2096	41.92
0.55	BA	1	1	2	0.04	1	2701	54.02
0.55	BA	1	1	2	0.04	2	3075	61.5
0.55	BA	1	1	2	0.04	3	3365	67.3
0.55	BA	1	1	2	0.04	4	3606	72.12
0.55	BA	1	1	2	0.04	5	3797	75.94
0.55	BA	1	1	3	0.04	0	2096	41.92
0.55	BA	1	1	3	0.04	1	2710	54.2
0.55	BA	1	1	3	0.04	2	3077	61.54
0.55	BA	1	1	3	0.04	3	3370	67.4
0.55	BA	1	1	3	0.04	4	3600	72
0.55	BA	1	1	3	0.04	5	3781	75.62
0.55	BA	1	1	4	0.04	0	2096	41.92
0.55	BA	1	1	4	0.04	1	2695	53.9
0.55	BA	1	1	4	0.04	2	3061	61.22
0.55	BA	1	1	4	0.04	3	3331	66.62
0.55	BA	1	1	4	0.04	4	3572	71.44
0.55	BA	1	1	4	0.04	5	3758	75.16
0.55	BA	1	1	5	0.04	0	2096	41.92
0.55	BA	1	1	5	0.04	1	2671	53.42
0.55	BA	1	1	5	0.04	2	3028	60.56
0.55	BA	1	1	5	0.04	3	3249	64.98
0.55	BA	1	1	5	0.04	4	3467	69.34
0.55	BA	1	1	5	0.04	5	3647	72.94
0.55	BA	1	1	1	0.05	0	2222	44.44
0.55	BA	1	1	1	0.05	1	2873	57.46
0.55	BA	1	1	1	0.05	2	3257	65.14
0.55	BA	1	1	1	0.05	3	3579	71.58
0.55	BA	1	1	1	0.05	4	3814	76.28
0.55	BA	1	1	1	0.05	5	4057	81.14
0.55	BA	1	1	2	0.05	0	2222	44.44
0.55	BA	1	1	2	0.05	1	2883	57.66
0.55	BA	1	1	2	0.05	2	3263	65.26
0.55	BA	1	1	2	0.05	3	3589	71.78
0.55	BA	1	1	2	0.05	4	3833	76.66
0.55	BA	1	1	2	0.05	5	4081	81.62
0.55	BA	1	1	3	0.05	0	2222	44.44
0.55	BA	1	1	3	0.05	1	2880	57.6
0.55	BA	1	1	3	0.05	2	3258	65.16
0.55	BA	1	1	3	0.05	3	3580	71.6
0.55	BA	1	1	3	0.05	4	3813	76.26
0.55	BA	1	1	3	0.05	5	4042	80.84
0.55	BA	1	1	4	0.05	0	2222	44.44
0.55	BA	1	1	4	0.05	1	2870	57.4
0.55	BA	1	1	4	0.05	2	3241	64.82
0.55	BA	1	1	4	0.05	3	3562	71.24
0.55	BA	1	1	4	0.05	4	3792	75.84
0.55	BA	1	1	4	0.05	5	4023	80.46
0.55	BA	1	1	5	0.05	0	2222	44.44
0.55	BA	1	1	5	0.05	1	2841	56.82
0.55	BA	1	1	5	0.05	2	3187	63.74
0.55	BA	1	1	5	0.05	3	3469	69.38
0.55	BA	1	1	5	0.05	4	3695	73.9
0.55	BA	1	1	5	0.05	5	3894	77.88
0.6	BA	1	1	1	0.01	0	1703	34.06
0.6	BA	1	1	1	0.01	1	2197	43.94
0.6	BA	1	1	1	0.01	2	2449	48.98
0.6	BA	1	1	1	0.01	3	2627	52.54
0.6	BA	1	1	1	0.01	4	2770	55.4
0.6	BA	1	1	1	0.01	5	2883	57.66
0.6	BA	1	1	2	0.01	0	1703	34.06
0.6	BA	1	1	2	0.01	1	2219	44.38
0.6	BA	1	1	2	0.01	2	2465	49.3
0.6	BA	1	1	2	0.01	3	2627	52.54
0.6	BA	1	1	2	0.01	4	2775	55.5
0.6	BA	1	1	2	0.01	5	2891	57.82
0.6	BA	1	1	3	0.01	0	1703	34.06
0.6	BA	1	1	3	0.01	1	2194	43.88
0.6	BA	1	1	3	0.01	2	2444	48.88
0.6	BA	1	1	3	0.01	3	2635	52.7
0.6	BA	1	1	3	0.01	4	2786	55.72
0.6	BA	1	1	3	0.01	5	2904	58.08
0.6	BA	1	1	4	0.01	0	1703	34.06
0.6	BA	1	1	4	0.01	1	2211	44.22
0.6	BA	1	1	4	0.01	2	2457	49.14
0.6	BA	1	1	4	0.01	3	2613	52.26
0.6	BA	1	1	4	0.01	4	2736	54.72
0.6	BA	1	1	4	0.01	5	2849	56.98
0.6	BA	1	1	5	0.01	0	1703	34.06
0.6	BA	1	1	5	0.01	1	2194	43.88
0.6	BA	1	1	5	0.01	2	2415	48.3
0.6	BA	1	1	5	0.01	3	2562	51.24
0.6	BA	1	1	5	0.01	4	2658	53.16
0.6	BA	1	1	5	0.01	5	2759	55.18
0.6	BA	1	1	1	0.02	0	2009	40.18
0.6	BA	1	1	1	0.02	1	2576	51.52
0.6	BA	1	1	1	0.02	2	2840	56.8
0.6	BA	1	1	1	0.02	3	3066	61.32
0.6	BA	1	1	1	0.02	4	3240	64.8
0.6	BA	1	1	1	0.02	5	3379	67.58
0.6	BA	1	1	2	0.02	0	2009	40.18
0.6	BA	1	1	2	0.02	1	2566	51.32
0.6	BA	1	1	2	0.02	2	2847	56.94
0.6	BA	1	1	2	0.02	3	3084	61.68
0.6	BA	1	1	2	0.02	4	3266	65.32
0.6	BA	1	1	2	0.02	5	3398	67.96
0.6	BA	1	1	3	0.02	0	2009	40.18
0.6	BA	1	1	3	0.02	1	2578	51.56
0.6	BA	1	1	3	0.02	2	2861	57.22
0.6	BA	1	1	3	0.02	3	3074	61.48
0.6	BA	1	1	3	0.02	4	3249	64.98
0.6	BA	1	1	3	0.02	5	3380	67.6
0.6	BA	1	1	4	0.02	0	2009	40.18
0.6	BA	1	1	4	0.02	1	2562	51.24
0.6	BA	1	1	4	0.02	2	2824	56.48
0.6	BA	1	1	4	0.02	3	3043	60.86
0.6	BA	1	1	4	0.02	4	3217	64.34
0.6	BA	1	1	4	0.02	5	3364	67.28
0.6	BA	1	1	5	0.02	0	2009	40.18
0.6	BA	1	1	5	0.02	1	2548	50.96
0.6	BA	1	1	5	0.02	2	2777	55.54
0.6	BA	1	1	5	0.02	3	2978	59.56
0.6	BA	1	1	5	0.02	4	3152	63.04
0.6	BA	1	1	5	0.02	5	3280	65.6
0.6	BA	1	1	1	0.03	0	2188	43.76
0.6	BA	1	1	1	0.03	1	2783	55.66
0.6	BA	1	1	1	0.03	2	3127	62.54
0.6	BA	1	1	1	0.03	3	3357	67.14
0.6	BA	1	1	1	0.03	4	3589	71.78
0.6	BA	1	1	1	0.03	5	3748	74.96
0.6	BA	1	1	2	0.03	0	2188	43.76
0.6	BA	1	1	2	0.03	1	2775	55.5
0.6	BA	1	1	2	0.03	2	3127	62.54
0.6	BA	1	1	2	0.03	3	3359	67.18
0.6	BA	1	1	2	0.03	4	3585	71.7
0.6	BA	1	1	2	0.03	5	3761	75.22
0.6	BA	1	1	3	0.03	0	2188	43.76
0.6	BA	1	1	3	0.03	1	2790	55.8
0.6	BA	1	1	3	0.03	2	3130	62.6
0.6	BA	1	1	3	0.03	3	3354	67.08
0.6	BA	1	1	3	0.03	4	3585	71.7
0.6	BA	1	1	3	0.03	5	3746	74.92
0.6	BA	1	1	4	0.03	0	2188	43.76
0.6	BA	1	1	4	0.03	1	2772	55.44
0.6	BA	1	1	4	0.03	2	3105	62.1
0.6	BA	1	1	4	0.03	3	3344	66.88
0.6	BA	1	1	4	0.03	4	3550	71
0.6	BA	1	1	4	0.03	5	3724	74.48
0.6	BA	1	1	5	0.03	0	2188	43.76
0.6	BA	1	1	5	0.03	1	2752	55.04
0.6	BA	1	1	5	0.03	2	3043	60.86
0.6	BA	1	1	5	0.03	3	3280	65.6
0.6	BA	1	1	5	0.03	4	3435	68.7
0.6	BA	1	1	5	0.03	5	3596	71.92
0.6	BA	1	1	1	0.04	0	2312	46.24
0.6	BA	1	1	1	0.04	1	2960	59.2
0.6	BA	1	1	1	0.04	2	3316	66.32
0.6	BA	1	1	1	0.04	3	3615	72.3
0.6	BA	1	1	1	0.04	4	3819	76.38
0.6	BA	1	1	1	0.04	5	4004	80.08
0.6	BA	1	1	2	0.04	0	2312	46.24
0.6	BA	1	1	2	0.04	1	2955	59.1
0.6	BA	1	1	2	0.04	2	3324	66.48
0.6	BA	1	1	2	0.04	3	3616	72.32
0.6	BA	1	1	2	0.04	4	3838	76.76
0.6	BA	1	1	2	0.04	5	4037	80.74
0.6	BA	1	1	3	0.04	0	2312	46.24
0.6	BA	1	1	3	0.04	1	2969	59.38
0.6	BA	1	1	3	0.04	2	3325	66.5
0.6	BA	1	1	3	0.04	3	3626	72.52
0.6	BA	1	1	3	0.04	4	3828	76.56
0.6	BA	1	1	3	0.04	5	4008	80.16
0.6	BA	1	1	4	0.04	0	2312	46.24
0.6	BA	1	1	4	0.04	1	2944	58.88
0.6	BA	1	1	4	0.04	2	3305	66.1
0.6	BA	1	1	4	0.04	3	3589	71.78
0.6	BA	1	1	4	0.04	4	3800	76
0.6	BA	1	1	4	0.04	5	3981	79.62
0.6	BA	1	1	5	0.04	0	2312	46.24
0.6	BA	1	1	5	0.04	1	2914	58.28
0.6	BA	1	1	5	0.04	2	3267	65.34
0.6	BA	1	1	5	0.04	3	3481	69.62
0.6	BA	1	1	5	0.04	4	3691	73.82
0.6	BA	1	1	5	0.04	5	3862	77.24
0.6	BA	1	1	1	0.05	0	2449	48.98
0.6	BA	1	1	1	0.05	1	3130	62.6
0.6	BA	1	1	1	0.05	2	3518	70.36
0.6	BA	1	1	1	0.05	3	3801	76.02
0.6	BA	1	1	1	0.05	4	4041	80.82
0.6	BA	1	1	1	0.05	5	4279	85.58
0.6	BA	1	1	2	0.05	0	2449	48.98
0.6	BA	1	1	2	0.05	1	3145	62.9
0.6	BA	1	1	2	0.05	2	3530	70.6
0.6	BA	1	1	2	0.05	3	3826	76.52
0.6	BA	1	1	2	0.05	4	4061	81.22
0.6	BA	1	1	2	0.05	5	4315	86.3
0.6	BA	1	1	3	0.05	0	2449	48.98
0.6	BA	1	1	3	0.05	1	3131	62.62
0.6	BA	1	1	3	0.05	2	3527	70.54
0.6	BA	1	1	3	0.05	3	3810	76.2
0.6	BA	1	1	3	0.05	4	4041	80.82
0.6	BA	1	1	3	0.05	5	4262	85.24
0.6	BA	1	1	4	0.05	0	2449	48.98
0.6	BA	1	1	4	0.05	1	3133	62.66
0.6	BA	1	1	4	0.05	2	3502	70.04
0.6	BA	1	1	4	0.05	3	3794	75.88
0.6	BA	1	1	4	0.05	4	4017	80.34
0.6	BA	1	1	4	0.05	5	4244	84.88
0.6	BA	1	1	5	0.05	0	2449	48.98
0.6	BA	1	1	5	0.05	1	3095	61.9
0.6	BA	1	1	5	0.05	2	3428	68.56
0.6	BA	1	1	5	0.05	3	3698	73.96
0.6	BA	1	1	5	0.05	4	3914	78.28
0.6	BA	1	1	5	0.05	5	4101	82.02
0.65	BA	1	1	1	0.01	0	2041	40.82
0.65	BA	1	1	1	0.01	1	2559	51.18
0.65	BA	1	1	1	0.01	2	2800	56
0.65	BA	1	1	1	0.01	3	2988	59.76
0.65	BA	1	1	1	0.01	4	3120	62.4
0.65	BA	1	1	1	0.01	5	3230	64.6
0.65	BA	1	1	2	0.01	0	2041	40.82
0.65	BA	1	1	2	0.01	1	2590	51.8
0.65	BA	1	1	2	0.01	2	2824	56.48
0.65	BA	1	1	2	0.01	3	2994	59.88
0.65	BA	1	1	2	0.01	4	3125	62.5
0.65	BA	1	1	2	0.01	5	3253	65.06
0.65	BA	1	1	3	0.01	0	2041	40.82
0.65	BA	1	1	3	0.01	1	2551	51.02
0.65	BA	1	1	3	0.01	2	2816	56.32
0.65	BA	1	1	3	0.01	3	2992	59.84
0.65	BA	1	1	3	0.01	4	3136	62.72
0.65	BA	1	1	3	0.01	5	3253	65.06
0.65	BA	1	1	4	0.01	0	2041	40.82
0.65	BA	1	1	4	0.01	1	2576	51.52
0.65	BA	1	1	4	0.01	2	2820	56.4
0.65	BA	1	1	4	0.01	3	2967	59.34
0.65	BA	1	1	4	0.01	4	3091	61.82
0.65	BA	1	1	4	0.01	5	3203	64.06
0.65	BA	1	1	5	0.01	0	2041	40.82
0.65	BA	1	1	5	0.01	1	2559	51.18
0.65	BA	1	1	5	0.01	2	2783	55.66
0.65	BA	1	1	5	0.01	3	2911	58.22
0.65	BA	1	1	5	0.01	4	3005	60.1
0.65	BA	1	1	5	0.01	5	3116	62.32
0.65	BA	1	1	1	0.02	0	2324	46.48
0.65	BA	1	1	1	0.02	1	2925	58.5
0.65	BA	1	1	1	0.02	2	3178	63.56
0.65	BA	1	1	1	0.02	3	3406	68.12
0.65	BA	1	1	1	0.02	4	3548	70.96
0.65	BA	1	1	1	0.02	5	3691	73.82
0.65	BA	1	1	2	0.02	0	2324	46.48
0.65	BA	1	1	2	0.02	1	2921	58.42
0.65	BA	1	1	2	0.02	2	3199	63.98
0.65	BA	1	1	2	0.02	3	3419	68.38
0.65	BA	1	1	2	0.02	4	3569	71.38
0.65	BA	1	1	2	0.02	5	3717	74.34
0.65	BA	1	1	3	0.02	0	2324	46.48
0.65	BA	1	1	3	0.02	1	2919	58.38
0.65	BA	1	1	3	0.02	2	3196	63.92
0.65	BA	1	1	3	0.02	3	3406	68.12
0.65	BA	1	1	3	0.02	4	3550	71
0.65	BA	1	1	3	0.02	5	3693	73.86
0.65	BA	1	1	4	0.02	0	2324	46.48
0.65	BA	1	1	4	0.02	1	2906	58.12
0.65	BA	1	1	4	0.02	2	3163	63.26
0.65	BA	1	1	4	0.02	3	3380	67.6
0.65	BA	1	1	4	0.02	4	3531	70.62
0.65	BA	1	1	4	0.02	5	3670	73.4
0.65	BA	1	1	5	0.02	0	2324	46.48
0.65	BA	1	1	5	0.02	1	2877	57.54
0.65	BA	1	1	5	0.02	2	3113	62.26
0.65	BA	1	1	5	0.02	3	3298	65.96
0.65	BA	1	1	5	0.02	4	3461	69.22
0.65	BA	1	1	5	0.02	5	3560	71.2
0.65	BA	1	1	1	0.03	0	2505	50.1
0.65	BA	1	1	1	0.03	1	3112	62.24
0.65	BA	1	1	1	0.03	2	3442	68.84
0.65	BA	1	1	1	0.03	3	3664	73.28
0.65	BA	1	1	1	0.03	4	3876	77.52
0.65	BA	1	1	1	0.03	5	4011	80.22
0.65	BA	1	1	2	0.03	0	2505	50.1
0.65	BA	1	1	2	0.03	1	3122	62.44
0.65	BA	1	1	2	0.03	2	3464	69.28
0.65	BA	1	1	2	0.03	3	3672	73.44
0.65	BA	1	1	2	0.03	4	3888	77.76
0.65	BA	1	1	2	0.03	5	4042	80.84
0.65	BA	1	1	3	0.03	0	2505	50.1
0.65	BA	1	1	3	0.03	1	3113	62.26
0.65	BA	1	1	3	0.03	2	3444	68.88
0.65	BA	1	1	3	0.03	3	3664	73.28
0.65	BA	1	1	3	0.03	4	3876	77.52
0.65	BA	1	1	3	0.03	5	4012	80.24
0.65	BA	1	1	4	0.03	0	2505	50.1
0.65	BA	1	1	4	0.03	1	3104	62.08
0.65	BA	1	1	4	0.03	2	3439	68.78
0.65	BA	1	1	4	0.03	3	3651	73.02
0.65	BA	1	1	4	0.03	4	3855	77.1
0.65	BA	1	1	4	0.03	5	3998	79.96
0.65	BA	1	1	5	0.03	0	2505	50.1
0.65	BA	1	1	5	0.03	1	3082	61.64
0.65	BA	1	1	5	0.03	2	3374	67.48
0.65	BA	1	1	5	0.03	3	3568	71.36
0.65	BA	1	1	5	0.03	4	3731	74.62
0.65	BA	1	1	5	0.03	5	3878	77.56
0.65	BA	1	1	1	0.04	0	2629	52.58
0.65	BA	1	1	1	0.04	1	3301	66.02
0.65	BA	1	1	1	0.04	2	3627	72.54
0.65	BA	1	1	1	0.04	3	3909	78.18
0.65	BA	1	1	1	0.04	4	4087	81.74
0.65	BA	1	1	1	0.04	5	4279	85.58
0.65	BA	1	1	2	0.04	0	2629	52.58
0.65	BA	1	1	2	0.04	1	3303	66.06
0.65	BA	1	1	2	0.04	2	3638	72.76
0.65	BA	1	1	2	0.04	3	3917	78.34
0.65	BA	1	1	2	0.04	4	4113	82.26
0.65	BA	1	1	2	0.04	5	4310	86.2
0.65	BA	1	1	3	0.04	0	2629	52.58
0.65	BA	1	1	3	0.04	1	3301	66.02
0.65	BA	1	1	3	0.04	2	3631	72.62
0.65	BA	1	1	3	0.04	3	3906	78.12
0.65	BA	1	1	3	0.04	4	4083	81.66
0.65	BA	1	1	3	0.04	5	4263	85.26
0.65	BA	1	1	4	0.04	0	2629	52.58
0.65	BA	1	1	4	0.04	1	3290	65.8
0.65	BA	1	1	4	0.04	2	3617	72.34
0.65	BA	1	1	4	0.04	3	3882	77.64
0.65	BA	1	1	4	0.04	4	4070	81.4
0.65	BA	1	1	4	0.04	5	4244	84.88
0.65	BA	1	1	5	0.04	0	2629	52.58
0.65	BA	1	1	5	0.04	1	3249	64.98
0.65	BA	1	1	5	0.04	2	3559	71.18
0.65	BA	1	1	5	0.04	3	3779	75.58
0.65	BA	1	1	5	0.04	4	3965	79.3
0.65	BA	1	1	5	0.04	5	4111	82.22
0.65	BA	1	1	1	0.05	0	2758	55.16
0.65	BA	1	1	1	0.05	1	3449	68.98
0.65	BA	1	1	1	0.05	2	3812	76.24
0.65	BA	1	1	1	0.05	3	4066	81.32
0.65	BA	1	1	1	0.05	4	4303	86.06
0.65	BA	1	1	1	0.05	5	4533	90.66
0.65	BA	1	1	2	0.05	0	2758	55.16
0.65	BA	1	1	2	0.05	1	3454	69.08
0.65	BA	1	1	2	0.05	2	3840	76.8
0.65	BA	1	1	2	0.05	3	4091	81.82
0.65	BA	1	1	2	0.05	4	4334	86.68
0.65	BA	1	1	2	0.05	5	4583	91.66
0.65	BA	1	1	3	0.05	0	2758	55.16
0.65	BA	1	1	3	0.05	1	3441	68.82
0.65	BA	1	1	3	0.05	2	3831	76.62
0.65	BA	1	1	3	0.05	3	4067	81.34
0.65	BA	1	1	3	0.05	4	4289	85.78
0.65	BA	1	1	3	0.05	5	4508	90.16
0.65	BA	1	1	4	0.05	0	2758	55.16
0.65	BA	1	1	4	0.05	1	3445	68.9
0.65	BA	1	1	4	0.05	2	3808	76.16
0.65	BA	1	1	4	0.05	3	4060	81.2
0.65	BA	1	1	4	0.05	4	4284	85.68
0.65	BA	1	1	4	0.05	5	4508	90.16
0.65	BA	1	1	5	0.05	0	2758	55.16
0.65	BA	1	1	5	0.05	1	3417	68.34
0.65	BA	1	1	5	0.05	2	3719	74.38
0.65	BA	1	1	5	0.05	3	3968	79.36
0.65	BA	1	1	5	0.05	4	4162	83.24
0.65	BA	1	1	5	0.05	5	4345	86.9
0.7	BA	1	1	1	0.01	0	2300	46
0.7	BA	1	1	1	0.01	1	2843	56.86
0.7	BA	1	1	1	0.01	2	3105	62.1
0.7	BA	1	1	1	0.01	3	3278	65.56
0.7	BA	1	1	1	0.01	4	3406	68.12
0.7	BA	1	1	1	0.01	5	3532	70.64
0.7	BA	1	1	2	0.01	0	2300	46
0.7	BA	1	1	2	0.01	1	2860	57.2
0.7	BA	1	1	2	0.01	2	3130	62.6
0.7	BA	1	1	2	0.01	3	3294	65.88
0.7	BA	1	1	2	0.01	4	3424	68.48
0.7	BA	1	1	2	0.01	5	3548	70.96
0.7	BA	1	1	3	0.01	0	2300	46
0.7	BA	1	1	3	0.01	1	2837	56.74
0.7	BA	1	1	3	0.01	2	3108	62.16
0.7	BA	1	1	3	0.01	3	3286	65.72
0.7	BA	1	1	3	0.01	4	3416	68.32
0.7	BA	1	1	3	0.01	5	3536	70.72
0.7	BA	1	1	4	0.01	0	2300	46
0.7	BA	1	1	4	0.01	1	2850	57
0.7	BA	1	1	4	0.01	2	3108	62.16
0.7	BA	1	1	4	0.01	3	3286	65.72
0.7	BA	1	1	4	0.01	4	3402	68.04
0.7	BA	1	1	4	0.01	5	3522	70.44
0.7	BA	1	1	5	0.01	0	2300	46
0.7	BA	1	1	5	0.01	1	2843	56.86
0.7	BA	1	1	5	0.01	2	3061	61.22
0.7	BA	1	1	5	0.01	3	3195	63.9
0.7	BA	1	1	5	0.01	4	3317	66.34
0.7	BA	1	1	5	0.01	5	3416	68.32
0.7	BA	1	1	1	0.02	0	2616	52.32
0.7	BA	1	1	1	0.02	1	3189	63.78
0.7	BA	1	1	1	0.02	2	3465	69.3
0.7	BA	1	1	1	0.02	3	3672	73.44
0.7	BA	1	1	1	0.02	4	3808	76.16
0.7	BA	1	1	1	0.02	5	3966	79.32
0.7	BA	1	1	2	0.02	0	2616	52.32
0.7	BA	1	1	2	0.02	1	3195	63.9
0.7	BA	1	1	2	0.02	2	3482	69.64
0.7	BA	1	1	2	0.02	3	3692	73.84
0.7	BA	1	1	2	0.02	4	3841	76.82
0.7	BA	1	1	2	0.02	5	3990	79.8
0.7	BA	1	1	3	0.02	0	2616	52.32
0.7	BA	1	1	3	0.02	1	3201	64.02
0.7	BA	1	1	3	0.02	2	3477	69.54
0.7	BA	1	1	3	0.02	3	3675	73.5
0.7	BA	1	1	3	0.02	4	3818	76.36
0.7	BA	1	1	3	0.02	5	3967	79.34
0.7	BA	1	1	4	0.02	0	2616	52.32
[truncated: 34,001 more rows]
