# Supplementary material for: Strategic distribution of seeds to support diffusion in complex networks
Source: PLoS One. 2018 Oct 16;13(10):e0205130. doi: 10.1371/journal.pone.0205130 (PMC6191084; doi:10.1371/journal.pone.0205130)
Supplement: S1 Data — (ZIP) [file pone.0205130.s002.zip › Part2/ER.txt]

0 342
0 1040
0 2694
0 2794
0 3037
1 143
1 985
1 1226
1 1950
1 3025
1 4692
2 705
2 2415
2 2909
2 3651
3 1238
3 1572
3 1952
3 3263
3 3636
3 4580
4 3241
4 3962
4 4039
4 4711
5 1882
5 3951
5 4350
5 4628
6 1368
6 2555
6 3071
7 1020
7 2973
7 3270
7 4389
7 4773
8 227
8 354
8 1212
8 3357
9 1213
9 1910
9 4250
9 4846
10 170
10 451
10 836
10 1501
10 1572
10 2928
10 4833
11 1873
11 2236
11 3548
11 4434
12 3168
13 469
13 2409
13 3016
14 1950
14 2077
14 2690
14 3023
14 4301
15 1052
15 2086
15 2415
16 2164
16 4239
16 4356
17 1759
17 3237
17 3836
17 4548
18 505
18 1348
18 4170
19 717
19 2138
19 2619
19 4706
19 4947
20 876
20 4325
21 2118
21 3233
22 86
22 621
22 2695
22 3761
22 4438
23 314
23 952
23 1543
23 1587
23 2440
23 2926
23 3818
23 3964
23 4092
24 679
24 1401
24 3000
25 342
25 629
25 728
25 3006
25 3254
25 3668
25 4520
26 214
26 2056
26 2538
26 3603
26 4175
27 586
27 1233
27 3181
27 4773
27 4959
28 30
28 1635
28 1804
28 2077
28 3363
28 4882
29 542
29 1434
29 1994
29 2422
29 3308
30 875
30 973
30 2277
30 2457
30 2774
30 3064
30 3373
30 3957
30 4265
30 4596
31 508
31 1916
31 2386
31 2388
31 4971
32 229
32 1097
32 1300
32 1468
32 1915
32 2593
33 228
33 770
33 2611
33 3439
33 4032
33 4512
33 4660
34 232
34 2824
34 3453
34 4219
35 2581
35 3055
35 3204
35 3533
36 64
36 130
36 4482
36 4738
37 1143
37 1546
37 2246
37 2820
37 2867
37 4019
37 4211
37 4490
38 412
38 735
38 742
38 1493
38 2918
38 2923
38 3815
38 3817
39 258
39 1950
39 2109
39 3982
39 4041
39 4079
40 1332
40 1814
40 2801
40 3149
40 3331
40 3987
40 4187
40 4457
40 4474
40 4828
41 59
41 90
41 194
41 210
41 399
41 1393
41 3950
41 4016
41 4162
42 1591
42 2013
42 2027
42 2462
42 3394
42 3603
42 3992
42 4606
43 154
43 286
43 291
43 794
43 2512
43 4277
43 4692
44 523
44 703
44 1235
45 1719
45 2628
45 2838
45 3155
46 944
46 2008
46 3043
46 3661
46 3689
46 4208
47 4162
48 2029
48 2739
48 4197
48 4431
48 4455
48 4719
49 91
49 1646
49 2214
49 2298
49 2949
49 3537
49 4559
50 892
50 1447
50 3356
51 1165
51 2512
51 2622
52 241
52 2249
52 4572
52 4782
53 1234
53 2024
53 2054
53 2278
53 2362
53 3018
53 3278
53 3386
53 4454
53 4836
54 779
54 1905
54 2402
54 2533
54 2845
54 3449
54 3509
54 4951
55 505
55 875
55 3996
55 4526
56 1166
56 1274
56 1466
56 2322
56 2680
56 3575
56 3884
56 4325
56 4618
57 2586
57 4126
58 1922
59 1002
60 734
60 1157
60 1169
60 1869
60 2430
60 2991
60 3885
60 4153
60 4370
60 4967
61 304
61 365
61 798
61 871
61 1560
61 2559
61 3445
61 3851
61 4438
62 308
62 965
62 2460
62 2686
62 2689
62 2994
63 332
63 362
63 2176
63 2460
63 3728
63 4609
63 4834
64 285
64 510
64 3508
64 3799
64 3960
64 4554
64 4973
65 1761
65 2814
65 3677
65 3953
66 1726
66 1946
66 2659
66 2916
66 3166
66 4714
67 3709
67 4143
67 4967
68 418
68 3189
68 3422
68 3815
69 484
69 970
69 1013
69 1786
69 2345
69 3848
69 3942
69 4830
70 492
70 498
70 964
70 3706
70 3866
70 4665
71 1212
71 3143
71 3888
72 844
72 1756
72 1776
72 2843
72 2907
72 3203
72 4540
73 503
73 726
73 3649
74 639
74 970
74 1251
74 1254
74 1350
74 1473
74 1945
74 3602
74 3696
74 4034
74 4564
75 693
75 708
75 1569
75 2827
75 3810
75 4603
76 3461
77 807
77 1121
77 1664
77 2923
77 4740
78 1047
78 2536
78 2686
78 4053
78 4258
79 1357
79 2138
79 2682
79 2895
79 3543
79 3802
79 4992
80 1645
80 1870
80 3196
80 3766
80 4065
80 4425
80 4615
81 1486
81 1710
81 2072
81 3411
81 4483
81 4761
82 2358
82 4322
82 4604
82 4731
83 2893
83 2996
83 3775
84 193
84 327
84 785
84 1964
84 3323
84 4016
85 478
85 1148
85 2380
85 2934
85 4397
85 4526
85 4667
85 4975
86 1585
86 3856
86 4701
87 411
87 688
87 918
87 1194
87 1892
87 2418
87 2594
87 3226
87 3712
88 1352
88 3237
89 608
89 2640
89 2991
89 3033
89 4268
90 1449
90 1646
91 168
91 475
91 561
91 1222
91 1576
91 3024
91 3148
91 3894
91 3998
91 4412
91 4603
91 4784
91 4794
92 292
92 1412
92 1981
92 2907
92 3288
93 295
93 432
93 1248
93 1931
93 2493
93 3060
93 4528
94 2120
94 4357
94 4601
95 719
95 1535
95 1826
95 2461
95 2561
95 3705
95 4258
95 4361
96 176
96 814
96 838
96 1805
96 2179
96 2383
97 1004
97 1009
97 1775
97 2956
97 3546
97 4073
97 4195
98 115
98 249
98 267
98 2615
98 2745
98 3609
98 4100
98 4132
98 4282
99 1836
99 1993
99 3167
100 104
100 463
100 2370
100 2754
100 4818
101 486
101 1106
101 1318
101 1645
101 1879
101 3165
101 4007
101 4395
101 4403
102 442
102 580
102 984
102 2057
102 2452
102 3346
102 3972
102 3974
102 4413
103 2133
103 4121
103 4322
104 517
104 1297
104 1728
104 4280
104 4571
104 4617
105 689
105 1655
105 3258
106 1180
106 1339
106 2192
106 2367
106 3359
106 4688
106 4906
107 3756
108 670
108 707
108 1166
108 1749
108 1971
108 2228
108 3965
108 4246
109 758
109 2450
109 2888
109 3460
109 4082
109 4172
110 1985
110 2459
110 2684
110 3374
110 3522
110 4241
110 4346
110 4696
110 4706
111 2099
111 2209
111 2662
111 2881
112 3000
112 3292
112 4047
112 4855
113 192
113 275
113 414
113 1497
113 4418
113 4912
114 1055
114 2423
115 417
115 1128
115 1141
115 2090
115 2950
115 4332
115 4621
116 516
117 1742
117 1773
117 2276
117 3600
118 3268
118 4746
119 419
119 816
119 3235
119 3250
119 3493
120 1151
120 2554
120 2814
120 3167
120 4033
120 4683
121 1630
121 1915
121 2113
121 3492
121 4591
122 1608
122 1625
122 1797
122 2346
122 3544
122 3965
122 4224
122 4395
123 133
123 618
123 673
123 793
123 1135
123 3779
123 3797
123 3905
123 4947
123 4995
124 436
124 503
124 1216
124 1224
124 1406
124 1482
124 1669
124 2167
124 4757
125 158
125 1641
125 2924
125 3439
125 4138
125 4663
125 4862
126 571
126 2451
126 2657
126 3931
127 4840
128 1644
129 894
129 2551
129 4118
129 4196
129 4329
130 678
130 1253
130 1975
131 285
131 1103
131 1328
131 1867
132 382
132 1236
132 1725
132 1929
132 3859
132 4314
132 4486
133 926
133 1282
133 1343
133 1911
133 3343
133 4654
133 4849
134 214
134 3861
134 3930
135 1018
135 2508
135 2694
135 2867
135 3556
136 1775
136 2606
136 2754
136 3259
136 4514
137 458
137 2731
137 3162
137 4535
137 4586
138 1115
138 1140
138 1526
138 1967
138 2044
138 3089
138 4831
139 760
139 1674
139 3515
139 4146
140 311
140 1134
140 1221
140 2066
140 3749
141 255
141 812
141 3199
141 3543
141 4708
141 4751
142 1511
142 2202
143 603
143 1526
143 3999
143 4258
143 4559
143 4835
144 430
144 1428
144 1600
144 3020
144 4739
145 448
145 1613
145 1774
145 3455
145 4556
146 149
146 1640
146 3161
146 3976
147 223
147 318
147 2218
147 2988
147 2997
147 3233
148 1326
148 3058
148 3387
149 816
149 1055
149 2100
149 2732
149 3914
150 2875
150 3498
150 4215
150 4478
150 4930
151 1247
151 1684
151 2317
151 3000
151 4385
152 545
152 1936
152 2318
152 2920
152 3376
152 3854
152 4429
152 4948
153 738
153 3897
153 4269
154 664
155 637
155 2662
155 2896
155 3457
155 4588
156 698
156 2497
156 2615
157 668
157 1263
157 1760
157 1806
157 1880
157 3324
157 3480
157 3601
158 956
158 1003
158 1166
158 2106
158 2828
158 3483
158 3536
158 3724
159 726
159 946
159 1187
159 1575
159 3424
159 3929
159 4373
159 4970
160 1022
160 1787
160 2048
160 2346
160 2558
160 4404
161 501
161 1444
161 3901
161 4073
161 4279
162 626
162 674
162 1883
162 1974
162 2021
162 3354
162 3641
162 3675
163 225
163 2370
163 3922
164 475
164 1070
164 1170
164 1304
164 3670
164 4082
165 403
165 663
165 1751
165 1890
166 3315
166 4038
166 4330
167 4328
168 455
168 1582
168 1592
168 2472
168 3173
168 4875
169 269
169 524
170 1793
170 2142
171 337
171 3709
171 3845
171 4125
172 1193
172 2017
172 3891
172 4920
173 870
173 2871
173 4496
174 1553
174 3026
174 3469
174 3975
174 4021
174 4148
175 247
175 506
175 683
175 1521
175 1898
175 2146
175 3206
175 3874
175 4684
175 4828
176 1451
176 2158
176 2993
176 3230
177 1013
177 1726
177 2695
177 3481
177 4440
177 4679
177 4750
178 419
178 4923
179 291
179 501
179 1000
179 1241
179 1592
179 2243
179 3324
179 3546
180 355
180 1576
180 1833
180 2906
180 3753
180 3855
181 195
181 1585
181 2871
181 3747
182 2462
182 3842
182 4269
183 1099
183 3344
183 4311
184 342
184 420
184 637
184 704
184 1235
184 2715
184 3030
184 4597
185 264
185 2373
185 2495
185 3647
185 4217
185 4693
186 1560
186 3462
187 486
187 3815
187 4467
188 307
188 985
188 1232
188 1499
188 1703
188 2301
188 3582
189 1541
190 359
190 1503
190 2947
190 3249
190 3477
190 3560
190 3566
190 3579
191 270
191 546
191 785
191 1901
191 2693
191 2701
191 3246
192 194
192 211
192 1352
192 2938
192 3162
192 3534
192 4888
193 1043
193 1772
193 2529
193 3983
193 4210
193 4383
193 4518
194 251
194 1166
194 1636
194 3092
195 270
195 3178
195 3453
195 3988
195 4288
196 203
196 530
196 950
196 1049
196 1328
196 1463
196 1861
196 3675
196 3677
196 4804
197 4092
197 4348
198 1844
198 2561
199 3298
199 4127
199 4612
200 874
200 3986
201 477
201 1391
201 2327
201 2588
201 2695
201 3762
202 388
202 1948
202 2104
202 3424
202 3463
202 3475
202 4776
202 4887
203 495
203 622
203 1043
203 1427
203 1604
204 574
204 3196
204 3460
204 3470
204 3631
204 4707
204 4763
205 1190
205 1244
205 3727
205 3789
205 4612
206 1269
206 2716
207 1064
207 4443
208 267
208 777
208 948
208 983
208 998
208 1410
208 2686
208 3632
209 963
209 1592
209 2235
209 2270
209 4067
209 4782
210 1835
210 2297
210 3347
210 3830
210 4951
211 1323
211 1712
211 3271
211 4796
211 4961
212 491
212 886
212 1773
212 2221
212 2307
212 3032
212 3467
212 3798
212 4373
212 4675
213 1680
213 2413
213 2466
213 2808
213 3298
214 772
214 1291
214 1781
214 1862
214 3357
214 3439
214 3874
214 3880
214 3885
214 3949
214 4660
215 2080
215 2999
215 3585
215 4662
216 2017
216 3079
216 3094
216 3957
216 4639
216 4774
217 517
217 3310
218 396
218 1250
218 2834
218 2979
218 4309
218 4753
219 1062
219 1740
219 2829
219 3072
219 3128
219 3215
219 3918
219 3928
219 4286
220 530
220 4761
221 2039
221 3437
221 4314
221 4700
222 332
222 1193
222 2083
222 4146
223 292
223 3664
224 1531
224 4220
224 4654
224 4844
225 499
225 596
225 872
225 1001
225 2344
225 2563
225 4567
226 517
226 2662
227 922
227 1151
227 1369
228 854
228 1386
228 1415
228 3515
228 4835
229 1242
229 1530
229 2045
229 3836
229 3989
229 4081
229 4619
229 4964
230 472
230 850
230 2063
230 2129
230 2248
230 4134
230 4240
230 4858
231 677
231 886
231 1383
231 1767
231 2031
231 2352
231 2363
231 4548
231 4592
231 4805
232 1536
232 2638
232 3669
232 4286
232 4861
233 512
233 872
233 1098
233 1395
233 2353
233 3466
233 4553
234 1583
234 2278
234 2830
234 3374
234 4337
234 4665
234 4893
235 1002
235 1031
235 2038
235 3330
235 3514
235 4593
236 4486
237 273
237 2193
237 4794
237 4885
238 480
239 1054
239 1339
239 1470
239 2654
239 3489
239 3558
239 3574
239 4338
240 4102
240 4570
241 2978
241 3471
241 4385
242 1711
242 1828
242 2581
243 2245
243 2256
243 2288
243 2726
243 3268
243 4173
244 277
244 3419
245 297
245 531
245 540
245 1291
245 1586
245 2999
246 2645
246 3036
247 2041
247 2308
247 2424
247 4830
248 494
248 817
248 1198
248 2162
248 2347
248 2703
248 3355
248 3890
248 4166
248 4338
248 4661
249 1341
250 1633
250 1717
250 2221
250 3252
251 3773
251 4791
252 885
252 921
252 963
252 2488
253 355
253 1680
253 1806
253 2834
253 4213
253 4915
254 2342
254 3143
254 4247
254 4559
255 1434
255 1805
255 2476
255 3005
255 3252
256 298
256 451
256 1386
256 1654
256 2808
256 2942
256 4061
256 4513
257 3366
257 4608
258 305
258 2126
258 3888
259 1168
259 3033
259 3731
260 2006
260 2942
260 4045
260 4943
261 1654
261 3748
261 3825
262 446
262 1473
262 2489
262 3326
262 4371
262 4898
262 4931
263 848
263 1035
263 2031
263 2451
263 2462
263 2651
263 3210
264 2239
264 2889
264 3724
265 1189
265 3087
266 299
266 1960
266 3687
266 3802
267 752
267 1065
267 2407
267 2521
267 2969
267 3108
267 3414
267 3549
267 3911
268 299
268 3299
268 3343
268 3709
268 4452
269 1233
269 1691
269 4490
269 4815
270 899
270 1291
270 1744
270 2305
270 2700
270 4745
271 933
271 1677
271 1943
271 3798
272 2837
272 2961
272 3142
272 4383
273 991
273 1093
273 1148
273 1528
273 2263
273 3216
273 3238
273 3608
273 3961
274 754
274 1193
274 4218
274 4749
275 1599
275 2580
275 3273
275 4357
275 4373
275 4757
276 308
276 4713
276 4937
277 4932
278 377
278 522
278 612
278 2037
278 2922
278 4520
279 612
279 1081
279 1640
279 1999
279 2065
279 2428
279 2799
279 3950
280 1582
280 1854
280 2823
280 3244
280 3735
280 4889
281 1156
281 1336
281 1906
281 1916
281 2019
281 4826
282 1927
282 3288
282 3863
282 4472
283 1814
283 2534
283 3040
283 3263
284 1159
284 1354
284 1609
284 2244
284 3328
284 3777
284 4370
286 1332
286 2969
286 3032
286 3337
286 4220
287 2023
287 2829
287 3577
288 1340
288 1638
288 2883
288 2967
288 3402
289 444
289 3040
289 4001
289 4183
289 4426
289 4777
289 4848
290 335
290 1605
290 3518
290 3895
290 4563
290 4603
291 673
291 1873
291 2181
291 3005
291 4326
292 1100
292 1674
292 2774
292 4622
293 410
293 3689
294 311
294 1573
294 1817
294 2394
294 3747
294 3872
294 4267
294 4723
294 4967
295 941
295 1292
295 3583
296 921
296 1349
296 3747
297 897
297 1943
297 2633
298 1375
298 2165
298 2597
298 2926
298 3700
299 731
299 1332
299 1852
299 2125
299 2660
299 3190
299 3313
299 3819
299 4481
300 583
300 655
300 966
300 2692
300 3117
300 3494
300 3541
300 3685
300 3910
300 4811
301 1764
301 2100
301 2450
301 2683
301 3378
301 4710
302 582
302 1333
302 2721
302 3029
302 4121
302 4267
302 4618
302 4803
303 761
303 2957
303 3080
303 3974
303 4674
304 1039
304 2688
304 2980
305 403
305 1660
305 4650
306 1537
306 4395
307 1582
307 1709
307 3517
308 1904
309 1187
309 1259
309 2526
309 2890
309 2998
310 1504
310 1674
310 1707
310 3099
311 807
311 927
311 3270
312 995
312 2031
312 2568
313 680
313 1861
313 4243
313 4443
314 3908
315 1894
315 2077
315 2834
315 4033
316 346
316 2365
316 3957
316 4182
316 4184
317 1384
317 3058
317 4157
318 2256
318 2655
318 4553
318 4576
318 4748
319 763
319 901
319 3259
319 4188
320 1228
320 3026
320 4190
320 4479
321 1395
321 2375
321 3090
321 3268
321 3327
321 3408
321 4540
321 4563
322 463
322 3241
323 1039
323 1452
323 3471
323 4320
324 1883
324 3829
324 4075
324 4938
325 1460
325 1668
325 1867
325 2745
325 3595
325 4367
325 4934
326 657
326 1749
327 1133
327 2074
327 3927
328 1111
328 1843
328 2753
328 3750
328 4206
329 3067
329 3235
329 3268
329 3867
329 3882
330 483
330 702
330 1197
330 1616
330 1846
330 2321
330 2347
330 2670
330 3531
330 3660
331 718
331 2145
331 3938
331 4729
332 762
332 1744
332 3509
332 4556
334 658
334 826
334 2811
334 3214
335 2244
335 2808
335 3710
335 4174
335 4532
336 398
336 2931
336 4180
337 1024
337 1910
337 1923
337 2685
337 4229
338 2772
338 3537
338 4258
338 4924
338 4955
339 1345
339 1781
339 2375
339 2443
339 3244
340 610
340 1099
340 1491
340 1795
340 3268
340 3344
340 3665
340 4156
341 787
341 834
341 1443
341 2886
342 812
342 3664
342 4025
342 4327
343 2417
343 3489
343 3837
344 945
344 2009
344 2916
344 3004
344 3535
344 4409
344 4779
345 1007
345 2154
345 2725
345 3175
345 3195
345 4253
346 1597
346 2831
346 4158
346 4345
346 4725
346 4746
347 2040
347 2103
348 718
348 2028
348 3560
348 4965
349 402
349 1553
350 1146
350 1321
350 1407
350 1997
350 3580
350 3726
350 3888
350 3975
350 4946
351 930
351 1947
351 2963
351 4117
351 4188
351 4421
351 4945
352 1092
352 1158
352 1636
352 1884
352 2109
352 2431
353 1656
353 3108
354 894
354 1141
354 2464
354 2879
354 3729
354 3842
355 685
355 1093
355 1336
355 1472
355 1695
355 2204
355 3280
355 4207
355 4947
356 2248
356 3000
356 3306
356 3890
356 4357
356 4928
357 815
357 1072
357 1219
357 1767
357 2231
358 2788
358 3620
358 3787
359 975
359 1081
359 3327
359 4070
360 592
360 925
360 1063
360 3347
360 4266
360 4486
360 4910
361 2358
361 2608
361 4564
362 505
362 1611
362 1963
362 2373
362 3613
363 743
364 1568
364 2899
364 4594
365 1039
365 1882
365 2493
365 2517
365 3578
365 4101
366 1724
366 3087
366 3586
366 4408
366 4568
366 4929
367 869
367 1789
367 2794
367 3263
367 3608
367 3904
367 4441
368 2733
368 3615
368 3814
368 4926
369 588
369 764
369 1304
369 2609
369 3048
370 1716
370 1731
370 4260
371 1119
371 1349
371 1424
371 2077
371 2336
371 2638
371 3764
372 3245
372 4853
373 1680
373 1991
373 3091
373 4960
374 806
374 3340
375 879
377 421
377 2566
377 3362
377 3883
378 619
378 1657
378 1695
378 3894
379 752
379 2072
379 2969
380 383
380 834
380 2882
380 4474
381 512
381 2149
381 3069
381 3830
381 3967
381 4073
381 4535
381 4791
382 1991
382 3356
383 627
383 858
383 1234
383 1586
383 2242
384 2335
384 2635
384 4734
385 431
385 970
385 1610
385 4074
385 4507
386 919
386 1697
386 1699
386 2408
386 3166
386 3920
387 1326
387 1988
387 3182
387 3672
387 4071
387 4805
388 527
388 683
388 1101
388 1992
388 2257
388 3838
388 4167
388 4634
389 1191
389 1546
389 2840
389 3126
389 3673
389 4788
390 765
390 2779
390 4951
391 656
391 1882
391 2697
391 3030
392 954
392 2109
392 2269
392 3083
393 1712
393 2708
393 3134
393 3732
394 2456
394 3511
394 3816
394 4634
395 4531
395 4654
396 1700
396 1978
396 2052
396 2083
396 3613
397 447
397 1466
397 2351
397 2888
397 2959
397 3730
397 4934
398 773
398 844
398 1352
398 1373
398 1635
399 1162
399 1843
399 4557
400 1025
400 3800
400 4402
401 1500
401 2898
401 3520
401 4367
401 4571
401 4895
402 441
402 2710
402 2769
402 2996
402 3146
402 3290
403 894
403 2825
403 2989
403 3636
403 4648
404 1495
404 1915
405 1100
405 2010
405 2039
406 1504
406 2623
407 857
407 1980
407 4863
408 2690
408 2816
409 621
409 1161
409 1441
409 1629
409 1761
409 1765
409 4998
410 2972
410 3100
410 4661
410 4795
411 1619
411 1642
412 530
412 2011
412 2247
412 4137
413 490
413 681
413 1173
413 3202
413 4182
413 4373
414 1837
414 4450
415 2695
415 3845
415 4756
416 1299
416 1954
416 3250
416 4108
416 4377
417 650
417 1499
417 2206
417 2412
417 2501
418 561
418 702
418 1623
418 3034
418 4516
418 4588
418 4649
419 695
419 2605
419 2860
419 3534
419 4268
419 4459
420 430
420 1525
420 3134
420 3481
420 4219
421 1013
421 1368
421 2430
421 3148
421 4267
422 1285
422 1819
422 2591
422 2796
422 4031
422 4796
423 958
423 2713
423 3341
423 4092
423 4473
424 1888
424 4215
425 4320
425 4431
426 1884
426 2633
427 1492
427 2110
427 3307
427 3321
427 4084
427 4223
427 4666
428 987
428 1326
428 1764
428 2916
429 710
429 1001
429 1821
429 3001
429 3292
430 1916
430 2538
430 2756
430 2780
430 3726
431 1940
431 2783
431 2949
432 2352
432 3200
432 3828
432 4271
433 1101
433 1280
433 2165
433 4089
433 4274
434 741
434 1699
434 3143
434 3290
434 3904
434 4505
434 4635
434 4652
435 813
435 871
435 2536
436 1216
436 1767
436 3464
436 4170
437 3279
437 4948
438 888
438 1554
438 3121
438 4256
438 4571
439 1543
439 2103
439 2378
439 2398
439 2403
439 3199
440 943
440 1973
440 2151
440 2227
440 2252
440 2670
440 3090
440 4480
441 1017
441 1761
441 3697
441 3980
442 753
442 771
442 933
442 1727
442 1823
442 2313
443 1451
443 1695
443 2308
443 3067
444 688
444 865
444 3419
444 3487
444 4098
445 782
445 2600
445 3153
445 3786
445 3810
445 4463
446 2597
446 3340
447 2475
447 3563
447 3658
447 3795
448 990
448 3503
448 3797
449 673
449 1581
449 2181
449 4203
450 783
450 967
450 3780
450 4890
451 2301
451 2386
451 3095
451 3394
451 3513
451 4504
452 1088
452 1746
452 1948
452 2855
452 3217
452 3261
453 1318
453 2382
453 2432
453 3037
453 4997
454 1754
454 1755
454 3303
454 4734
454 4790
455 1637
455 2171
455 2239
455 3316
455 4515
455 4605
455 4985
456 1537
456 4417
456 4838
457 554
457 1418
457 1587
457 1646
457 2126
457 3846
457 4432
457 4923
458 1742
458 4130
458 4217
458 4645
459 655
459 670
459 1470
459 2807
459 3087
459 3403
459 3817
459 4312
460 1315
461 620
461 2536
461 3540
462 510
462 1377
462 2059
462 4403
463 1047
463 1563
463 2736
463 3029
463 3986
464 829
464 1157
464 1446
464 3672
464 3993
465 691
465 2625
465 2895
465 3720
466 514
466 1239
466 1373
466 1880
466 2511
466 2622
466 2965
466 3842
467 742
467 3202
467 3701
467 4338
468 1946
468 2338
468 3785
469 1016
469 1555
469 1988
469 2748
469 3145
469 3169
469 3355
469 3555
469 3739
469 4038
470 2789
470 3130
470 4971
471 1221
471 1634
471 1985
471 3893
471 3908
471 4078
471 4278
472 834
472 853
472 3920
472 4615
473 595
473 1212
473 1986
473 2497
473 3259
473 4052
473 4810
473 4866
473 4877
474 2228
474 2798
475 878
475 1914
476 4868
477 2445
477 2719
477 3732
477 4503
477 4968
478 780
478 3059
479 2172
479 3853
481 1741
481 2152
481 2900
481 3419
481 4983
482 903
482 2202
482 3559
483 646
483 1206
483 1708
483 4633
484 4152
485 4986
486 749
486 1267
486 1359
487 1001
487 2082
487 3379
488 579
488 1547
488 1792
488 2269
488 2789
488 3555
488 3614
488 4491
488 4958
489 1186
489 1198
489 1239
489 2630
489 4258
490 616
490 942
490 3300
491 1149
491 1650
491 1870
491 2094
492 1153
492 2570
492 2776
492 3211
493 872
493 1551
493 1629
493 2031
493 2815
493 2899
493 3302
493 3468
493 3650
493 3896
494 1025
494 1805
494 2045
494 2459
494 3605
494 4424
495 509
495 1309
495 2316
496 1124
496 2375
496 3430
497 3982
498 1074
498 1193
498 1519
498 1608
498 1933
498 2765
498 3473
498 4723
499 1288
499 1305
499 2859
499 2987
499 3750
499 4751
501 2399
501 3676
502 4036
503 931
503 1718
503 2108
503 3159
503 4521
503 4958
504 861
504 1244
504 1365
504 3285
504 3787
505 705
505 1158
505 1801
505 2938
505 4939
506 1824
507 692
507 1258
507 1556
507 1569
507 2372
507 2708
507 2787
507 2917
507 4576
508 566
508 664
508 667
508 3338
508 3604
508 3797
508 4742
509 4755
510 1039
510 2066
510 3070
510 3312
510 3555
510 4527
510 4811
510 4945
511 1675
512 1657
512 3513
513 816
513 2880
513 3598
514 1064
514 2201
514 2559
514 3016
514 3795
514 4104
514 4392
515 882
515 1306
515 3296
515 4318
516 1810
516 2718
516 2755
516 3281
516 4597
516 4909
516 4912
517 837
517 923
517 3176
517 4067
517 4612
517 4670
518 573
518 1761
518 2633
518 4527
518 4561
519 1021
519 1083
519 1753
519 2483
519 2870
519 2958
519 4788
520 748
520 1219
520 1299
520 2270
520 2521
520 4253
520 4448
521 2103
521 3050
521 4155
521 4232
522 578
522 1147
522 1285
522 1836
522 2053
522 2724
522 3520
522 3653
522 4706
522 4996
523 717
523 1227
523 4805
524 1548
524 2260
524 3118
524 4050
524 4403
525 1615
525 2383
526 1335
526 2664
526 3405
526 3894
526 4666
527 1637
527 1760
527 2731
527 3368
528 1082
528 1853
528 1910
528 2354
528 3903
529 1791
529 2013
529 2059
529 3031
529 3296
529 3425
529 3568
529 4491
529 4762
529 4939
530 584
530 637
530 1381
530 3474
530 3863
530 4049
531 560
531 1029
531 3311
532 1311
532 1567
532 1863
532 2915
532 3284
532 4815
533 556
533 1535
533 2341
533 4124
533 4892
534 1377
534 4910
535 1975
535 1999
535 4447
536 2118
536 3685
537 1728
537 2448
537 2749
537 3666
537 4491
537 4741
538 1156
538 1696
538 2185
538 2676
538 4978
539 836
539 896
539 1376
539 1381
539 1437
539 3947
539 4636
539 4866
540 1484
540 3094
540 3136
541 883
541 1241
541 2330
541 2929
541 3075
542 3536
542 4236
542 4285
543 1090
543 1120
543 1291
543 3987
543 4339
544 807
544 1497
544 4888
545 1245
545 1933
545 2366
545 2868
545 4801
546 776
546 1999
546 2650
546 4323
546 4452
547 1225
547 1809
547 2441
547 2545
547 2817
547 4862
548 727
548 1628
548 1936
548 3483
548 3930
548 4299
549 1328
549 1936
549 3499
550 701
550 2375
550 2843
550 4246
550 4954
551 1594
551 3469
551 4325
551 4760
552 863
552 956
552 1229
552 1900
552 2700
552 4280
552 4329
553 944
553 2120
553 3436
554 2223
554 2519
554 2726
554 4177
555 4597
556 1466
556 1969
556 3220
557 2253
557 2693
557 4246
558 1754
559 938
559 2555
559 4862
560 619
560 1327
560 1505
560 4337
560 4623
560 4893
561 2024
561 2801
561 4426
561 4436
561 4958
562 1473
562 1763
562 2374
562 2425
562 3513
562 4320
563 1719
563 2247
563 2782
563 3263
563 4668
563 4994
564 776
564 937
564 1302
564 2032
564 2594
564 3238
564 4395
565 1410
565 4073
565 4378
566 1091
566 1258
566 2890
567 681
567 1663
567 2080
567 4872
568 1043
568 1846
568 2116
568 2121
568 2234
568 3813
569 1129
569 2629
569 2857
569 3060
569 3121
569 4681
570 921
570 2331
570 3811
570 3949
571 2098
571 2594
571 4397
571 4569
572 893
572 934
572 1741
572 2662
572 4410
573 1426
573 2587
573 2851
573 4537
574 1123
574 2373
574 4313
575 1216
575 1906
575 2119
575 2975
575 3578
575 4144
575 4499
576 2816
576 3383
577 682
577 891
577 1028
577 1417
577 1618
577 2617
577 4153
577 4456
577 4798
578 2234
578 2385
578 3342
579 3986
579 4123
579 4716
580 732
580 867
581 779
581 968
581 1341
581 1575
581 1809
581 1841
581 2249
581 4273
582 2142
582 2277
582 3296
583 934
583 976
583 1941
583 2325
583 3900
583 4761
584 1632
584 2860
585 3121
585 3625
586 1145
586 2097
586 2139
586 2230
586 2420
586 2802
586 3376
586 3494
586 3580
586 4324
586 4953
587 887
587 1226
588 1951
588 2007
588 2449
588 2600
588 3375
588 3472
588 3993
589 637
589 1254
589 1372
589 2133
589 3411
590 2819
591 1392
591 1574
591 2264
591 2465
591 3218
591 3681
591 4455
592 2756
592 4314
593 2892
594 750
594 929
594 1553
594 3347
594 4062
594 4099
595 668
595 1182
595 1757
595 2613
595 3712
595 4694
595 4863
596 1894
596 2131
596 2421
596 2946
597 1376
597 1559
597 4031
598 1398
598 1872
598 2147
598 3274
598 3470
598 3843
598 4446
599 1228
599 2521
599 2525
599 3533
599 4042
599 4133
599 4203
600 1244
600 1695
600 2894
600 4797
601 2618
601 3451
601 4072
602 1837
602 2152
602 2554
602 4587
602 4730
602 4895
603 1416
603 1954
603 2361
603 3552
604 2141
604 4456
604 4653
604 4799
605 975
605 1347
605 1522
605 1609
605 1972
605 2788
605 2849
605 3473
605 3498
606 1405
606 4089
606 4853
607 1698
607 2503
607 3195
607 3494
607 4519
608 961
608 1159
608 1187
608 3103
608 4474
608 4822
609 912
609 1469
609 1662
609 2839
609 2950
609 3301
609 4259
609 4682
609 4895
610 1136
610 1924
610 2003
611 634
611 754
611 1293
611 2138
611 2560
611 4158
611 4401
612 1006
612 1782
612 2083
612 2832
612 3033
612 3794
612 3994
612 4117
613 1853
613 3402
613 3632
614 677
614 1193
614 1802
614 4374
615 911
615 1070
615 1363
615 2384
615 3996
615 4560
616 1978
617 1330
617 4727
618 890
618 2487
618 4270
618 4321
618 4460
619 648
619 1002
619 2334
619 2516
619 3143
619 3332
620 2271
620 2619
620 2805
620 3469
620 4174
620 4823
620 4919
621 670
621 1176
621 1396
621 1906
621 2400
621 4206
621 4408
621 4967
622 1638
622 2874
622 4341
622 4496
622 4802
623 1493
623 1668
623 2979
623 4415
624 1575
624 2478
624 3854
624 4039
624 4074
625 1916
625 2585
625 2786
625 3312
625 4900
626 1455
626 1576
626 1992
626 2401
626 2810
626 4663
627 1738
627 3153
627 3293
627 4326
627 4405
628 3572
628 3670
629 759
629 1222
629 2572
629 3741
630 1562
630 2357
630 3052
630 4110
631 1142
631 1844
631 2829
631 3761
632 909
633 1428
633 2024
633 4934
634 682
634 1647
634 3169
634 3591
634 4377
634 4981
635 1513
635 2686
635 3292
635 3761
636 1359
636 3212
636 4147
637 1330
637 1578
637 1836
637 2142
637 2944
637 3205
637 3239
638 732
638 1811
638 2427
638 2684
638 2908
638 4781
639 1437
639 2946
639 3553
639 3723
639 4395
640 1109
640 1604
640 1750
640 2036
640 2051
640 2306
640 3270
640 3988
640 4152
641 3133
642 1490
642 4762
643 685
643 1217
643 2077
643 2583
643 4553
644 1252
644 3415
645 1058
645 1369
645 1395
645 3343
645 3667
645 3749
645 4019
645 4190
645 4949
646 882
646 2142
646 3076
646 3782
646 3968
647 877
647 2333
647 3018
647 4849
648 996
648 3108
649 1557
649 1652
649 1849
649 3313
649 4670
650 710
650 761
650 1529
650 2368
651 1196
651 1465
651 3342
652 1509
652 4653
652 4858
653 935
653 2946
653 2992
653 4675
653 4920
654 1338
654 2824
654 3598
654 4043
654 4959
655 3569
656 2156
656 3703
657 1283
657 1831
657 2000
657 2883
657 4567
657 4948
658 1107
658 1743
658 2304
658 2315
658 3445
659 2258
659 2545
659 2919
659 3866
660 3665
661 2382
661 3138
661 3820
661 4981
662 977
662 2268
662 2685
662 2790
663 791
663 1932
663 3097
664 948
664 2044
664 2513
664 2916
665 823
665 1335
665 1464
665 2455
666 1197
666 1897
666 3675
666 3850
666 4181
667 2726
667 3030
667 3165
667 3298
667 3574
667 3901
667 4038
667 4666
668 711
668 998
668 2867
668 3999
668 4294
669 905
669 1812
669 2453
669 3029
670 782
670 2277
670 4609
671 2116
671 4276
671 4534
671 4657
671 4695
672 1684
673 798
673 1170
673 4226
674 769
674 856
674 2442
674 4201
675 4189
675 4600
677 864
677 886
677 973
677 2147
677 3041
677 3409
677 3710
677 4455
678 1906
679 1328
679 1537
679 1696
679 2159
679 3699
679 3841
679 4131
679 4763
680 1645
680 2032
680 2635
680 3355
681 1023
681 4285
682 1949
682 3792
682 4475
682 4530
683 3173
683 3684
683 3953
684 1388
684 1901
684 2394
684 4375
685 1299
685 2349
685 2524
685 3108
686 888
686 1179
686 2506
686 4072
686 4295
687 1275
687 1539
687 2439
687 4544
687 4601
688 2107
689 1762
689 1789
689 1876
689 2716
689 2839
689 3148
689 3315
689 3619
690 3263
690 4122
690 4403
690 4653
691 1625
691 2118
692 1333
692 1601
692 1804
692 4017
693 3194
693 4301
693 4326
693 4716
694 2072
694 3245
694 4397
694 4861
695 2952
696 959
696 1170
696 2386
696 4314
697 2459
697 2924
697 3896
697 3966
697 4628
698 1744
698 2327
698 4540
699 1979
700 2115
700 4233
701 706
701 1867
701 1938
701 3627
701 4232
702 1752
702 2789
702 2799
702 3335
703 724
703 1305
703 3212
703 4060
703 4126
704 849
704 2080
704 2398
705 2333
705 3158
705 4126
705 4241
705 4633
705 4736
706 3255
706 3749
707 3484
708 1393
708 1584
708 2123
708 2604
708 3294
708 3706
708 4814
709 774
709 1181
709 3010
709 3432
709 3659
710 1175
710 1415
710 1895
710 4016
710 4446
710 4763
710 4823
711 2166
711 2833
711 2839
711 4768
712 795
712 2343
712 2859
712 3066
712 3614
712 3658
712 4434
712 4908
713 880
713 3299
713 3731
713 4038
713 4522
713 4532
714 1342
715 1894
715 2491
716 2969
716 3124
716 4145
717 1453
718 1667
718 1764
718 1946
718 2302
719 2352
719 2524
719 3364
719 4074
719 4165
719 4658
720 939
720 1716
720 4317
720 4560
720 4568
721 1144
721 2558
721 2689
721 3220
721 3685
721 3955
722 4652
723 2410
723 4728
723 4878
723 4922
724 2043
724 3472
724 3797
725 1912
725 2110
725 2113
725 2469
725 3689
725 4598
725 4804
726 3268
727 1508
727 3769
727 4410
728 1587
728 2499
728 2824
728 3467
728 4134
729 1120
730 1266
730 1513
730 3843
731 4395
732 1771
732 2899
732 3953
733 2010
733 2422
733 2548
733 2791
733 2848
734 1809
734 2774
734 3821
734 4093
734 4523
734 4874
735 999
735 1224
735 1297
735 3783
736 829
736 1605
736 3274
736 3757
736 3838
736 3875
736 4502
736 4635
736 4842
736 4862
737 849
737 939
737 2670
737 3323
737 3611
738 821
738 1467
738 1660
738 1732
738 3502
738 3713
738 4839
739 4345
739 4572
740 2432
740 2976
740 3752
740 4842
741 1914
741 1989
741 2899
741 3005
741 3496
741 3772
742 1635
742 3227
742 3906
742 4443
743 1147
743 3507
744 1894
744 2367
745 2500
745 2507
745 3652
746 935
746 1717
746 4196
746 4936
746 4940
747 2147
747 2663
748 957
748 1263
748 3530
748 3605
748 3706
749 1370
749 1675
749 3951
750 1233
750 2069
750 2270
751 1541
751 2079
751 4580
751 4617
751 4744
752 3705
752 4257
753 2098
753 2332
754 1869
754 4179
755 804
755 958
755 2479
755 3796
755 3966
755 4637
755 4653
756 1374
756 1976
756 3642
757 2088
757 2826
757 3824
757 4429
758 773
758 2105
758 3210
758 3325
759 1410
759 2140
759 2229
759 3380
759 3540
759 3979
759 4752
759 4924
760 1538
760 1617
760 2363
760 3593
760 4724
761 3913
762 1228
762 1284
762 1300
762 1979
762 2149
762 2717
763 1934
763 4999
764 2206
764 2328
764 2670
765 2617
765 3669
765 4199
765 4945
766 1250
766 1492
766 2035
766 4285
767 1798
767 2070
767 2083
767 2183
767 2267
767 3122
767 4195
768 1729
768 3649
768 4196
768 4724
769 1478
769 2639
769 3272
769 4022
770 4299
770 4303
771 2925
771 4838
772 1103
772 1254
772 2269
772 2688
772 4935
773 2676
773 3866
773 3919
773 4155
774 955
774 1899
774 4923
775 1691
775 2297
775 2698
775 3639
775 3944
776 1038
776 1721
776 3396
776 3437
776 4215
777 3429
777 3551
777 4618
778 1884
778 2918
778 4342
779 1449
779 3089
779 3190
780 2183
780 2657
780 2774
780 2780
780 3687
780 4482
781 2105
781 3728
781 4384
782 1164
782 1283
782 2223
782 2772
782 2918
782 3102
782 3755
782 3766
782 4336
782 4863
783 1122
783 1386
783 1714
783 1741
783 2225
784 3121
784 3929
784 4405
784 4641
785 4237
785 4322
785 4483
786 2091
786 3000
786 3896
786 4594
786 4949
787 975
787 3374
787 4121
788 1530
788 1561
788 1882
788 2096
788 2350
788 2516
788 3582
789 2608
789 2863
789 3496
789 3583
789 4145
790 845
790 2068
790 4038
790 4234
791 1289
791 2181
791 2290
791 2563
792 1223
792 4638
792 4904
793 2608
793 2672
794 1314
794 1833
794 2545
794 3155
794 3221
794 3910
795 854
795 2173
795 3937
796 1949
796 3033
797 1292
797 2917
797 3371
798 1483
798 1524
798 1786
798 2190
798 3515
798 3999
799 2154
799 2281
799 3658
799 4284
800 1733
800 2462
800 2988
800 3314
800 3452
800 3559
800 4384
800 4857
800 4980
801 1602
801 2128
801 2584
802 2530
803 1100
803 2052
803 2134
803 2882
803 3641
803 4613
804 1976
804 2188
804 2463
805 3453
806 2622
806 2942
806 4491
807 892
807 2284
807 2631
807 2638
807 3522
808 1243
808 2000
808 2596
808 3600
808 4737
809 1205
809 2088
809 2117
809 2887
809 3059
809 4612
810 1576
810 2130
810 2313
810 3927
811 2554
811 4309
811 4352
811 4473
811 4880
812 955
812 2887
812 3534
812 4710
813 3013
813 4358
813 4878
814 945
814 3047
814 3982
815 1948
815 2399
816 1909
816 2737
816 3424
817 1575
817 2232
817 2843
817 2849
817 3290
817 3417
817 3661
817 3708
818 956
818 2679
819 3017
819 3133
819 4295
820 1618
820 2805
820 2973
821 836
821 1880
821 2758
822 920
822 1278
822 3864
822 4054
822 4229
822 4492
823 2252
823 3694
823 4615
824 1090
824 1376
824 2918
824 2981
824 4024
824 4928
825 2335
825 3577
825 4702
826 1306
826 3023
826 3685
827 1295
827 2583
827 3767
827 4104
827 4795
829 1872
829 2223
829 2724
829 2748
829 3547
829 3558
829 3855
829 4093
830 2634
830 3005
830 3761
830 3987
830 4229
831 2798
831 4339
833 2371
833 3431
833 4498
834 2986
834 4762
835 1706
835 2955
835 3299
835 4138
836 1838
836 2722
836 4881
836 4965
837 2213
837 2858
837 3827
838 1321
838 1785
838 2261
839 2424
839 3188
839 4318
840 910
840 3344
841 3535
841 4312
842 915
842 1477
842 1983
842 3082
843 2874
843 3541
844 1971
844 4230
845 2747
845 2935
845 3717
845 4541
845 4551
845 4724
846 2966
846 3629
846 4473
847 1134
847 3173
847 4847
848 2449
848 4109
849 1124
849 1771
849 2092
850 2517
850 3560
850 4427
850 4438
851 921
851 2140
851 2149
851 3289
851 3857
851 4233
851 4243
851 4344
852 4272
852 4550
853 909
853 1775
853 1876
853 2155
853 3130
853 3349
853 3565
853 4037
853 4558
854 1770
854 2973
854 3955
855 1495
855 1956
855 2139
855 4303
855 4343
856 1772
856 2562
856 3089
856 3739
856 3930
856 3966
856 4118
857 973
857 2540
857 3336
857 3637
857 3666
857 3976
857 4385
858 2310
858 2667
858 4517
858 4561
859 1602
859 2461
859 2769
859 4671
859 4724
860 4027
860 4600
860 4887
861 1093
861 1747
861 1937
861 2636
861 3245
861 4056
862 977
862 1437
862 1616
862 2880
863 1981
863 1998
863 2097
864 1183
864 2071
864 3256
864 3562
864 3968
865 4535
866 1747
866 2195
866 2932
866 3851
867 1188
867 1253
867 1772
867 2179
867 2231
867 2307
867 4689
868 1182
868 1459
868 1795
868 1812
868 4042
868 4054
869 1567
869 2680
869 2700
869 2715
870 2566
870 3236
870 3323
870 4114
871 1472
871 1906
871 3514
872 2552
872 3405
872 4335
872 4467
873 3633
873 3872
874 2438
874 4129
875 4695
876 1393
876 2064
876 2404
876 2701
876 3048
876 3394
876 4325
876 4411
877 1609
877 2468
877 3402
877 3683
877 4414
877 4557
878 1035
878 2798
878 3601
878 4283
878 4779
879 1366
879 1856
880 1737
880 3839
881 1132
881 1665
881 2255
881 2433
881 3199
881 3986
882 2163
883 2859
883 3571
883 4096
883 4848
883 4870
884 2622
884 3549
885 3134
885 3140
885 3279
886 1856
887 1481
887 3816
887 4839
888 1601
888 2074
888 2680
888 2785
889 1062
889 1192
889 1833
889 2399
889 2671
889 3351
889 3833
889 3905
890 1217
890 1472
891 1829
891 3580
891 3616
891 4770
892 4189
892 4285
893 1584
893 3090
894 956
894 2811
894 3094
894 4359
895 2456
895 2708
895 3028
895 3799
895 4023
895 4364
895 4537
895 4571
896 4201
897 2601
897 3738
897 3902
898 1533
898 1681
898 2133
898 2633
898 2910
898 4366
898 4502
898 4599
899 3166
899 4104
900 1546
900 2143
900 3106
900 3442
900 4269
900 4656
900 4694
901 1524
901 1565
901 1785
901 1998
901 4482
902 1952
902 2760
902 3008
902 3327
902 3712
902 4519
903 3115
904 1302
904 2801
904 2947
904 3625
905 1556
905 1568
905 2243
905 2474
905 3198
905 3930
906 2098
906 2315
906 2863
906 3228
906 3803
906 3813
906 4119
907 1534
907 2508
907 3008
907 4823
908 943
908 1631
908 1997
908 2557
908 2735
908 3134
908 3472
909 1067
909 1405
909 1924
909 4238
909 4385
910 1774
911 1478
911 1991
911 2649
911 3959
911 4835
912 1119
913 3248
913 3277
913 3926
914 2156
914 3314
914 3344
914 4339
915 1187
915 3263
915 3771
916 996
916 2329
916 3400
916 3773
916 3829
916 4078
917 2286
917 2461
917 2679
917 4509
918 2493
918 4239
918 4284
918 4393
918 4963
919 1005
919 1641
919 3476
920 2861
921 4267
922 2918
922 3437
923 2242
923 3979
924 2080
924 2385
924 4799
924 4832
925 1027
925 1702
925 2289
925 4368
925 4583
926 3837
927 1388
927 2015
927 3838
927 4152
928 2182
928 2671
928 2968
928 3271
928 3970
928 4116
928 4688
929 1799
929 1966
929 2397
929 2590
929 3102
929 3369
929 3381
929 3839
929 4563
930 1212
930 1252
930 1601
930 2685
930 4030
930 4562
931 2675
931 2950
931 4298
932 2110
932 2569
932 3221
932 3531
932 4378
932 4556
933 1976
933 2832
934 2386
934 4724
935 947
935 2208
936 1782
936 2476
936 2783
936 3019
936 3021
936 3027
936 3173
937 2655
937 2899
937 3163
937 3363
937 3908
937 4068
937 4938
938 944
938 2071
938 2263
939 1463
939 2674
939 2708
939 2952
940 1225
940 1466
940 2282
940 4537
940 4676
941 1312
942 1862
943 2592
944 2106
944 3619
944 4107
945 1566
945 2313
945 2615
945 2760
945 3386
945 4607
947 1300
947 2142
947 3118
947 4349
947 4877
947 4919
947 4959
948 1375
948 1430
948 2671
948 4068
948 4298
949 2361
949 2785
949 3300
949 3936
949 4342
949 4679
950 1822
950 2469
950 2549
950 2736
951 2083
951 3364
951 4090
951 4645
952 1750
952 2440
952 2568
952 2679
952 2973
952 4651
952 4854
953 1421
953 1994
953 2395
953 3480
954 1960
954 3827
954 4531
955 1362
955 1652
955 2224
955 2503
955 4543
955 4858
955 4873
956 1310
956 3926
957 1104
957 1995
957 2097
957 2483
957 3819
958 1631
958 2549
958 2563
958 3771
959 1430
959 2330
959 4399
960 1035
960 1634
960 2240
960 2521
960 2538
960 3203
960 3221
960 3439
960 3996
960 4732
961 1726
961 2451
961 3676
961 4786
962 1166
962 1285
962 1755
962 1983
962 2472
962 2989
962 3238
962 3691
963 1725
963 2185
963 2732
963 4028
964 2483
964 3817
965 1393
965 2524
965 2760
965 4989
966 967
966 1342
966 2918
966 2944
966 3698
967 1504
967 1782
967 2596
967 2819
967 3540
967 3920
967 4440
968 4026
968 4405
968 4588
968 4855
970 2691
970 2741
970 2868
970 3604
970 3886
970 4971
971 1060
971 1245
971 1554
971 1655
971 1846
971 2029
971 2217
971 3088
971 3972
971 4129
971 4170
971 4574
972 1589
972 3586
972 3768
972 4299
972 4682
974 1666
974 2797
974 3201
974 3346
974 4919
975 1421
975 1704
975 2620
975 3037
975 4258
976 1324
976 1551
976 2190
976 3625
977 1032
977 4901
978 2034
978 2052
978 2088
978 2551
978 3720
978 4650
978 4833
979 1123
979 1424
979 2377
979 3087
980 4646
981 2472
982 1297
982 1866
983 1186
983 1609
983 1756
983 2415
983 2429
983 3103
983 4246
984 1964
984 2063
984 3104
984 3504
984 3553
984 3581
984 4072
984 4259
984 4660
985 3934
985 4330
986 2275
986 2291
986 4578
987 1143
987 4273
988 2012
988 4798
989 1422
989 1516
989 4766
990 2926
990 3858
990 3928
990 4884
991 2304
991 2596
991 3894
991 4431
992 1677
992 1997
992 2731
992 3362
992 4526
993 1002
993 2173
993 2521
993 3755
994 1980
994 3559
995 3485
995 3604
996 3049
997 3226
998 1163
998 2303
998 2518
998 2573
998 3826
998 4997
999 3372
999 3723
999 4496
1000 1794
1000 2918
1000 3491
1000 3779
1000 4393
1001 1722
1001 1854
1001 4255
1002 3661
1003 1596
1003 2702
1003 2762
1003 2958
1003 3121
1003 4029
1004 1931
1004 4183
1004 4597
1004 4809
1005 1191
1005 3889
1005 4479
1006 1544
1006 1878
1006 3137
1007 1067
1007 1230
1007 1622
1007 2619
1007 4179
1007 4778
1008 1097
1008 1228
1008 2157
1008 3000
1008 3110
1008 4240
1008 4497
1009 2141
1009 3513
1009 4068
1010 3068
1010 3366
1010 3962
1011 1230
1011 2291
1011 2757
1011 2843
1012 1553
1012 2271
1012 2485
1012 4746
1013 2506
1013 2623
1013 3603
1013 4297
1013 4329
1014 2021
1014 2337
1014 2557
1014 2778
1014 4646
1015 2268
1016 2224
1016 3747
1016 4120
1017 1781
1018 1782
1018 2980
1018 4656
1019 1732
1019 2154
1019 3146
1019 4463
1020 3560
1020 3583
1020 3938
1021 1325
1021 2263
1021 3463
1021 3869
1021 4361
1022 1852
1022 3382
1023 1100
1023 3225
1023 4396
1024 2150
1024 2499
1024 3068
1024 3639
1024 3645
1024 3680
1024 3973
1024 4043
1025 1309
1025 1444
1025 2923
1025 3883
1025 4072
1026 1821
1026 2418
1026 2590
1026 3044
1026 3175
1026 3479
1026 4441
1027 1121
1027 3110
1027 4067
1027 4296
1028 1281
1028 1737
1028 1882
1028 1991
1028 3474
1029 1913
1029 3079
1029 3349
1029 4260
1030 1171
1030 3343
1030 3782
1030 4320
1030 4496
1031 2045
1032 3443
1033 3027
1033 3653
1034 1643
1034 2229
1034 4993
1035 1525
1035 2524
1036 1227
1036 1479
1036 1967
1036 2035
1036 2070
1036 3205
1036 3222
1036 3571
1036 4534
1037 2829
1037 2837
1037 3583
1037 3669
1037 4523
1038 1420
1038 3168
1038 3360
1038 4099
1039 1297
1039 2093
1039 2627
1040 2086
1040 2782
1040 3422
1040 3648
1040 3768
1040 4332
1041 1511
1041 2756
1041 3110
1041 3213
1041 3347
1041 4394
1042 2595
1042 4898
1043 2397
1043 3937
1043 4325
1043 4706
1044 3200
1044 3610
1044 4066
1044 4468
1045 1440
1045 3206
1047 1479
1047 2760
1047 4162
1047 4273
1048 2472
1048 4319
1048 4755
1049 1094
1049 1223
1049 1747
1049 2798
1049 3424
1049 4172
1050 3842
1050 4210
1051 2244
1051 4914
1052 1493
1052 3242
1052 4419
1052 4556
1052 4978
1053 2858
1053 3876
1055 3813
1055 4363
1056 1333
1056 1614
1056 1719
1056 2093
1056 2806
1057 1137
1057 1507
1057 1650
1057 2745
1057 2916
1057 3189
1057 3651
1057 3811
1057 3826
1058 1551
1058 2252
1059 1760
1059 4026
1060 1770
1060 2984
1061 3509
1061 4840
1062 1376
1062 1864
1062 2320
1062 2725
1062 3015
1062 3516
1062 3676
1062 4131
1063 1753
1063 3593
1063 4040
1064 2275
1064 2655
1064 3219
1064 4003
1064 4476
1065 1529
1065 1740
1065 2176
1065 3293
1065 3378
1065 4495
1066 3733
1066 4054
1066 4827
1067 2558
1067 3667
1067 4030
1068 1731
1068 1994
1068 2272
1068 3634
1068 4315
1068 4353
1069 1501
1069 1968
1069 2376
1069 2674
1069 3157
1069 3166
1069 4141
1069 4482
1069 4799
1070 1724
1070 3276
1070 4806
1071 1740
1071 2474
1071 2544
1072 2888
1072 3142
1072 4723
1072 4734
1073 1248
1073 1372
1073 2510
1073 3405
1073 3479
1073 4520
1073 4771
1074 1464
1074 1924
1074 3080
1074 4185
1074 4289
1075 1458
1075 1546
1075 1874
1075 3495
1075 4474
1075 4516
1076 2006
1076 2347
1076 3889
1077 1789
1077 3456
1077 4364
1078 1715
1078 3060
1078 3754
1078 3803
1078 4409
1078 4643
1079 1102
1079 2682
1079 3313
1079 3562
1079 4712
1080 2227
1080 2557
1080 2870
1080 2889
1080 3141
1080 3521
1080 4220
1080 4647
1081 2324
1081 3329
1081 3878
1082 4470
1082 4748
1083 1338
1083 1779
1083 2770
1083 2864
1083 4009
1083 4450
1084 1984
1084 2029
1084 2925
1084 3397
1084 3546
1084 4455
1084 4514
1085 1796
1085 3353
1085 3845
1085 4104
1086 1823
1086 2693
1086 3892
1086 4134
1086 4650
1087 1397
1087 3371
1087 4792
1087 4817
1088 1812
1088 2376
1088 2892
1088 4051
1089 2238
1090 1423
1090 1781
1090 1819
1090 3156
1090 4950
1091 2562
1091 2643
1091 4030
1092 1634
1092 1893
1092 4994
1093 1231
1093 1938
1093 2488
1093 3838
1093 3903
1093 4075
1094 3407
1095 2415
1095 2946
1096 4476
1097 1394
1097 3263
1097 3813
1097 4337
1097 4982
1098 2876
1098 3381
1098 4669
1099 4514
1100 1116
1100 3468
1100 4236
1101 1189
1101 4708
1101 4725
1102 1449
1102 1601
1102 3664
1102 3979
1102 4859
1103 2624
1103 3972
1103 4004
1103 4197
1103 4457
1103 4523
1104 1165
1104 2681
1104 4754
1105 1154
1105 3334
1106 1568
1106 2495
1106 3266
1106 4436
1107 2493
1107 2754
1107 2908
1107 3300
1107 4238
1107 4426
1108 2350
1109 3776
1109 4781
1110 2042
1110 2948
1110 3130
1110 4063
1110 4776
1111 2074
1111 2697
1111 3495
1112 2890
1112 4356
1113 2774
1114 2408
1114 3168
1114 3501
1114 4072
1115 2742
1115 4314
1115 4793
1116 2524
1116 4267
1117 1482
1118 1207
1118 1667
1118 2590
1118 2798
1118 4047
1118 4336
1119 1273
1119 2724
1119 3530
1119 4943
1120 2180
1120 2732
1120 3611
1121 3214
1121 4064
1121 4243
1121 4372
1122 1252
1122 1264
1122 2381
1122 4535
1123 1984
1123 4563
1124 2873
1124 3308
1124 4109
1124 4329
1124 4490
1124 4563
1125 3592
1125 4783
1126 2508
1126 3148
1126 4292
1127 3452
1127 3947
1128 1675
1128 2245
1128 3586
1128 4061
1129 1175
1129 3817
1129 4165
1129 4533
1129 4555
1130 3153
1130 3284
1130 3872
1130 4203
1130 4568
1130 4894
1131 1741
1131 2378
1131 2392
1131 4450
1131 4547
1132 1345
1132 2208
1132 2522
1132 4146
1132 4211
1133 1924
1133 2073
1133 2074
1133 2247
1134 1322
1134 1959
1134 3917
1134 4995
1135 1817
1136 1961
1136 2432
1136 3698
1136 4162
1136 4671
1136 4965
1137 1347
1137 2411
1137 4245
1137 4441
1138 1454
1138 2201
1138 2765
1138 3389
1139 1333
1139 4454
1140 3741
1140 3915
1140 4904
1141 1369
1141 2754
1142 1573
1142 1836
1142 1849
1142 2103
1142 2953
1142 3052
1142 3105
1142 3936
1142 3994
1143 1634
1143 3557
1143 4125
1144 1398
1144 2166
1144 2241
1144 3474
1145 1863
1145 3054
1145 3567
1145 3678
1145 3753
1146 1622
1146 2678
1147 1918
1147 2122
1147 2302
1147 2734
1147 3726
1147 4936
1148 1812
1148 2174
1148 3553
1149 1783
1149 2570
1149 3282
1149 4239
1149 4569
1149 4979
1150 1236
1150 1257
1150 1735
1150 2285
1150 3649
1151 2079
1151 2356
1151 3334
1151 4024
1151 4227
1151 4558
1151 4653
1152 1606
1152 2456
1152 4310
1153 1721
1153 2325
1153 2788
1153 3542
1154 2785
1154 3432
1154 3762
1154 3941
1154 4720
1155 2336
1156 2949
1156 2987
1156 3233
1157 3341
1157 3417
1158 3902
1158 4200
1159 1178
1159 2254
1160 1178
1160 1284
1160 1798
1160 2458
1160 2495
1160 3293
1160 4318
1160 4539
1161 1178
1161 1282
1161 2034
1161 2345
1161 2442
1162 1590
1162 2247
1162 2466
1163 1835
1163 2777
1163 2806
1163 3062
1163 3289
1163 3546
1163 4764
1164 1399
1164 1500
1164 1585
1164 2824
1164 3340
1165 1767
1165 2566
1165 2772
1166 2000
1166 3240
1166 3423
1166 4870
1166 4934
1167 1905
1167 2144
1167 4868
1168 1192
1168 2731
1168 4139
1168 4206
1168 4318
1169 1594
1169 2158
1169 2782
1169 2973
1169 3582
1169 4663
1170 1762
1170 2848
1170 3396
1170 4052
1170 4938
1171 1328
1171 3734
1171 4069
1171 4220
1171 4310
1172 2414
1172 4098
1172 4633
1173 3079
1174 2222
1174 2239
1174 2372
1174 2823
1174 3342
1174 3956
1175 1873
1175 2675
1175 3026
1175 4226
1175 4270
1176 1844
1176 3061
1176 3281
1176 3476
1176 3558
1176 3657
1176 3930
1176 4274
1177 2167
1177 4184
1178 2628
1178 3038
1178 3244
1179 1981
1179 4871
1180 1965
1180 2174
1180 3124
1180 3323
1180 3920
1181 1903
1181 2998
1182 1329
1182 1926
1182 3002
1182 4029
1183 3110
1183 4252
1183 4789
1183 4874
1183 4881
1184 2578
1184 2954
1185 1623
1185 3620
1185 4327
1186 1258
1186 2884
1187 1338
1187 1872
1187 3119
1187 3309
1187 3721
1187 4444
1187 4513
1187 4677
1188 2994
1188 3064
1189 1321
1189 2921
1189 3951
1189 4718
1190 2400
1190 2879
1190 3193
1190 3948
1190 4266
1190 4732
1190 4789
1191 2213
1191 3277
1191 3384
1191 4274
1191 4491
1191 4861
1192 1796
1192 3228
1192 4169
1193 1383
1193 2485
1193 2569
1193 3837
1193 4826
1194 1218
1194 1254
1194 3804
1195 3122
1195 4287
1196 1306
1196 3397
1196 3903
1196 4715
1197 1286
1197 1938
1197 2054
1197 2537
1198 2719
1198 3874
1198 4016
1198 4599
1199 2476
1199 3427
1199 4600
1200 2269
1200 3294
1200 4160
1200 4985
1201 1221
1201 2232
1201 2485
1201 3911
1202 1546
1202 2583
1202 3135
1202 4367
1202 4687
1202 4698
1204 4229
1205 2434
1205 4959
1206 3816
1206 4212
1207 2012
1207 2334
1207 4492
1207 4999
1208 1961
1208 2568
1208 2854
1208 3176
1208 3320
1209 3671
1210 2631
1210 2933
1210 2969
1210 3001
1210 3174
1210 3823
1210 4503
1211 1780
1211 1942
1211 1962
1211 2147
1211 2179
1211 2202
1211 3411
1212 1359
1212 1736
1212 2110
1212 2611
1212 2722
1212 4072
1212 4528
1213 1387
1213 2420
1213 2875
1213 4364
1214 3333
1214 3628
1214 4416
1214 4783
1214 4898
1215 2928
1215 3130
1215 3531
1215 3928
1215 4091
1216 2930
1217 1640
1217 2558
1217 3550
1217 3573
1217 4779
1217 4943
1218 1540
1218 3432
1218 4806
1219 2232
1219 4253
1219 4366
1219 4979
1220 1625
1220 2510
1220 2639
1220 2660
1220 2977
1221 1592
1221 4464
1222 1442
1222 1680
1222 2386
1222 2400
1222 2686
1222 3813
1224 3106
1224 4243
1224 4565
1225 1530
1225 1679
1225 2223
1225 3998
1225 4187
1226 2023
1226 3070
1226 3092
1227 1420
1227 1450
1227 1785
1228 1911
1228 2787
1228 3008
1228 3525
1228 4159
1229 2211
1229 3511
1229 3638
1230 1674
1230 1962
1230 2916
1230 3340
1230 3448
1230 4407
1231 1481
1231 1554
1231 1884
1231 2558
1231 3753
1231 4039
1231 4994
1232 1349
1232 3317
1232 4820
1233 3496
1233 3856
1233 4594
1234 1725
1234 1793
1235 1425
1235 3882
1235 4646
1235 4936
1236 2853
1236 4399
1237 1443
1237 1490
1237 1550
1237 1574
1237 3305
1237 3622
1237 4304
1237 4459
1238 1624
1238 1731
1238 2434
1238 2599
1239 1668
1239 2654
1239 2808
1239 2924
1239 3398
1239 4008
1239 4314
1239 4587
1239 4881
1240 4073
1240 4186
1241 1833
1241 4967
1243 1408
1243 4979
1244 4804
1245 1488
1245 2181
1245 2746
1245 3156
1245 4572
1246 1385
1246 2196
1246 2203
1246 2353
1246 2618
1246 3212
1246 4334
1247 2342
1247 2643
1247 4887
1248 1707
1248 4812
1248 4906
1249 1626
1249 2451
1249 2859
1249 3032
1249 3548
1250 1505
1250 1868
1250 3861
1251 2185
1251 2255
1251 2353
1251 4388
1252 1774
1252 3288
1252 3712
1253 2537
1253 2760
1253 3409
1253 3475
1253 4745
1255 1557
1255 4560
1256 2815
1256 4482
1257 2203
1257 2584
1258 1740
1258 4876
1259 3547
1259 3851
1259 4242
1259 4277
1260 3071
1260 4671
1260 4688
1261 1358
1261 1518
1261 2458
1261 4309
1261 4396
1261 4407
1263 1621
1263 1671
1263 2142
1263 4165
1264 1369
1264 1924
1264 3196
1264 4998
1265 2410
1265 4346
1266 2289
1266 2449
1266 2510
1266 2606
1266 4987
1267 2069
1267 2360
1267 2368
1267 2554
1267 3289
1267 4618
1268 2405
1268 3568
1268 3683
1268 4475
1268 4657
1268 4891
1269 1412
1269 1825
1269 2578
1269 2653
1269 3055
1269 3186
1269 4795
1270 1742
1270 2657
1270 3272
1270 4203
1271 2094
1271 2129
1271 2370
1271 3472
1271 3490
1272 2809
1272 3210
1272 4741
1273 1750
1273 2431
1273 2621
1273 2972
1273 3456
1273 4697
1274 1775
1274 2478
1274 2806
1274 3999
1274 4141
1275 1883
1275 1919
1276 1948
1276 2280
1276 2918
1276 3309
1276 3323
1276 3732
1276 4527
1276 4680
1277 1947
1277 2855
1277 3062
1277 3105
1277 3603
1277 4349
1277 4523
1278 2084
1278 2216
1278 2529
1278 2754
1278 3462
1278 4162
1279 1768
1279 1904
1279 3131
1279 3234
1279 3330
1279 3479
1279 3669
1279 4416
1279 4614
1280 1957
1280 4661
1280 4769
1281 2081
1281 2146
1281 3429
1282 2987
1282 3025
1283 1302
1283 2095
1284 4475
1285 1582
1285 2020
1286 1620
1286 1971
1286 2360
1286 3236
1286 4329
1287 1353
1287 2206
1287 2915
1287 3894
1287 4133
1288 1690
1288 2564
1288 2739
1288 3682
1288 3863
1288 4058
1288 4149
1288 4979
1289 1327
1289 3618
1290 2008
1290 3103
1290 3291
1290 4273
1291 1840
1291 2206
1291 2745
1291 3494
1291 4251
1292 3151
1292 3152
1293 1699
1294 2464
1294 4563
1295 2087
1295 4104
1295 4389
1296 2178
1296 4160
1296 4208
1297 3129
1297 3575
1297 3794
1297 4064
1298 2199
1298 2412
1298 4655
1299 1655
1299 1839
1299 2436
1299 2682
1299 3793
1299 4460
1299 4626
1299 4945
1300 1417
1300 2208
1300 2519
1300 3774
1300 3901
1300 4148
1301 1339
1301 2734
1301 3200
1302 2696
1302 3074
1302 3301
1303 2988
1303 4737
1303 4814
1304 2096
1304 2359
1304 2653
1305 2150
1305 4662
1306 4232
1307 1568
1307 1734
1307 1915
1307 2105
1307 3409
1307 4059
1307 4374
1308 2081
1308 4358
1308 4456
1308 4859
1309 1484
1309 2919
1309 4590
1310 2424
1310 2775
1310 4933
1311 1365
1311 1681
1311 2421
1311 2600
1312 1499
1312 1905
1312 1935
1312 4375
1312 4459
1312 4586
1313 2047
1313 4873
1314 1500
1314 1545
1314 3927
1314 4419
1315 3946
1316 1460
1316 2125
1316 4303
1316 4683
1316 4974
1317 1786
1317 2325
1317 2737
1317 3543
1317 4045
1317 4976
1318 4704
1319 2651
1319 3054
1320 1384
1320 1681
1320 2048
1320 2829
1320 3068
1320 4414
1320 4639
1321 1510
1321 2165
1321 2478
1321 3139
1321 3277
1322 1849
1323 2548
1323 3956
1323 4246
1324 2272
1324 2566
1324 2687
1324 4217
1325 2057
1325 3706
1325 4414
1327 1530
1327 1539
1327 2580
1327 2739
1327 3401
1327 4970
1328 1808
1328 1974
1328 2822
1328 3721
1328 3971
1328 4759
1329 1367
1329 1628
1329 2027
1329 3364
1329 3942
1329 4130
1329 4433
1330 2940
1330 4861
1331 2571
1331 3789
1331 3819
1331 4280
1331 4780
1332 2603
1332 2821
1332 3072
1332 4895
1332 4911
1333 1826
1333 3016
1333 3919
1333 4938
1334 1758
1334 3119
1334 4768
1335 1529
1335 1536
1335 2129
1335 2814
1335 3203
1335 3208
1335 3554
1336 2398
1337 2946
1337 3453
1338 1968
1338 2307
1338 3053
1338 3184
1338 3195
1338 3607
1338 4041
1338 4884
1339 1701
1340 1847
1340 1976
1340 3197
1340 3384
1340 4065
1341 1386
1341 2867
1341 3473
1341 3818
1341 4192
1342 2308
1342 2656
1342 4304
1343 1743
1343 2071
1343 2816
1343 2879
1343 4763
1343 4793
1344 2533
1344 2774
1344 3579
1344 4900
1346 4403
1346 4758
1347 1509
1347 2260
1347 2867
1347 3094
1347 3320
1347 4063
1348 2343
1348 3895
1349 1467
1349 1469
1349 2510
1349 3631
1349 4822
1350 1580
1350 2805
1350 2932
1350 3958
1350 4566
1350 4670
1350 4797
1351 3522
1352 1502
1352 2875
1352 3059
1352 3890
1353 1726
1353 3768
1354 2969
1354 4333
1354 4352
1354 4456
1354 4704
1354 4829
1355 2924
1355 3086
1355 3117
1355 3687
1355 4708
1355 4752
1355 4839
1355 4933
1356 1627
1356 2043
1356 3043
1356 3520
1356 3989
1357 1962
1357 2497
1357 4569
1357 4939
1358 1531
1358 1836
1358 2495
1358 3457
1358 3482
1358 4974
1359 1360
1359 2434
1359 3027
1359 3223
1359 4720
1359 4759
1359 4879
1359 4994
1360 1667
1360 1722
1360 1841
1360 2962
1360 3091
1360 4166
1361 1623
1361 3285
1362 1384
1362 1833
1362 3969
1362 4229
1362 4373
1363 1797
1363 2624
1363 4930
1364 2525
1364 2963
1364 4622
1365 2063
1366 1376
1366 1578
1366 2270
1366 2962
1366 3770
1366 3818
1366 4212
1367 1402
1367 1606
1367 2529
1367 4906
1368 4684
1368 4768
1368 4965
1369 1432
1369 1500
1369 1922
1369 2411
1369 2807
1369 3012
1369 4825
1369 4850
1370 1930
1370 3966
1371 1850
1371 3240
1371 4280
1372 1705
1372 3917
1372 4421
1373 2269
1373 3668
1373 4187
1373 4708
1373 4728
1374 1802
1374 1852
1374 3364
1375 4823
1376 2534
1376 3388
1376 3926
1376 4031
1377 2015
1377 2076
1377 2235
1377 3198
1377 4345
1377 4400
1378 2713
1378 4040
1378 4388
1378 4536
1378 4855
1379 3274
1380 4711
1381 1774
1381 2404
1381 4937
1382 1993
1382 4226
1383 1980
1383 2027
1383 3570
1383 3671
1383 4655
1383 4788
1384 1814
1385 1785
1385 4180
1387 2285
1387 3653
1388 2772
1388 3324
1388 4062
1389 2431
1389 4064
1389 4261
1389 4675
1389 4882
1390 1408
1390 2089
1390 2186
1390 2811
1390 3001
1390 3789
1391 2341
1391 2649
1391 2757
1391 3065
1391 3104
1391 4125
1392 1810
1392 2469
1392 2569
1392 2817
1392 2947
1392 4729
1393 2669
1393 3426
1393 4280
1393 4317
1393 4854
1394 1415
1394 1793
1394 2510
1394 3001
1394 3551
1394 3758
1394 3871
1394 4581
1395 2858
1395 4076
1396 1891
1396 1916
1396 2384
1396 2752
1396 2943
1396 3293
1396 4761
1397 4083
1397 4490
1398 1811
1398 3719
1398 4329
1398 4839
1399 1501
1399 3115
1399 3839
1399 4080
1399 4081
1399 4396
1400 1902
1400 1940
1400 2156
1400 2225
1400 3353
1400 4179
1401 2738
1401 3246
1402 1527
1402 2009
1402 3522
1402 4512
1403 2943
1404 2047
1404 3018
1404 3253
1405 2138
1405 2977
1405 3080
1405 3576
1405 3996
1405 4982
1406 1449
1406 3238
1406 3885
1407 2879
1407 3100
1407 3994
1407 4329
1408 2203
1408 2487
1408 4758
1408 4974
1409 2398
1409 4040
1409 4710
1409 4828
1410 1548
1410 2141
1410 2821
1411 4973
1412 1997
1412 2665
1412 2852
1412 4372
1413 1854
1413 2468
1413 4507
1414 2580
1415 4068
1415 4182
1415 4911
1416 4334
1417 2552
1417 4072
1417 4152
1418 3402
1418 4897
1419 2724
1419 3004
1419 4250
1419 4328
1420 3360
1420 4790
1420 4921
1421 2934
1421 4078
1422 2193
1422 2228
1422 2326
1423 2436
1423 3370
1423 4156
1423 4526
1424 2294
1424 2451
1424 4163
1424 4458
1425 1560
1425 3448
1425 4066
1425 4161
1425 4245
1425 4887
1426 1483
1426 1902
1426 2409
1426 3121
1426 3611
1427 1981
1427 3109
1427 3573
1427 3834
1428 3275
1428 3484
1428 3505
1428 3987
1429 2554
1430 1510
1430 2279
1430 2477
1432 1449
1432 2273
1432 3473
1433 1535
1433 4126
1433 4622
1433 4691
1434 3059
1434 3940
1434 4165
1434 4749
1435 2852
1435 3701
1435 4266
1436 2057
1436 3640
1436 4640
1437 1662
1437 1737
1437 3539
1437 3645
1437 3785
1437 4466
1437 4929
1438 2661
1439 1720
1439 2651
1439 3654
1439 3806
1439 4313
1439 4972
1440 4298
1440 4322
1440 4355
1441 4855
1442 3581
1442 4793
1442 4870
1443 1793
1443 2347
1443 2441
1443 4939
1444 2225
1444 2976
1444 4623
1445 1937
1446 1582
1446 2820
1446 3438
1446 3986
1446 4372
1446 4958
1447 1729
1447 1753
1447 1981
1447 3009
1447 3311
1447 3398
1447 3665
1447 3898
1447 4631
1447 4769
1448 1721
1448 2300
1448 2430
1448 2738
1449 2666
1449 3343
1449 3560
1449 3639
1450 1648
1450 2287
1450 3468
1451 1606
1451 1786
1451 3780
1451 4832
1452 2114
1452 2917
1453 1776
1453 2004
1453 3204
1453 3333
1453 4038
1453 4235
1454 1904
1454 2285
1454 2754
1454 4256
1455 3772
1456 2094
1456 2444
1456 3267
1456 3322
1456 3675
1456 4465
1456 4664
1457 1819
1457 3234
1458 2594
1459 1891
1459 2554
1459 2934
1459 3460
1459 4222
1460 2128
1460 2857
1460 4349
1461 2372
1461 3219
1461 3571
1462 4029
1462 4515
1462 4981
1463 3102
1464 1536
1464 4088
1464 4467
1465 1854
1465 3266
1466 1701
1466 3748
1466 4226
1466 4517
1467 1498
1467 2912
1467 3965
1467 4740
1468 1892
1468 2200
1468 4922
1469 1570
1469 1942
1469 2129
1469 3005
1469 3633
1470 2575
1470 4353
1471 2804
1471 3518
1471 4133
1471 4184
1472 1826
1472 2666
1473 2782
1473 3029
1473 3158
1473 3379
1474 1977
1474 2238
1474 2619
1474 3228
1475 1638
1475 1683
1475 1694
1475 3255
1475 3412
1475 4506
1475 4868
1476 2538
1476 2742
1476 3023
1476 3290
1477 1542
1477 1647
1477 1941
1477 3267
1477 3331
1478 3006
1478 3295
1478 4275
1478 4445
1479 2642
1479 2710
1479 3633
1480 1599
1480 1625
1480 2526
1480 4164
1481 1981
1481 2355
1481 3351
1481 3523
1481 4081
1481 4120
1481 4878
1483 2708
1483 2714
1483 3434
1483 3628
1483 4021
1484 3037
1485 1627
1485 2272
1485 3184
1485 3625
1486 1665
1486 2786
1486 3107
1486 4395
1486 4991
1487 2221
1487 4562
1488 1831
1488 1854
1488 1916
1488 2333
1488 2396
1489 2570
1489 2717
1489 4303
1489 4738
1489 4767
1490 1833
1490 2261
1490 2664
1490 4058
1490 4249
1490 4688
1490 4914
1491 2811
1491 3766
1493 1670
1493 3981
1493 4383
1494 1781
1494 2027
1494 2922
1494 2991
1495 1748
1496 2517
1496 3632
1496 4853
1498 1798
1498 1934
1498 2389
1499 1696
1499 1906
1499 4187
1500 1524
1500 1558
1500 1727
1500 2636
1500 2943
1500 3973
1500 4284
1500 4544
1501 1560
1501 1587
1501 3396
1501 4329
1501 4348
1501 4401
1503 2787
1503 3190
1503 4561
1503 4881
1504 2287
1504 2434
1504 2848
1505 3035
1505 4396
1506 1551
1506 2123
1506 2214
1506 2232
1506 3308
1506 4181
1506 4703
1507 3216
1507 4219
1508 2417
1508 2826
1508 3314
1508 4641
1508 4675
1509 2693
1509 2743
1509 3837
1509 4106
1509 4484
1510 1765
1510 2451
1510 2869
1510 3353
1510 3832
1510 4233
1510 4249
1511 2550
1511 3544
1511 4141
1512 1790
1512 4453
1512 4784
1513 3424
1513 4134
1513 4163
1513 4686
1513 4763
1513 4980
1515 3251
1515 3304
1515 3559
1515 3809
1515 4794
1516 2527
1516 3132
1516 3677
1516 4353
1517 1620
1517 1682
1517 2444
1517 3224
1517 3885
1517 3916
1517 4870
1518 4430
1518 4743
1519 3201
1519 3463
1519 3565
1520 1930
1520 1966
1520 3101
1520 3476
1520 3994
1520 4978
1521 2041
1521 2101
1521 2318
1521 2724
1521 3710
1521 4741
1521 4761
1522 2658
1522 3315
1522 3750
1522 4161
1522 4465
1523 2372
1523 3339
1523 3683
1524 2633
1524 3995
1525 1760
1525 3395
1525 4841
1526 1998
1526 3527
1527 3297
1527 3368
1527 4833
1528 2398
1528 2419
1528 2833
1528 3219
1528 4554
1529 2890
1529 4036
1530 3647
1531 3463
1532 3889
1533 4298
1534 1618
1534 3367
1534 3376
1534 3742
1534 4585
1534 4587
1535 1922
1535 2107
1535 2295
1535 2868
1535 3025
1535 3260
1535 4358
1536 1821
1537 1614
1537 2639
1537 3011
1537 3604
1538 1861
1538 2770
1538 2926
1538 3061
1538 4200
1538 4674
1539 2747
1539 4050
1539 4581
1539 4655
1540 1831
1541 2129
1541 4291
1541 4550
1541 4831
1542 2434
1542 3159
1542 4595
1542 4961
1543 2472
1543 3520
1543 3836
1543 4029
1543 4052
1543 4190
1543 4236
1544 2397
1544 2662
1544 3067
1544 4056
1544 4820
1545 1579
1545 1637
1545 2028
1545 3662
1545 4093
1545 4292
1546 2605
1546 2749
1546 4339
1546 4468
1547 1589
1547 1712
1547 2601
1547 2895
1548 3040
1549 2789
1549 3262
1550 2683
1550 2983
1550 4088
1550 4643
1550 4743
1551 3845
1551 4087
1552 1875
1552 2041
1552 2214
1552 2574
1553 2289
1553 2409
1553 2485
1553 4591
1554 1652
1554 1699
1554 2022
1554 3862
1554 4966
1555 3181
1555 3614
1556 2883
1556 3315
1556 3597
1556 4150
1557 1939
1558 1804
1558 2704
1558 3688
1558 3762
1558 3977
1558 4693
1559 1933
1559 2273
1559 2996
1559 3073
1559 3174
1559 3220
1559 4917
1560 2198
1560 3200
1560 3281
1560 3958
1560 4371
1560 4427
1560 4654
1561 1743
1561 2744
1561 2830
1561 2923
1561 4131
1561 4356
1561 4408
1561 4805
1561 4966
1562 2722
1562 2963
1562 3263
1563 1788
1563 4192
1564 1960
1564 3359
1564 3734
1565 3520
1565 4982
1566 2040
1566 3651
1566 3774
1567 2063
1567 2405
1567 2755
1567 2770
1568 3227
1568 4767
1569 2511
1569 4041
1569 4374
1570 3451
1570 3887
1570 4102
1571 4539
1573 3902
1574 3049
1574 3144
1574 3273
1574 3495
1575 2305
1575 2437
1575 2760
1575 4411
1576 1691
1576 1944
1576 3304
1576 4758
1576 4880
1577 3144
1577 3337
1577 4424
1578 2599
1578 3298
1578 3466
1578 3810
1578 3821
1578 4089
1578 4394
1579 1775
1580 2028
1580 2569
1580 2633
1580 3374
1580 4761
1581 3023
1581 3066
1581 4244
1582 1807
1583 2214
1583 2222
1583 3120
1583 3422
1583 3861
1584 2344
1584 3561
1584 4054
1585 2691
1585 2989
1585 4217
1586 1881
1586 2304
1586 4363
1587 2715
1587 3347
1587 3518
1587 4050
1588 1645
1588 1735
1588 3236
1588 3305
1588 3420
1588 4450
1589 3243
1589 3736
1589 3954
1589 4081
1589 4442
1590 1957
1590 2051
1590 2272
1590 3227
1591 1867
1591 2615
1591 4010
1591 4592
1591 4634
1592 3008
1592 3492
1592 4008
1592 4204
1594 2170
1594 2345
1594 3427
1594 4182
1594 4694
1595 2022
1595 2055
1595 2070
1595 2626
1595 4834
1596 2814
1596 4872
1597 2704
1598 1993
1598 2250
1598 2291
1598 3575
1598 3865
1598 4034
1599 1911
1599 3629
1600 3517
1600 3763
1600 3840
1600 4107
1600 4801
1601 3753
1601 3983
1601 4255
1601 4644
1601 4684
1602 4540
1603 1790
1603 3148
1603 3543
1604 1805
1604 2384
1604 4819
1604 4851
1605 2336
1605 3886
1605 4805
1605 4836
1605 4961
1606 1949
1606 2230
1606 3693
1606 4324
1606 4352
1606 4836
1607 1873
1607 2162
1607 2993
1607 3421
1607 3932
1607 4721
1609 2732
1609 2833
1609 3386
1609 3694
1609 4225
1610 4259
1610 4951
1611 4017
1611 4551
1612 1740
1612 1875
1612 2438
1612 4544
1612 4662
1613 2078
1613 2339
1613 2672
1613 2863
1614 1694
1614 3037
1614 3546
1614 3615
1615 1861
1615 2039
1615 2371
1615 2548
1615 4286
1616 2636
1616 3393
1617 1636
1617 1697
1617 1873
1617 1997
1617 2687
1617 2935
1618 3070
1619 1971
1619 2101
1619 3597
1619 3907
1619 4531
1620 2069
1620 4012
1620 4412
1621 2431
1621 2658
1621 4658
1621 4902
1622 2185
1622 3321
1623 1835
1623 1968
1623 4174
1623 4809
1623 4926
1624 4426
1624 4740
1625 2193
1625 2820
1626 2372
1626 3200
1626 3741
1626 4576
1626 4903
1627 2046
1627 2919
1627 2952
1627 3287
1628 3632
1628 4246
1628 4454
1628 4710
1629 2068
1629 3537
1629 4256
1630 2684
1630 2789
1630 4272
1632 3228
1633 1976
1633 3577
1634 1775
1634 2840
1635 2185
1635 2463
1635 2564
1635 3305
1635 3733
1636 2445
1636 4536
1637 2961
1637 3366
1637 4276
1637 4723
1638 2323
1638 2390
1638 3586
1638 4083
1639 2877
1639 3147
1640 2291
1640 2825
1640 3710
1640 3842
1640 4531
1641 2337
1642 1798
1642 2404
1642 3310
1643 2566
1643 3022
1643 3121
1643 3335
1643 4036
1643 4857
1644 1875
1644 4105
1645 1675
1645 2053
1645 2176
1645 2633
1645 2725
1645 3324
1645 4058
1645 4429
1646 2140
1646 2205
1646 2476
1646 3528
1647 2053
1647 2269
1647 2424
1647 2702
1647 2943
1647 4000
1647 4474
1647 4876
1647 4988
1648 1678
1648 1727
1648 1967
1648 2283
1648 3564
1648 4491
1648 4585
1648 4684
1649 2498
1649 2871
1649 3361
1649 3492
1649 4220
1649 4651
1649 4731
1650 2920
1650 3395
1650 4127
1650 4599
1650 4720
1651 2441
1651 3729
1652 2675
1652 3329
1653 1730
1653 2678
1653 3880
1653 3970
1653 4520
1653 4945
1654 1805
1654 2959
1654 3492
1654 3773
1654 4387
1655 1912
1655 2212
1655 2705
1655 3004
1655 3552
1656 1836
1656 2002
1656 3832
1657 1857
1657 2021
1657 2688
1657 4091
1658 2468
1658 3582
1658 4625
1659 2494
1659 4463
1659 4940
1660 2094
1661 4656
1661 4711
1662 1740
1662 2381
1662 3293
1664 1720
1664 1928
1664 2065
1664 2307
1664 3010
1664 3220
1664 3485
1664 3777
1664 4491
1664 4955
1665 2807
1666 4607
1667 1972
1667 2244
1667 3302
1669 1983
1669 4530
1670 2959
1670 4610
1671 2211
1671 4997
1672 2781
1672 3499
1672 4413
1672 4578
1673 2282
1673 3127
1673 4736
1673 4779
1673 4817
1673 4905
1674 3804
1674 4323
1675 2950
1675 4725
1675 4868
1676 1897
1676 3691
1676 3721
1676 4608
1678 2086
1678 2710
1678 3141
1678 3929
1679 1766
1679 1822
1679 3076
1679 3422
1680 4307
1681 2402
1681 3253
1681 3338
1681 3974
1681 4904
1681 4985
1682 3870
1682 4543
1682 4958
1683 2373
1683 3122
1683 4187
1684 2017
1684 2721
1684 2836
1684 3784
1684 4000
1684 4912
1685 2021
1685 2773
1685 3495
1685 4110
1687 3108
1687 3649
1688 2926
1688 3232
1688 3358
1688 4708
1689 3424
1689 3674
1690 3327
1690 3475
1691 1869
1691 2580
1691 3928
1691 3984
1692 4365
1693 1821
1694 2584
1694 3625
1694 4981
1695 2674
1695 3528
1695 4415
1696 1802
1696 3706
1696 4516
1696 4784
1697 1980
1697 3507
1697 4029
1697 4412
1698 2580
1698 3006
1698 4663
1700 3361
1700 4820
1701 3493
1701 4602
1702 2234
1702 2495
1702 3678
1703 2116
1704 2805
1704 3102
1704 3276
1705 2058
1705 2451
1705 2968
1705 3425
1705 4209
1705 4494
1705 4649
1706 1783
1706 2552
1706 3180
1706 3595
1707 2189
1707 2306
1707 4611
1708 1812
1708 3253
1708 3653
1708 4710
1708 4854
1709 2340
1709 3056
1709 3744
1709 4853
1710 1903
1711 1798
1711 1801
1711 2187
1712 3506
1712 3800
1713 2101
1713 4087
1713 4229
1715 1972
1715 2677
1715 3634
1715 4595
1715 4824
1716 1788
1716 2364
1716 3689
1716 4044
1716 4241
1716 4840
1717 2931
1717 3589
1717 4124
1717 4264
1718 2821
1718 3242
1718 4203
1719 2911
1719 3081
1719 4176
1719 4969
1720 2006
1720 2544
1720 3243
1720 4165
1721 1995
1721 2345
1721 3336
1721 3562
1722 1788
1722 2117
1722 2768
1723 2226
1723 2696
1723 3183
1723 4550
1723 4730
1723 4910
1724 4966
1725 3130
1725 4330
1725 4509
1725 4963
1726 1918
1726 2413
1726 2542
1726 3130
1726 3778
1727 2125
1727 3428
1728 2319
1728 2578
1728 3235
1729 1792
1729 4813
1730 1964
1730 2841
1730 3611
1731 1952
1731 2110
1731 2948
1731 4646
1732 2326
1732 2765
1732 2887
1732 3183
1732 4715
1733 1965
1733 2801
1733 3626
1733 4482
1734 1824
1734 2066
1734 3186
1734 3466
1734 4405
1735 2687
1735 3368
1735 3385
1735 3803
1735 4021
1736 1753
1736 3115
1737 2227
1737 2499
1737 3024
1737 4103
1738 2476
1738 2820
1739 1927
1739 1931
1739 3714
1739 3892
1739 4999
1740 3216
1740 3706
1740 4376
1741 2118
1741 2321
1742 1857
1742 1939
1742 2519
1742 3632
1742 4126
1743 1791
1743 2160
1743 2484
1743 3343
1743 4074
1744 1875
1744 2649
1744 3206
1745 2483
1747 2181
1748 2373
1748 3570
1748 4029
1749 2742
1749 2802
1749 4040
1750 3899
1750 4262
1751 1917
1751 2047
1751 2230
1751 4689
1751 4909
1752 1868
1752 2027
1752 3420
1752 3508
1752 4308
1753 2402
1753 3102
1753 3243
1754 2893
1754 3621
1754 4651
1755 4383
1756 2082
1756 2987
1756 3658
1756 4671
1756 4684
1756 4810
1757 2280
1758 2963
1758 3710
1759 2064
1759 2576
1759 4609
1760 1998
1760 2955
1760 4096
1760 4884
1760 4973
1761 2408
1761 3112
1761 3337
1762 3455
1762 3781
1763 1826
1763 1900
1763 3015
1763 3672
1764 2223
1764 2690
1764 4063
1766 2104
1766 2483
1766 3913
1767 1824
1767 2033
1767 2239
1767 2413
1767 2991
1767 3444
1767 4817
1768 3388
1768 4270
1769 2625
1770 2857
1770 3507
1771 3064
1771 4467
1771 4814
1772 3711
1772 3868
1772 4178
1772 4848
1773 2961
1773 3494
1773 3843
1773 4034
1773 4037
1773 4665
1774 1880
1774 3318
1774 4275
1774 4356
1774 4740
1775 2662
1775 3934
1776 2249
1776 2633
1776 3712
1777 3694
1777 4032
1778 1861
1778 2710
1778 4767
1779 1993
1779 2627
1779 2995
1779 3442
1779 3760
1779 4810
1779 4863
1780 1987
1780 3824
1781 2807
1781 3200
1781 3786
1781 3847
1782 2519
1782 4255
1783 2932
1783 3069
1783 4596
1784 1942
1784 2231
1784 2841
1784 3126
1784 3867
1785 2519
1785 3027
1785 4008
1786 2040
1786 3460
1786 3538
1787 3205
1787 3888
1787 4667
1788 2237
1788 2488
1788 2772
1788 4793
1789 1894
1789 2550
1789 2563
1789 4153
1790 2139
1790 3195
1791 2156
1791 2194
1791 3713
1792 2546
1792 2882
1792 4292
1793 3264
1794 1805
1794 2064
1794 2161
1794 2493
1794 4404
1795 1897
1795 3174
1795 4507
1796 2206
1796 2769
1796 4122
1796 4334
1797 2233
1797 4093
1798 1948
1798 1995
1798 3355
1798 3415
1799 2972
1799 4256
1800 2295
1800 2345
1800 2440
1800 3342
1800 3677
1800 4046
1800 4794
1800 4859
1801 2839
1801 4468
1801 4580
1802 3109
1802 4702
1803 2114
1803 2477
1803 2902
1803 3083
1803 3510
1804 1908
1804 2150
1804 3476
1804 4584
1805 2018
1805 2082
1805 2272
1805 2844
1805 2849
1805 3527
1805 3958
1806 1881
1806 1889
1807 2599
1807 3989
1807 4431
1808 2517
1809 3778
1810 2063
1810 2917
1810 4853
1812 3538
1812 4077
1812 4473
1813 4736
1814 4271
1815 2795
1815 4096
1815 4132
1815 4383
1816 2678
1816 2899
1816 4412
1816 4639
1817 2840
1817 3311
1817 3532
1818 2088
1818 2531
1819 2838
1819 2980
1819 3677
1819 4480
1819 4506
1819 4610
1819 4746
1820 4795
1820 4892
1821 3872
1822 2057
1822 2753
1822 3406
1822 4833
1823 3878
1823 4594
1823 4781
1824 2040
1824 2287
1824 2914
1824 3442
1824 4100
1824 4112
1824 4355
1824 4776
1825 2981
1826 3960
1826 3972
1827 1831
1827 2005
1827 2736
1827 3520
1828 2732
1829 3250
1829 3723
1830 2036
1830 2876
1830 3079
1830 3478
1831 2017
1831 2256
1831 2652
1831 3856
1831 3892
1831 4021
1831 4703
1832 3449
1832 4717
1832 4904
1833 2952
1834 2830
1835 3647
1835 4139
1835 4390
1835 4933
1835 4969
1836 1925
1836 3195
1836 3750
1837 4054
1837 4288
1838 2089
1838 2256
1838 3119
1838 4065
1838 4754
1839 4601
1840 3121
1841 2899
1841 3225
1841 3710
1841 4304
1842 1986
1842 2476
1842 2606
1842 2768
1842 3555
1842 3864
1842 4408
1843 1938
1844 2810
1844 2829
1844 3315
1844 4423
1845 2290
1845 2470
1846 2232
1846 2702
1846 3530
1847 2184
1847 4248
1848 1850
1848 1966
1848 1968
1848 2094
1848 2666
1848 3455
1849 4362
1849 4504
1850 2059
1850 2243
1850 2726
1851 2758
1851 2762
1851 2942
1851 3064
1851 3065
1851 3338
1851 3660
1851 3733
1851 4144
1851 4174
1853 2414
1853 2416
1854 3560
1854 4161
1854 4555
1854 4626
1855 2095
1855 2763
1855 2809
1856 2274
1856 4270
1856 4835
1857 2201
1858 2825
1858 3339
1858 4608
1860 2287
1860 2714
1860 3546
1860 3981
1861 3922
1861 3971
1861 4192
1862 3137
1863 4274
1863 4405
1864 1900
1864 2225
1864 2634
1864 3790
1864 3919
1864 4429
1865 2059
1865 4342
1865 4896
1866 2397
1866 3193
1867 2135
1867 4046
1868 4000
1868 4103
1868 4872
1869 3940
1869 4214
1870 2505
1870 3149
1870 3484
1871 2758
1871 3389
1871 4132
1871 4895
1872 3441
1872 3954
1872 4308
1873 4341
1874 2058
1874 3006
1874 3061
1875 1914
1875 2186
1876 2001
1876 2219
1876 2508
1876 3043
1877 2063
1877 2098
1877 3835
1877 4340
1877 4791
1878 2765
1878 3716
1878 3760
1879 2843
1879 3532
1879 4892
1880 1917
1880 3549
1880 4676
1881 2087
1881 3760
1881 4739
1881 4765
1882 2433
1882 4675
1883 2534
1883 2754
1883 2804
1883 3063
1883 3949
1883 4050
1884 2371
1884 3502
1885 4075
1885 4632
1885 4860
1886 2030
1886 2049
1886 3601
1886 4127
1887 3310
1887 3358
1887 3907
1888 1983
1888 3319
1889 3174
1889 3203
1889 4535
1889 4926
1890 4408
1891 3040
1891 3216
1891 3334
1891 3441
1892 2069
1893 2847
1893 3824
1893 4688
1894 3406
1894 4118
1895 3068
1895 3673
1895 4870
1896 3251
1896 3477
1897 2291
1897 2428
1897 3297
1897 3726
1897 4254
1898 2787
1898 3244
1898 3513
1898 3991
1898 4364
1898 4657
1899 2990
1900 4190
1902 2711
1902 2897
1902 3993
1902 4345
1903 2760
1903 2812
1903 2972
1903 4032
1903 4115
1903 4810
1904 3222
1904 4606
1905 1911
1905 4344
1906 2143
1906 2779
1906 2812
1906 3828
1906 3971
1907 4058
1908 2781
1908 3001
1908 3318
1908 3643
1908 4157
1908 4965
1909 3097
1909 3379
1909 3722
1909 3897
1910 3341
1910 4635
1910 4665
1911 2858
1911 3230
1911 4908
1912 2837
1912 4346
1913 2164
1913 2980
1913 4438
1913 4904
1914 2441
1914 2457
1914 3566
1914 3721
1915 2517
1915 2630
1915 2843
1916 2396
1916 2458
1916 3390
1916 3435
1916 3577
1916 3856
1916 4896
1917 4155
1917 4376
1918 2098
1918 3104
1918 3839
1918 4080
1918 4083
1918 4589
1918 4631
1919 2253
1919 2679
1919 2780
1919 2943
1919 3033
1920 2277
1920 2634
1920 4025
1920 4910
1921 2827
1922 2315
1922 3753
1923 2392
1923 2602
1923 4498
1924 2020
1924 3490
1924 3631
1924 3945
1925 3509
1925 4483
1926 2140
1926 3954
1926 4963
1927 3738
1928 3715
1929 2605
1929 3601
1929 4753
1930 1983
1930 3607
1930 4726
1931 2418
1931 2637
1931 4892
1931 4930
1932 3795
1933 2233
1933 2325
1933 3612
1934 2266
1934 4794
1934 4892
1936 2556
1936 3243
1936 3423
1936 4238
1937 2909
1937 3042
1937 3257
1937 4099
1937 4409
1938 2446
1938 4536
1939 2266
1939 3932
1939 4092
1939 4708
1940 1943
1940 3820
1940 3844
1941 2643
1941 3321
1942 2893
1942 3692
1943 2830
1944 4057
1944 4250
1944 4544
1945 2658
1945 3703
1945 4628
1945 4909
1945 4927
1946 4194
1946 4464
1946 4673
1947 4060
1947 4177
1947 4348
1947 4539
1948 3045
1948 3085
1948 3606
1949 2040
1949 2837
1949 3759
1949 3822
1950 2397
1950 3755
1950 4757
1951 2057
1951 2186
1951 3597
1952 3400
1952 3485
1952 3580
1952 3752
1952 3865
1952 4491
1953 3277
1953 3554
1954 2030
1954 2107
1954 3508
1954 4403
1954 4511
1955 2754
1955 4591
1956 2018
1956 2436
1956 3029
1956 3201
1956 4374
1957 2201
1957 2597
1957 2757
1957 3777
1957 4033
1957 4565
1959 3539
1959 3545
1960 2183
1960 2309
1960 4140
1960 4283
1961 2492
1961 2848
1961 3348
1961 3569
1962 3539
1962 3706
1962 4547
1963 3626
1963 4628
1964 3549
1964 3912
1964 3930
1964 4415
1965 3625
1965 4115
1966 3528
1966 3964
1966 4206
1967 2101
1967 2673
1967 2683
1967 4790
1967 4922
1967 4995
1968 2275
1968 2368
1968 2910
1969 2434
1969 3058
1969 3195
1969 4783
1970 2824
1971 2355
1971 2523
1971 3221
1971 4874
1972 2334
1972 3593
1972 4478
1973 2789
1973 3469
1974 2478
1974 2965
1974 3367
1974 3969
1975 2921
1975 3540
1975 3612
1976 2130
1976 2186
1976 3306
1976 4717
1977 2846
1977 3258
1977 3890
1977 4029
1978 2640
1978 3363
1978 3729
1978 3938
1979 2541
1979 2782
1979 3069
1979 3976
1979 4867
1980 2351
1980 3747
1981 3351
1982 3880
1982 4720
1982 4750
1983 2670
1983 3608
1983 3692
1983 4280
1983 4356
1984 4477
1985 2302
1985 3084
1985 4278
1985 4337
1986 2398
1986 4085
1986 4640
1987 2106
1987 2416
1987 3153
1987 4442
1988 2937
1988 4162
1988 4446
1989 2528
1989 3346
1990 2826
1990 3166
1990 4885
1991 2450
1991 3199
1991 4198
1992 2555
1992 2816
1992 4085
1993 4818
1994 2500
1995 3033
1995 4551
1995 4597
1997 2790
1997 4976
1998 4237
1999 4070
2000 2772
2000 2788
2000 3714
2000 4423
2000 4637
2000 4992
2001 2896
2001 4024
2002 2577
2002 3286
2002 3483
2002 3887
2003 2589
2003 3468
2003 3880
2004 2382
2004 3161
2004 3542
2004 3629
2004 4640
2005 4837
2006 2725
2006 3041
2006 4044
2007 2421
2007 4754
2007 4948
2007 4971
2008 3743
2008 3781
2008 3951
2008 4149
2009 2042
2009 3784
2009 4103
2009 4202
2010 4427
2011 3689
2012 3552
2013 2256
2013 2409
2014 2976
2014 3203
2016 2166
2016 2563
2016 3960
2016 4270
2017 2284
2017 2879
2017 4319
2017 4653
2017 4973
2018 2168
2018 4803
2019 3483
2019 3749
2019 3818
2019 3969
2019 4506
2019 4779
2020 2954
2021 3226
2021 3964
2021 4378
2022 2224
2022 2229
2022 2975
2023 2779
2023 3826
2023 4232
2023 4444
2023 4558
2024 3614
2024 4510
2024 4768
2024 4808
2025 2047
2025 3275
2025 4428
2026 2630
2026 2851
2026 3824
2026 4457
2027 2916
2027 3757
2028 2112
2028 3314
2028 4191
2030 2616
2030 3244
2030 3276
2030 3857
2030 4611
2031 2169
2031 4233
2031 4775
2032 3904
2033 3128
2033 3217
2034 2174
2035 2769
2035 4744
2036 2325
2036 3786
2036 4031
2036 4109
2037 2250
2037 2446
2037 4544
2037 4724
2037 4814
2038 4165
2038 4608
2039 2923
2040 2057
2040 4874
2041 2891
2041 3183
2041 3246
2042 3880
2042 4165
2042 4302
2043 2456
2043 2878
2043 3200
2043 3416
2044 2057
2044 2097
2044 2173
2044 2589
2044 3118
2044 3851
2044 4423
2045 3165
2046 3480
2046 4345
2046 4633
2047 2432
2047 3595
2048 2948
2048 3602
2048 4094
2049 4463
2050 2222
2050 3813
2051 2834
2051 3964
2052 2327
2052 2532
2052 2765
2052 4215
2052 4861
2053 3946
2054 4559
2055 2107
2055 2773
2055 2885
2055 2957
2055 4046
2055 4165
2055 4255
2055 4271
2056 3200
2056 3385
2056 4230
2058 2214
2058 2904
2058 3720
2058 4848
2058 4849
2059 2589
2059 3554
2059 3606
2059 3819
2060 2259
2060 2806
2060 3276
2060 3925
2060 4798
2061 2342
2061 2779
2062 2186
2063 2445
2063 2629
2063 3362
2065 3166
2066 3460
2066 4538
2067 2980
2067 3633
2068 4040
2069 2210
2069 3044
2070 3379
2070 3814
2070 4213
2070 4551
2070 4764
2071 2078
2071 3354
2071 3454
2071 3705
2071 3915
2072 3500
2072 4968
2073 3266
2073 4532
2073 4959
2074 3503
2074 3970
2075 2810
2075 3769
2075 3870
2075 4322
2075 4377
2075 4562
2077 4371
2078 3736
2078 4584
2080 2483
2080 3230
2080 4796
2081 3074
2081 3272
2081 4303
2081 4783
2082 3833
2082 4387
2083 3080
2083 3168
2083 4116
2084 3099
2085 2123
2085 3178
2085 3343
2085 3926
2086 3207
2086 4807
2087 3384
2087 4031
2087 4307
2088 2835
2088 3007
2088 3137
2088 3314
2088 4848
2088 4959
2089 2768
2089 2773
2090 2199
2090 3878
2090 4269
2090 4787
2091 2647
2091 3591
2091 4884
2092 3761
2092 3773
2092 4135
2092 4374
2093 2102
2093 2442
2093 3197
2093 3714
2093 3900
2093 4152
2094 2864
2094 4625
2095 3093
2095 3671
2095 4131
2095 4280
2096 3309
2096 3727
2096 4189
2097 2507
2097 2997
2097 4290
2097 4507
2098 4787
2099 2524
2099 3721
2100 2141
2100 3818
2100 4130
2100 4597
2101 2765
2101 2780
2101 2805
2101 3799
2102 2346
2102 2742
2102 3508
2102 4035
2102 4462
2103 2427
2103 3599
2103 3904
2103 3946
2103 4947
2104 3001
2104 3517
2104 3775
2104 4180
2104 4351
2104 4827
2105 2549
2105 4596
2106 3282
2106 3522
2107 2241
2107 4189
2107 4839
2108 2390
2108 4401
2109 2266
2109 3434
2109 3885
2110 2273
2110 2418
2110 4340
2111 3115
2111 3720
2111 4252
2111 4806
2112 3051
2112 3189
2112 3263
2112 3770
2112 4348
2113 2674
2113 4022
2113 4994
2114 2502
2114 3122
2115 2757
2115 3319
2115 3357
2115 3415
2116 2220
2116 2527
2116 3868
2116 3876
2116 4220
2116 4602
2116 4636
2117 2286
2118 2253
2118 2889
2118 3741
2118 3885
2119 2122
2119 2812
2119 4207
2120 3635
2120 4239
2120 4493
2120 4776
2121 3086
2121 3545
2121 3734
2122 2776
2122 2906
2123 2958
2124 2466
2124 2851
2124 3003
2124 3778
2124 4525
2125 2249
2125 4111
2125 4221
2126 2228
2126 2308
2126 2601
2126 4550
2127 2565
2127 3980
2128 3865
2128 3904
2128 4608
2131 2504
2131 4110
2132 3841
2133 2554
2134 2486
2134 2685
2134 2695
2134 3062
2134 3583
2134 3814
2134 4946
2135 2723
2135 3126
2135 3924
2136 2455
2136 2462
2136 2950
2136 3790
2136 4023
2136 4981
2137 2409
2137 4840
2138 3405
2138 4944
2139 2680
2139 3567
2139 4028
2139 4600
2140 2523
2140 3933
2141 2290
2141 2722
2141 3363
2141 3425
2142 2379
2142 3757
2142 4250
2142 4733
2142 4875
2143 3494
2143 4705
2144 2537
2144 2578
2144 3720
2144 4926
2145 2775
2145 3209
2145 4866
2146 3736
2146 4858
2147 3929
2148 3171
2148 3474
2148 3607
2148 4145
2149 2735
2149 3184
2149 4146
2149 4148
2150 2320
2150 2368
2150 2500
2150 4438
2150 4773
2151 3499
2151 4993
2152 2536
2152 3198
2152 3578
2152 3652
2153 2231
2153 2316
2153 2433
2153 2827
2153 3620
2153 3883
2154 2158
2154 3962
2155 2281
2155 3216
2155 3648
2155 3658
2156 2994
2156 4513
2156 4695
2157 2454
2157 3604
2157 4668
2158 2713
2158 3057
2158 4081
2158 4126
2158 4641
2159 2290
2159 2414
2159 3644
2160 3120
2160 3221
2160 4879
2161 2426
2161 3114
2161 3262
2162 2410
2162 3386
2162 4681
2163 2489
2165 4263
2165 4373
2166 3200
2167 2724
2167 3066
2168 2757
2168 2965
2168 3871
2168 4023
2168 4259
2169 2329
2169 2533
2169 3427
2169 3653
2169 3786
2170 2260
2170 3811
2170 4075
2170 4881
2171 2298
2171 2848
2171 4477
2172 2625
2172 2975
2173 2241
2173 2551
2174 3991
2175 2344
2175 2565
2175 4566
2176 2867
2176 4061
2177 4577
2178 2544
2178 4647
2179 2400
2179 2610
2179 3242
2179 4996
2180 3382
2180 4281
2180 4839
2181 2423
2181 2661
2181 3643
2181 4428
2182 4181
2183 4227
2183 4543
2184 2196
2184 2372
2184 2772
2185 2252
2185 2508
2185 3274
2185 3550
2186 3141
2186 4931
2187 3013
2187 3504
2187 4003
2188 2387
2188 3242
2188 4153
2188 4482
2189 3058
2189 3722
2189 4481
2189 4743
2190 4179
2190 4515
2191 2215
2191 2654
2191 3290
2191 4383
2191 4662
2191 4899
2192 2885
2192 2972
2192 4035
2192 4511
2192 4924
2193 3691
2194 3328
2194 3349
2194 3362
2194 4607
2195 2345
2195 4799
2197 2618
2197 4215
2197 4781
2198 3988
2199 2346
2200 3616
2200 3657
2200 3701
2200 4075
2200 4107
2200 4885
2202 2991
2202 3147
2203 2373
2203 2693
2203 4063
2203 4346
2203 4644
2203 4814
2204 2707
2205 2493
2205 3101
2205 4644
2206 2214
2207 4578
2207 4778
2207 4828
2207 4946
2208 2411
2208 3286
2209 2318
2209 4150
2209 4187
2210 3166
2211 2987
2211 4372
2212 2972
2212 3683
2212 4105
2212 4871
2213 3234
2213 4946
2214 3415
2214 3667
2214 4057
2214 4945
2215 2314
2215 3813
2215 4030
2216 4010
2217 2312
2217 3682
2217 3904
2217 4482
2219 2422
2219 2430
2219 3216
2219 3632
2219 4298
2220 4474
2221 3287
2222 2294
2222 2472
2223 2493
2223 4592
2223 4608
2223 4835
2223 4855
2224 3244
2224 3464
2224 4759
2224 4769
2225 3451
2225 4128
2226 4802
2227 2896
2227 2964
2227 3074
2227 3872
2228 2697
2228 3500
2229 3886
2230 2947
2231 4059
2232 3068
2233 3637
2233 3877
2233 4241
2234 3119
2234 3149
2234 3615
2234 3785
2234 4428
2235 2322
2235 3688
2236 3845
2236 4819
2237 2258
2237 3050
2237 3679
2237 4579
2237 4602
2237 4661
2237 4795
2238 2531
2238 2980
2238 3479
2238 3939
2238 4023
2238 4038
2238 4883
2238 4974
2239 3091
2239 4913
2239 4964
2240 2449
2240 3839
2240 4643
2240 4843
2241 2326
2241 3415
2241 3452
2241 4100
2242 4370
2243 2977
2244 3486
2244 4423
2244 4462
2244 4722
2245 2904
2245 3089
2245 3735
2245 4010
2245 4301
2245 4956
2246 4939
2247 2947
2247 3961
2247 4606
2248 3690
2248 3976
2249 3976
2249 4227
2250 3935
2251 3137
2251 3919
2252 2433
2252 4831
2253 2664
2253 3355
2254 3660
2254 4050
2255 2976
2255 3879
2255 4231
2255 4250
2255 4416
2255 4432
2256 2672
2256 2710
2256 4693
2256 4862
2257 2561
2257 3621
2257 3987
2258 2373
2258 2565
2258 2690
2258 3369
2258 3442
2258 3978
2260 2688
2260 2797
2260 4594
2261 3036
2261 3288
2261 4278
2261 4748
2262 3472
2262 3522
2262 3998
2262 4778
2263 2849
2264 3316
2264 3923
2264 4276
2264 4303
2264 4859
2265 4368
2266 3666
2268 4484
2269 2957
2269 4107
2269 4146
2269 4713
2269 4954
2270 3407
2270 4350
2270 4612
2271 2275
2271 2621
2271 2910
2271 4236
2272 2358
2272 4379
2272 4743
2273 3516
2273 3810
2273 4462
2274 4380
2275 2425
2275 3531
2275 3726
2275 3756
2275 3886
2275 4531
2276 3189
2276 3421
2276 3927
2276 4348
2276 4627
2277 3828
2277 4385
2279 2732
2280 3095
2280 3279
2280 3462
2280 4909
2281 2938
2281 3188
2281 3497
2281 4109
2281 4630
2282 2926
2282 3766
2282 4029
2283 2848
2283 4641
2284 3180
2284 3442
2286 2433
2286 3372
2286 4254
2287 2515
2288 2569
2288 4238
2289 2358
2289 2939
2289 3457
2289 4993
2290 3398
2292 4998
2293 3947
2293 4048
2293 4360
2293 4536
2293 4873
2295 2845
2295 2956
2295 4128
2295 4543
2295 4636
2296 3387
2296 3726
2296 4402
2296 4670
2297 2555
2297 4788
2298 3251
2298 3503
2298 3749
2299 4358
2299 4866
2299 4930
2300 3055
2300 4065
2300 4139
2301 2846
2302 3064
2305 2846
2305 3261
2306 2687
2306 2953
2306 4024
2307 3252
2307 3353
2307 3454
2307 4412
2307 4536
2308 2900
2308 3260
2309 2511
2309 2727
2309 3339
2309 4478
2309 4950
2310 4112
2311 2655
2311 3034
2311 4127
2312 3094
2312 3274
2312 3745
2313 3457
2313 3881
2314 4909
2314 4965
2315 2815
2315 3488
2315 4367
2315 4532
2315 4706
2316 2719
2316 3965
2317 3628
2318 4830
2319 2472
2319 3294
2320 4460
2320 4700
2320 4833
2323 2497
2323 4408
2324 2946
2324 3154
2324 4790
2325 2449
2325 2486
2325 3201
2325 3393
2325 3804
2326 3399
2326 4633
2326 4953
2327 2510
2327 4869
2327 4904
2328 3984
2328 4404
2329 2414
2329 2533
2330 3479
2330 3792
2331 2618
2331 3126
2331 3886
2331 4876
2332 3133
2332 3214
2332 3853
2332 4131
2333 2684
2333 2709
2333 3508
2333 4732
2334 4117
2334 4566
2335 4204
2336 3921
2336 4544
2336 4993
2338 4857
2339 2417
2339 2426
2339 4676
2339 4938
2340 3371
2340 3692
2340 3731
2341 2551
2341 3051
2341 4543
2341 4860
2342 2496
2343 3284
2343 3342
2343 3527
2343 3810
2344 2350
2344 3523
2344 4824
2345 3569
2345 4956
2346 3019
2346 4546
2347 2562
2348 2506
2349 2689
2349 3916
2350 2660
2350 3733
2350 3796
2350 4474
2350 4659
2350 4670
2352 2960
2352 3119
2352 4471
2352 4793
2353 2810
2353 4739
2354 2373
2354 3223
2354 3585
2354 4443
2355 2750
2355 3401
2355 3741
2355 4327
2356 3731
2356 4000
2357 2869
2358 3529
2358 3849
2359 2401
2359 3782
2359 3956
2360 2702
2360 3744
2360 4728
2362 3064
2362 3845
2362 4587
2363 3998
2363 4095
2364 4586
2365 2400
2365 2915
2365 3603
2365 3637
2366 3038
2366 3125
2366 4462
2366 4923
2367 2390
2367 3570
2367 3631
2367 3998
2368 3953
2368 4302
2369 4685
2369 4789
2370 4930
2371 2498
2371 3106
2373 3580
2374 3174
2374 4979
2375 3386
2375 3935
2376 2644
2376 3654
2376 4046
2376 4919
2378 2762
2378 2934
2378 3423
2379 3409
2379 4550
2380 4123
2380 4345
2380 4717
2381 3240
2382 2482
2383 2409
2383 3315
2383 3660
2383 4118
2383 4136
2384 3438
2384 4291
2384 4929
2385 3323
2385 3753
2386 4027
2386 4376
2387 3233
2387 3581
2388 2660
2388 2764
2388 3289
2389 2871
2389 2964
2390 2960
2390 3061
2391 2410
2391 3667
2391 3694
2391 4717
2392 2779
2392 3582
2392 3701
2392 3855
2392 4157
2392 4383
2392 4974
2393 2801
2393 2914
2393 3036
2393 3973
2393 4438
2394 2649
2394 3852
2395 2812
2395 3263
2395 3925
2395 4710
2395 4767
2396 2633
2396 3689
2396 4319
2396 4713
2397 2705
2397 2856
2397 3840
2397 4570
2398 3190
2398 4052
2398 4707
2399 3603
2399 4010
2400 2483
2400 3363
2400 4430
2401 3057
2401 4969
2402 2844
2402 3106
2402 3572
2404 3524
2405 2767
2405 4834
2406 4650
2407 2498
2407 2828
2407 4114
2408 2767
2408 3559
2408 4767
2409 2603
2409 2820
2409 4568
2410 2447
2410 2740
2410 3286
2410 3440
2411 2568
2411 4588
2412 2652
2412 2720
2412 3071
2412 3972
2412 4033
2412 4267
2413 2511
2413 4056
2414 4926
2415 3252
2415 3380
2415 3708
2415 3934
2415 3986
2415 4568
2416 2581
2416 2696
2416 2970
2416 3870
2417 3113
2417 3369
2417 3889
2417 4310
2417 4867
2418 2465
2418 3736
2418 4247
2418 4819
2419 2996
2420 3678
2420 3735
2420 4194
2421 4085
2422 3580
2423 4216
2423 4293
2423 4497
2424 2527
2424 2767
2424 3415
2425 2548
2425 2768
2425 3225
2425 4025
2425 4069
2425 4226
2425 4719
2425 4786
2426 2564
2426 4699
2426 4873
2426 4874
2426 4875
2427 3660
2427 4822
2429 2472
2429 2632
2429 3867
2430 2734
2430 3306
2431 2462
2431 2675
2432 3197
2432 3504
2433 3013
2433 4829
2434 3136
2434 4826
2435 2795
2435 4203
2435 4407
2435 4509
2435 4687
2435 4714
2436 4953
2437 3371
2437 4063
2437 4307
2438 2453
2438 3732
2439 3759
2439 4942
2440 3543
2441 2503
2441 3666
2442 2491
2442 2600
2442 2850
2442 2987
2443 3673
2446 2756
2446 4287
2447 2969
2447 3346
2448 2771
2448 4828
2448 4839
2449 3333
2450 2823
2450 2840
2451 2518
2451 2968
2452 2574
2452 2912
2452 3209
2452 3360
2453 2817
2453 4229
2453 4949
2454 4050
2454 4856
2455 2896
2455 3866
2455 4607
2455 4864
2457 2725
2457 3360
2457 4624
2459 3374
2459 3633
2460 4376
2461 2857
2462 3214
2462 4166
2462 4411
2463 4394
2464 2615
2464 3915
2464 4032
2464 4686
2464 4743
2465 4710
2465 4912
2466 4079
2466 4651
2466 4811
2467 3232
2468 2854
2468 4057
2468 4926
2469 3646
2469 4267
2469 4894
2470 3532
2473 3066
2473 4490
2474 2591
2475 2816
2475 3017
2475 3580
2475 4538
2475 4670
2476 2523
2476 4542
2476 4758
2476 4830
2478 2984
2478 3065
2478 3333
2479 3704
2479 4240
2479 4342
2480 3696
2480 3995
2480 4542
2481 2631
2481 2936
2481 4303
2481 4884
2482 3272
2482 4171
2483 2583
2483 2763
2483 3164
2483 4029
2484 3602
2484 3927
2484 4291
2486 3029
2486 3394
2487 3556
2487 4889
2488 3772
2488 4567
2489 2572
2489 2671
2489 4864
2491 2635
2491 2973
2491 3079
2491 3114
2491 4039
2491 4110
2491 4216
2491 4767
2492 3352
2493 2976
2493 4860
2494 2775
2494 4222
2494 4284
2495 2568
2495 2837
2495 3100
2495 3334
2495 3752
2495 4043
2496 3635
2497 3572
2497 4442
2498 4070
2498 4762
2499 2723
2499 2956
2500 2760
2500 3402
2500 3413
2500 3475
2500 4029
2500 4245
2501 3172
2501 3831
2501 4506
2501 4937
2502 3702
2502 3932
2503 3699
2503 4416
2504 4738
2506 3017
2506 4300
2507 2575
2507 3310
2507 3868
2508 2798
2508 4679
2508 4824
2508 4891
2509 2816
2509 3451
2510 4074
2510 4547
2511 2520
2511 3395
2511 3493
2513 3433
2513 3852
2514 2974
2514 3774
2514 3964
2515 2811
2515 4686
2516 2522
2516 3126
2516 4056
2516 4768
2517 2974
2517 3002
2517 3099
2517 4889
2518 2930
2518 3566
2519 2643
2519 3235
2519 3700
2520 3192
2520 4014
2522 4031
2522 4325
2522 4577
2522 4761
2523 3752
2525 3543
2525 4873
2526 2738
2526 3738
2526 3875
2526 3889
2527 3680
2527 4421
2528 2739
2528 3053
2528 3068
2528 3931
2528 4127
2528 4311
2529 3005
2529 3551
2529 3802
2531 2555
2531 3175
2531 3574
2531 4943
2533 4275
2534 2866
2534 3225
2534 3265
2534 3400
2534 3699
2534 4096
2534 4189
2534 4668
2535 3216
2535 3911
2535 4712
2536 2721
2536 2988
2536 3410
2536 3524
2536 4005
2536 4783
2536 4953
2537 2620
2537 4333
2538 2632
2538 4392
2538 4722
2538 4854
2539 2887
2540 2971
2540 3143
2540 3671
2541 3327
2542 4112
2543 3407
2543 4455
2543 4931
2544 3391
2544 4190
2544 4698
2545 3044
2545 3547
2545 4253
2545 4897
2547 2964
2547 4137
2548 3996
2548 4653
2549 3755
2549 3884
2549 4414
2549 4989
2550 3344
2550 3675
2551 3187
2551 4262
2551 4831
2552 4264
2553 4449
2554 3735
2555 3338
2557 3082
2557 3449
2558 3157
2558 3776
2558 4666
2558 4723
2559 4313
2559 4646
2559 4986
2560 3838
2561 3024
2561 4933
2563 4229
2563 4507
2564 3344
2564 3495
2564 4626
2564 4683
2565 3589
2565 4906
2566 3450
2566 3487
2566 3624
2567 2649
2567 3837
2567 4158
2568 2670
2568 4496
2568 4992
2569 3507
2569 4549
2569 4704
2570 2987
2570 3099
2570 4417
2571 4236
2571 4684
2572 2583
2572 3019
2572 3074
2572 4136
2572 4270
2572 4281
2572 4290
2573 4653
2573 4714
2574 3617
2574 4173
2574 4953
2575 3834
2575 4477
2577 2849
2577 3028
2578 3969
2579 2953
2579 3903
2579 4340
2580 3231
2580 4069
2581 3705
2582 2597
2582 3528
2582 3830
2583 4034
2583 4898
2584 3343
2584 3523
2586 2786
2586 4278
2586 4505
2587 2680
2588 3587
2589 3757
2589 4906
2590 3201
2590 3296
2590 4767
2591 2649
2591 4339
2591 4573
2591 4820
2592 3289
2592 3303
2593 3093
2593 3497
2594 2979
2594 3147
2594 4078
2594 4085
2595 2634
2595 2870
2595 2932
2595 3629
2595 3921
2596 2652
2596 3352
2597 3609
2598 4986
2599 3555
2600 3026
2601 2654
2601 3894
2601 4537
2602 3376
2602 4861
2603 2662
2603 3064
2603 3301
2603 3394
2603 4191
2604 3684
2604 4972
2605 2846
2605 4010
2605 4783
2606 2768
2606 3674
2606 4258
2606 4822
2606 4995
2607 3076
2607 3444
2607 3743
2607 3748
2607 4363
2608 3659
2609 3257
2609 3259
2609 3828
2609 4305
2609 4902
2610 4981
2611 3804
2611 4618
2613 3480
2613 4458
2613 4797
2614 2724
2614 4374
2615 3272
2615 3293
2615 3652
2615 3991
2616 3158
2617 3903
2617 3944
2617 4684
2619 3084
2619 3591
2619 3828
2619 4376
2619 4825
2619 4900
2620 3801
2620 3979
2620 4180
2620 4255
2620 4390
2620 4444
2621 2702
2621 2937
2622 4078
2622 4557
2622 4715
2623 4155
2623 4778
2624 4098
2624 4286
2624 4831
2627 2775
2627 3391
2627 3641
2627 4198
2628 3982
2629 4336
2629 4863
2630 3177
2631 2669
2631 4187
2631 4529
2632 3187
2633 4011
2633 4246
2633 4811
2634 2748
2634 4738
2635 3520
2635 3588
2635 4239
2635 4975
2636 3172
2637 3953
2637 3975
2637 4826
2638 3845
2638 4133
2638 4338
2639 4081
2639 4713
2640 2706
2640 3404
2640 4495
2641 2740
2641 4943
2642 3140
2642 4438
2642 4786
2643 2973
2643 3251
2643 3929
2644 2894
2644 2940
2644 3642
2644 4464
2645 3855
2645 4175
2646 3940
2646 4919
2647 3145
2647 3960
2647 4288
2648 2969
2648 4668
2649 4601
2649 4981
2650 2730
2650 3056
2650 3674
2650 3934
2650 4528
2650 4825
2651 2939
2651 3107
2651 4307
2652 4555
2652 4577
2652 4803
2652 4827
2652 4893
2653 3625
2654 3547
2654 4856
2655 2867
2655 3449
2656 3037
2657 4153
2659 3386
2659 3769
2659 4031
2660 2785
2660 2959
2660 4845
2661 2787
2661 3163
2661 3259
2661 4469
2661 4859
2662 3428
2662 3569
2662 3711
2663 3751
2663 3895
2664 3180
2664 3275
2665 2801
2665 3999
2666 3472
2666 3757
2666 4415
2667 3129
2667 4572
2667 4927
2668 2803
2668 3325
2668 4083
2668 4231
2669 2745
2669 4178
2669 4550
2670 3268
2670 4197
2670 4499
2672 2720
2672 3448
2672 3471
2672 3500
2672 3964
2672 4661
2672 4864
2673 3184
2673 3959
2674 3025
2674 4033
2674 4271
2674 4469
2675 2858
2675 4580
2676 3439
2676 3785
2677 3560
2677 4006
2678 2899
2678 3367
2678 3459
2678 4015
2678 4214
2679 3045
2679 3061
2679 3064
2679 3169
2679 4305
2679 4834
2679 4899
2680 3316
2680 3587
2681 3528
2681 4315
2681 4649
2682 3012
2683 3086
2683 3162
2683 3763
2683 3906
2683 4021
2683 4659
2684 2889
2684 3024
2684 3337
2685 3406
2685 3623
2686 3335
2686 3956
2686 4041
2686 4351
2687 2977
2687 3041
2688 4994
2689 3030
2689 3106
2689 4811
2689 4900
2691 3645
2692 2951
2692 3555
2692 4616
2692 4645
2693 3464
2693 4004
2693 4601
2694 3283
2694 3851
2694 3998
2695 4007
2696 3808
2697 2702
2697 4694
2698 2805
2699 4616
2700 3943
2700 4082
2700 4868
2701 3924
2701 4650
2701 4861
2702 3379
2702 3432
2702 3954
2703 3305
2703 3424
2703 3662
2703 4458
2703 4886
2704 2843
2704 2971
2704 3197
2704 3519
2705 3017
2705 3532
2705 3538
2706 3123
2707 3658
2707 4456
2707 4789
2708 3458
2708 4057
2708 4096
2708 4529
2709 2865
2709 2932
2709 3683
2710 3029
2710 4333
2711 4454
2712 4346
2713 3264
2713 3918
2713 3936
2714 3507
2714 3842
2714 4673
2715 2872
2715 2892
2715 4930
2715 4993
2716 2798
2716 3609
2716 3977
2716 4800
2717 2950
2717 4298
2717 4425
2717 4589
2718 2940
2719 2904
2720 2878
2720 3234
2720 4800
2721 3040
2721 3630
2721 3760
2721 4521
2722 4080
2723 3735
2723 3776
2723 4272
2723 4304
2723 4565
2724 4254
2725 4122
2725 4341
2726 3143
2726 3168
2728 2938
2728 4182
2728 4652
2729 3716
2729 4674
2729 4705
2730 3601
2730 4554
2730 4983
2731 3308
2731 4446
2733 3070
2733 3849
2734 4500
2735 3440
2735 4282
2736 2773
2736 2910
2736 3614
2736 3909
2737 4097
2738 3285
2738 3814
2739 2944
2740 3150
2740 3450
2740 3890
2741 2965
2742 3085
2742 4451
2742 4509
2743 2966
2743 4064
2743 4245
2743 4599
2744 4178
2744 4276
2745 3231
2746 3864
2746 4196
2747 3022
2747 3472
2747 3510
2747 4999
2748 3390
2748 4396
2749 3110
2749 3420
2749 3708
2750 3152
2750 3322
2750 3457
2750 3645
2750 4185
2750 4493
2751 3750
2752 4048
2752 4898
2753 2859
2753 3333
2753 3498
2753 3538
2754 2861
2754 3123
2754 3974
2754 4170
2755 2789
2755 4068
2755 4576
2756 4426
2758 2988
2758 3759
2759 4664
2760 3531
2760 4106
2763 3297
2763 4979
2764 4155
2764 4389
2764 4627
2764 4880
2765 3537
2765 4486
2766 2786
2767 3552
2767 4003
2767 4713
2767 4950
2768 2787
2768 3669
2770 3705
2770 4043
2770 4450
2771 2971
2771 3029
2771 3523
2771 4213
2771 4736
2772 3260
2773 3291
2773 3758
2773 4284
2773 4402
2773 4897
2774 2844
2774 3194
2775 2897
2775 4370
2775 4377
2776 4217
2776 4721
2777 2910
2777 4927
2779 3489
2780 3440
2781 3115
2781 3544
2781 3748
2781 4806
2782 2922
2782 3709
2782 4429
2783 4359
2783 4695
2784 3482
2784 3495
2784 4409
2784 4533
2785 4420
2786 3623
2787 3874
2787 4281
2787 4441
2788 3090
2788 3804
2788 3875
2789 3337
2789 3932
2789 4859
2790 3650
2791 4399
2791 4678
2792 3057
2792 4988
2793 3724
2793 4052
2794 2821
2794 3872
2794 4994
2795 3115
2795 3689
2795 4595
2796 4718
2797 3666
2798 3559
2798 3619
2798 4810
2799 3609
2799 4647
2800 4121
2800 4634
2801 4169
2801 4604
2802 3683
2802 3979
2802 4989
2803 3280
2803 4256
2803 4580
2803 4893
2804 4948
2805 3814
2806 4183
2807 3633
2808 3424
2808 3605
2809 4346
2809 4448
2810 2906
2810 3252
2810 3644
2811 2817
2811 3329
2811 3953
2811 4911
2812 3025
2812 4342
2813 4180
2814 3904
2814 4234
2815 3383
2816 4355
2818 3362
2819 3225
2819 4337
2819 4340
2820 4102
2820 4585
2821 4039
2822 3098
2822 3602
2822 3669
2822 4778
2823 3111
2823 3406
2823 3787
2825 3043
2825 3872
2825 4618
2826 3661
2826 3876
2827 4227
2828 3451
2829 4794
2830 3543
2830 4069
2830 4819
2831 4126
2832 4904
2833 3127
2833 3240
2833 4044
2836 2845
2836 4608
2838 3255
2839 4428
2840 4436
2841 3029
2841 3373
2841 3807
2841 4125
2841 4133
2841 4290
2842 3334
2842 3640
2842 3884
2842 4235
2843 4717
2843 4961
2844 4594
2846 2992
2846 4952
2847 4298
2848 2886
2848 4693
2849 3297
2849 4421
2849 4843
2849 4848
2850 4799
2851 3084
2851 3522
2851 3557
2852 3060
2852 3254
2852 3705
2852 3968
2852 4135
2852 4404
2852 4829
2853 2998
2853 3229
2853 4420
2854 4419
2855 3327
2858 3449
2859 2966
2860 3458
2860 3715
2860 4070
2861 3525
2861 3837
2862 3568
2862 3975
2862 4407
2863 4225
2863 4864
2864 3062
2864 3911
2864 4102
2865 3333
2867 4961
2868 3744
2868 4981
2869 3202
2869 3962
2870 2944
2870 3213
2870 3288
2870 3564
2870 4209
2870 4943
2871 3502
2871 3828
2871 4816
2871 4861
2872 3123
2872 3898
2873 3044
2873 3600
2874 3807
2875 4455
2875 4654
2876 4092
2876 4178
2876 4255
2877 3331
2878 2906
2878 3853
2878 4097
2878 4251
2879 4155
2880 4634
2881 4633
2881 4862
2882 2911
2882 3365
2882 4440
2882 4616
2886 3133
2887 3305
2887 4897
2888 3770
2889 3446
2889 4702
2889 4823
2890 4895
2891 4173
2892 4604
2893 3363
2895 2952
2895 4459
2895 4698
2895 4852
2896 3350
2896 3877
2897 3275
2897 3368
2897 4310
2898 3061
2898 3528
2898 4578
2898 4769
2899 2991
2900 3844
2900 4201
2900 4933
2902 3270
2902 3845
2902 4283
2902 4574
2903 3379
2903 4377
2903 4864
2904 2911
2904 4335
2904 4947
2905 3152
2905 3844
2906 3511
2907 3443
2907 3749
2907 4439
2907 4875
2908 4359
2908 4395
2908 4426
2908 4602
2910 3753
2910 4071
2911 3751
2911 4847
2911 4900
2912 4683
2913 4019
2914 4544
2914 4812
2914 4948
2915 3406
2915 4829
2917 4448
2917 4887
2918 3949
2919 3860
2919 4605
2920 4839
2921 3915
2921 4902
2922 3355
2922 3707
2922 3825
2923 4879
2925 3396
2925 3866
2925 4060
2925 4141
2926 3103
2926 3658
2926 4208
2928 3714
2928 4416
2929 4517
2930 4131
2930 4181
2931 3621
2931 4910
2932 3686
2932 4598
2932 4703
2933 3224
2933 3561
2933 3706
2933 4620
2933 4900
2934 3833
2935 3343
2935 3388
2936 4941
2936 4951
2937 2985
2937 4040
2938 3350
2938 4241
2939 4537
2939 4951
2940 3049
2940 3649
2940 3965
2940 4444
2940 4550
2941 3990
2941 4252
2942 3645
2942 3928
2943 3120
2943 3266
2943 4552
2943 4883
2944 3558
2944 4340
2945 3737
2945 4419
2945 4772
2945 4959
2947 3171
2947 3853
2947 4116
2947 4511
2948 4350
2949 3031
2949 4646
2949 4678
2949 4692
2949 4787
2949 4794
2950 3541
2950 3731
2950 4031
2950 4995
2951 3765
2951 4969
2952 3284
2952 4992
2953 4264
2954 3738
2955 2962
2955 3602
2955 4469
2956 3522
2956 4252
2956 4838
2958 3631
2959 4004
2960 3014
2960 3534
2961 4315
2962 3105
2962 3118
2962 3486
2963 3775
2963 3935
2963 4063
2963 4632
2965 3018
2965 4395
2967 3601
2967 3835
2968 4172
2969 3089
2969 4189
2970 4298
2970 4994
2971 4090
2972 3171
2972 3462
2972 3653
2972 3757
2972 4862
2972 4975
2973 3641
2973 4668
2973 4696
2974 4264
2974 4399
2975 4764
2975 4841
2976 3066
2978 3101
2978 3220
2978 3536
2978 3713
2978 3738
2978 3750
2978 3919
2978 4008
2978 4550
2979 4608
2979 4622
2980 4229
2980 4479
2980 4652
2981 3952
2981 3956
2981 4377
2981 4991
2982 3721
2983 4033
2984 4438
2984 4492
2985 3623
2985 4667
2985 4824
2986 3582
2986 3616
2986 4101
2986 4678
2987 3342
2988 3393
2988 4744
2989 3711
2989 3790
2989 4253
2989 4357
2989 4392
2989 4580
2990 4361
2991 3215
2991 3676
2991 3901
2991 4545
2992 3980
2992 4465
2993 3204
2993 4602
2993 4867
2994 3669
2995 3338
2998 4864
2999 4623
3000 3457
3001 4351
3001 4535
3001 4630
3001 4903
3002 3968
3004 3552
3004 3605
3004 3791
3004 4097
3005 3280
3005 3750
3005 4557
3005 4739
3005 4917
3006 3020
3006 3491
3007 3447
3007 3478
3008 3123
3008 4235
3008 4381
3008 4385
3009 3519
3009 4287
3011 3689
3012 4247
3012 4448
3012 4621
3013 3741
3013 3969
3014 3218
3014 3347
3014 4237
3016 4115
3016 4464
3017 3344
3017 3689
3018 4051
3018 4597
3021 3307
3021 3660
3021 3961
3023 3342
3023 4150
3023 4530
3023 4855
3024 4098
3025 3355
3027 3125
3027 3278
3027 3850
3028 3113
3028 4045
3029 3659
3029 4585
3030 3382
3030 3463
3030 3557
3031 4653
3033 3325
3033 4610
3034 3082
3034 3183
3034 3720
3034 4369
3035 3345
3035 4998
3036 3116
3036 3682
3036 3846
3036 4798
3037 4200
3037 4694
3037 4825
3038 4470
3040 3400
3040 3573
3040 3806
3040 4913
3041 3977
3041 4162
3042 3235
3042 4395
3042 4734
3044 3047
3044 4210
3044 4798
3045 4604
3046 3113
3047 3217
3047 4795
3049 3377
3049 4871
3050 3880
3051 4637
3052 4503
3053 4009
3053 4679
3054 3506
3055 3351
3057 4448
3057 4809
3058 3560
3058 3922
3058 4454
3058 4674
3060 3165
3060 4963
3061 3967
3062 3822
3062 4212
3062 4493
3063 4449
3065 3485
3065 3598
3065 4472
3065 4808
3066 3237
3066 3784
3066 4073
3066 4135
3066 4292
3068 4192
3069 3402
3069 3565
3069 4028
3069 4441
3069 4774
3070 3809
3070 4023
3070 4673
3071 4888
3072 3994
3072 4095
3072 4195
3072 4299
3073 4431
3074 3200
3074 3723
3075 4584
3076 3975
3076 4113
3076 4624
3076 4625
3076 4626
3079 3862
3079 3888
3079 3914
3079 4361
3081 3480
3081 4371
3083 3211
3083 3387
3083 3743
3084 4134
3085 3460
3085 3692
3086 3543
3086 4038
3086 4461
3089 3620
3089 3803
3089 3824
3090 3456
3091 3504
3091 4632
3092 4224
3092 4643
3093 4485
3096 3753
3096 3857
3098 4104
3098 4529
3098 4877
3099 3291
3099 3431
3099 3519
3099 3838
3099 4276
3101 3227
3101 3805
3101 4737
3102 3204
3102 3983
3103 3234
3103 3471
3104 3121
3104 3319
3104 3654
3104 3945
3104 4388
3105 4723
3106 3141
3106 3478
3106 4733
3106 4879
3107 4622
3107 4735
3107 4916
3108 3370
3109 4318
3109 4461
3110 3537
3110 4000
3112 4652
3113 3239
3114 3693
3115 4765
3115 4867
3116 3464
3116 4654
3117 4744
3118 4206
3118 4405
3118 4714
3119 3798
3122 4326
3122 4666
3122 4794
3123 3916
3123 4953
3125 3287
3125 3345
3125 3895
3126 3829
3126 4467
3126 4942
3127 3923
3127 3968
3127 4067
3128 3422
3129 3603
3129 4216
3129 4615
3129 4915
3130 4230
3130 4326
3130 4926
3132 3610
3132 4193
3132 4735
3133 4808
3134 3659
3135 3543
3137 3989
3137 4081
3137 4358
3137 4511
3138 3166
3138 4740
3139 3857
3139 4397
3140 3955
3140 4557
3141 4788
3143 3448
3143 4458
3144 4058
3145 4959
3146 4302
3146 4677
3147 4739
3150 3271
3150 3603
3152 3311
3152 4123
3152 4337
3152 4747
3153 3742
3153 3766
3153 4318
3154 4893
3155 3263
3156 3285
3156 3425
3156 3504
3157 4430
3158 3216
3159 3713
3160 4769
3161 4867
3162 3520
3162 4802
3162 4844
3163 4739
3163 4784
3164 3488
3164 3886
3164 4767
3166 4445
3167 4743
3168 3269
3168 3826
3168 4064
3169 4001
3169 4068
3170 3297
3170 4401
3171 3689
3171 4495
3172 3665
3172 4308
3173 3536
3173 3889
3174 3695
3174 3886
3174 4376
3175 4314
3175 4964
3176 3309
3176 3424
3176 3707
3176 3742
3177 4193
3178 3822
3178 4257
3179 3725
3179 4080
3180 3384
3180 4359
3180 4919
3181 3915
3181 4135
3181 4901
3182 3986
3183 4102
3183 4130
3184 3338
3184 4330
3185 4367
3185 4403
3186 3558
3187 3435
3187 4545
3187 4609
3188 4655
3189 3219
3189 3747
3189 3940
3190 4476
3190 4477
3190 4593
3191 3358
3191 3550
3191 4201
3192 3807
3192 4059
3192 4150
3193 4212
3193 4375
3193 4964
3195 4114
3195 4359
3196 3198
3197 4296
3197 4640
3199 3837
3199 4666
3199 4739
3201 3344
3201 3726
3201 4277
3201 4805
3202 4585
3202 4784
3204 4092
3204 4376
3204 4563
3205 3424
3205 3858
3205 3869
3205 4744
3205 4894
3206 3869
3206 4051
3209 3797
3209 3851
3210 3780
3210 4872
3211 3555
3211 4215
3211 4991
3213 4458
3214 3971
3214 4578
3215 3239
3215 3508
3215 4481
3216 4331
3217 3916
3217 4261
3217 4972
3218 4906
3219 4232
3220 3462
3220 4343
3220 4951
3221 3747
3221 3964
3221 4984
3222 3378
3222 3741
3223 3770
3224 4780
3225 3565
3225 4560
3225 4732
3225 4977
3226 3434
3226 4441
3226 4636
3226 4955
3227 3494
3227 4143
3227 4535
3227 4942
3228 3667
3229 4044
3229 4781
3231 4895
3234 4383
3234 4414
3234 4453
3235 3469
3235 3586
3235 3679
3236 3387
3236 4059
3238 3950
3239 3541
3239 4085
3239 4712
3239 4994
3240 4725
3241 4102
3241 4672
3242 3867
3242 4313
3242 4617
3243 3947
3243 4142
3244 3574
3245 3337
3245 4035
3245 4669
3246 3579
3247 3396
3247 4802
3247 4836
3248 3747
3248 4999
3249 3607
3250 4058
3250 4477
3251 3296
3252 3345
3252 3744
3253 4387
3253 4595
3254 3643
3254 4296
3254 4403
3257 3576
3258 3326
3259 3706
3259 3964
3259 4357
3262 4540
3262 4714
3262 4894
3263 3683
3264 3517
3264 3750
3264 4746
3265 3622
3265 4235
3265 4357
3265 4363
3266 4087
3267 3539
3267 3994
3268 3456
3268 3501
3268 3763
3268 4318
3269 3754
3269 3807
3269 4413
3270 4139
3270 4972
3270 4990
3271 3753
3271 4597
3272 4233
3273 3529
3273 4447
3273 4980
3274 3885
3274 3979
3274 4638
3275 3971
3275 4773
3276 4859
3277 3726
3278 3456
3278 3937
3278 4522
3278 4655
3279 3478
3279 3496
3279 3689
3280 4076
3281 3347
3281 4347
3281 4717
3283 4914
3284 3293
3284 3618
3284 4317
3285 3658
3285 3725
3285 4918
3286 3325
3286 3658
3286 4625
3288 4157
3288 4305
3288 4747
3289 3419
3290 3337
3290 4013
3290 4304
3291 3320
3292 3396
3293 4662
3294 3809
3294 3814
3294 4314
3295 3472
3295 4345
3295 4425
3296 3779
3298 4450
3298 4764
3299 3991
3299 4261
3300 3718
3304 4753
3305 4945
3306 3667
3307 3783
3307 4504
3308 3654
3308 3703
3309 3688
3310 3642
3310 4767
3311 4223
3312 3974
3312 4531
3314 4384
3314 4985
3315 3634
3315 4600
3316 4773
3316 4864
3317 3508
3317 3627
3317 3978
3317 4054
3317 4464
3317 4884
3317 4909
3318 4033
3319 3795
3319 4106
3319 4375
3320 3346
3320 4010
3320 4467
3320 4736
3321 3530
3321 3674
3322 4215
3322 4233
3322 4774
3323 3388
3323 4604
3323 4715
3324 3490
3325 4861
3327 4075
3328 4372
3329 3773
3330 3847
3330 3989
3330 4736
3331 3406
3331 3803
3331 4513
3333 3336
3333 3867
3333 4701
3334 4568
3335 3388
3335 3928
3337 4418
3339 4888
3340 3573
3340 3716
3342 3411
3342 4046
3342 4869
3342 4928
3343 3610
3343 4089
3343 4270
3344 3592
3345 3945
3345 4146
3345 4163
3346 4021
3346 4123
3347 3471
3347 4993
3348 3804
3348 4470
3349 4019
3349 4715
3350 3354
3350 3423
3350 4418
3352 3379
3352 4795
3353 4000
3353 4898
3354 3701
3355 3511
3355 4101
3356 3577
3357 3571
3358 3585
3359 4178
3361 3423
3362 3595
3362 4113
3362 4498
3363 3850
3363 4314
3363 4737
3364 3380
3365 3660
3367 4699
3368 3803
3368 3834
3368 3982
3368 3995
3368 4292
3368 4815
3369 3389
3370 3420
3370 4020
3370 4173
3371 3647
3372 4491
3372 4539
3372 4639
3373 4749
3373 4972
3374 3480
3374 3866
3374 4257
3374 4616
3375 3493
3376 3577
3376 3959
3376 4515
3377 3594
3377 4872
3378 3768
3379 4129
3380 3623
3380 4411
3383 3595
3383 3815
3383 4329
3384 3835
3384 3990
3385 4639
3386 3912
3387 4623
3388 3672
3389 4127
3389 4794
3390 4625
3391 3729
3391 3906
3391 4872
3391 4907
3394 3429
3394 4253
3394 4559
3394 4619
3395 3890
3395 3975
3395 4219
3395 4402
3396 4131
3396 4383
3396 4459
3396 4582
3396 4612
3397 4335
3397 4857
3399 4067
3399 4820
3400 4012
3401 4242
3401 4475
3401 4861
3404 3415
3404 3927
3404 3935
3404 4649
3406 3821
3406 4751
3406 4944
3408 3593
3408 4684
3409 3674
3410 4689
3411 3681
3412 3646
3412 3767
3412 4551
3413 3983
3413 4541
3413 4649
3414 3611
3414 3625
3414 4245
3414 4749
3415 3512
3416 4312
3417 3440
3417 3743
3417 4214
3417 4511
3418 4768
3419 4480
3419 4921
3421 3582
3421 3801
3422 3838
3423 4078
3428 4178
3429 3873
3429 4988
3430 3692
3430 4072
3430 4466
3430 4843
3431 4169
3431 4955
3433 4564
3435 3879
3435 4724
3436 4120
3436 4216
3437 4038
3437 4435
3437 4865
3438 4929
3439 3537
3439 3580
3439 3877
3439 4818
3442 3501
3442 3948
3442 4854
3443 4588
3443 4708
3443 4997
3444 3787
3444 4174
3444 4549
3444 4564
3445 4202
3447 3762
3447 3941
3448 3731
3448 3810
3448 3993
3448 4013
3448 4829
3448 4851
3448 4953
3449 4148
3449 4166
3450 4226
3451 4957
3452 3961
3452 4431
3452 4810
3453 4509
3454 3818
3454 3880
3455 4231
3455 4887
3456 4439
3457 4373
3457 4745
3458 3678
3460 3679
3462 3575
3462 4199
3462 4611
3463 4050
3463 4160
3464 3828
3464 4464
3465 3850
3466 4530
3467 3921
3468 3596
3468 3673
3468 3723
3468 3833
3468 3900
3468 4301
3468 4531
3470 3911
3471 4077
3471 4548
3472 4205
3473 4993
3474 3542
3474 4180
3474 4524
3474 4865
3476 4012
3477 4474
3477 4668
3478 4867
3478 4983
3480 4159
3480 4814
3480 4838
3480 4935
3481 3501
3481 4028
3481 4844
3482 4402
3483 3906
3484 4646
3485 4652
3486 3558
3486 4960
3487 4069
3488 3592
3488 4673
3490 4939
3493 4762
3494 3955
3494 4101
3495 3527
3495 3954
3495 4236
3495 4250
3495 4584
3495 4686
3498 4633
3498 4769
3499 3654
3499 4672
3500 3849
3500 4938
3501 4369
3501 4504
3501 4779
3502 4961
3503 3927
3504 3860
3504 4007
3504 4455
3504 4546
3504 4882
3505 4095
3505 4938
3507 3775
3507 3860
3508 4593
3508 4906
3510 4101
3511 4698
3514 4207
3516 4112
3516 4538
3516 4655
3516 4686
3517 4355
3518 3676
3520 4001
3521 4277
3523 3748
3523 4864
3523 4949
3524 3839
3524 4258
3524 4550
3525 4689
3526 3974
3526 4368
3527 3608
3529 3645
3530 4480
3530 4758
3531 3778
3532 4839
3533 4077
3533 4988
3535 4491
3537 3632
3537 4152
3537 4975
3539 4185
3539 4717
3540 4515
3540 4722
3540 4782
3542 3768
3542 4114
3543 3911
3545 4805
3546 4597
3547 4498
3548 4168
3548 4827
3549 4799
3551 4292
3554 4296
3555 4863
3557 4236
3557 4583
3557 4746
3558 4001
3560 4192
3560 4562
3561 4459
3562 4040
3563 3747
3563 3809
3563 4505
3564 4633
3564 4732
3565 4072
3565 4522
3565 4949
3565 4950
3566 4676
3566 4915
3567 3889
3568 4098
3568 4480
3569 4490
3570 4625
3570 4830
3571 4220
3572 4262
3572 4273
3574 4084
3576 3856
3577 3835
3577 3863
3577 4285
3577 4594
3580 4438
3580 4928
3581 4053
3582 4374
3582 4614
3583 4063
3583 4639
3583 4833
3584 3845
3584 4814
3585 4135
3585 4367
3588 3947
3588 4211
3588 4293
3588 4487
3589 4606
3590 3943
3590 4940
3592 3649
3593 3808
3593 4041
3594 4271
3594 4493
3596 4720
3598 3957
3598 4441
3598 4660
3599 4819
3600 3629
3600 4723
3600 4926
3601 4480
3601 4909
3602 3794
3602 4151
3602 4621
3602 4963
3603 3743
3604 4584
3604 4971
3606 4116
3607 4513
3607 4754
3607 4877
3608 4190
3608 4669
3608 4682
3609 3990
3609 4186
3610 4104
3610 4296
3611 3907
3611 4416
3614 4680
3616 3687
3616 3819
3616 4751
3617 4072
3617 4817
3618 3773
3618 4009
3618 4438
3619 4030
3619 4147
3619 4177
3619 4877
3620 3867
3621 3847
3622 4504
3623 3953
3624 4398
3625 3859
3625 4303
3626 4752
3627 4431
3628 4055
3628 4494
3629 4121
3629 4439
3629 4905
3630 3954
3630 4157
3632 4869
3633 4158
3634 3695
3634 4299
3636 4039
3637 4147
3637 4503
3637 4556
3637 4734
3638 4628
3639 4317
3640 3664
3641 3754
3642 3858
3642 4695
3642 4981
3646 4391
3647 4986
3648 4106
3648 4323
3648 4798
3650 4215
3650 4545
3650 4763
3651 3805
3651 4789
3652 4115
3653 4095
3654 3886
3654 3917
3654 4287
3655 3897
3657 3846
3658 3674
3658 4448
3660 3692
3660 4104
3660 4567
3661 3792
3662 4620
3663 4815
3665 4312
3666 4146
3667 3688
3667 4722
3671 3788
3671 4430
3672 4179
3673 4504
3674 4248
3674 4734
3674 4886
3675 4207
3675 4259
3675 4352
3676 4446
3676 4693
3676 4811
3680 4571
3680 4761
3681 4514
3681 4673
3682 3732
3682 3947
3682 3973
3682 4112
3682 4511
3682 4867
3683 4490
3683 4779
3684 3855
3684 4184
3684 4857
3685 4322
3685 4418
3686 3820
3686 4231
3687 3752
3687 3953
3687 4232
3687 4691
3688 3691
3688 3737
3688 3811
3688 3856
3688 4062
3688 4749
3688 4881
3692 3894
3694 4555
3696 4815
3697 4922
3698 4586
3700 4272
3701 4657
3701 4707
3703 4532
3704 4336
3705 3915
3705 4797
3706 4714
3707 3991
3708 4539
3709 3993
3709 4252
3710 4525
3710 4766
3711 4059
3713 4387
3713 4729
3714 4142
3714 4395
3714 4504
3715 3895
3715 4031
3715 4042
3715 4640
3716 4587
3716 4846
3717 3741
3718 3732
3720 4795
3721 4135
3722 3850
3723 4549
3725 4145
3725 4309
3725 4429
3726 3884
3726 4707
3727 4409
3727 4758
3728 4663
3729 4308
3730 4246
3732 3818
3732 4770
3732 4945
3733 3993
3736 3953
3739 4223
3740 4753
3741 4593
3741 4828
3742 3822
3743 3947
3743 4562
3744 4001
3745 4123
3745 4872
3745 4900
3746 3761
3746 3821
3746 4106
3746 4161
3746 4248
3746 4485
3747 4057
3748 4001
3749 4096
3750 3932
3750 4470
3750 4670
3750 4724
3751 4023
3751 4697
3752 4110
3752 4169
3753 3845
3753 4959
3754 4683
3754 4819
3755 4506
3756 3937
3757 4118
3758 3776
3758 4297
3758 4671
3758 4885
3759 4438
3760 4998
3762 4553
3762 4677
3762 4816
3763 4101
3764 3880
3764 4938
3766 3795
3766 4914
3767 4661
3768 3823
3768 3983
3768 4102
3768 4450
3769 3905
3769 4803
3770 3988
3771 4499
3771 4518
3774 4598
3774 4742
3774 4743
3774 4803
3775 4778
3777 3984
3777 4224
3777 4225
3778 3786
3778 4241
3778 4523
3779 3782
3779 3924
3779 3993
3779 4503
3779 4718
3784 4658
3786 4198
3786 4825
3787 4101
3787 4309
3787 4682
3788 4063
3789 4527
3790 4666
3791 3978
3791 3988
3792 4720
3793 4837
3797 4179
3797 4640
3798 4651
3798 4936
3799 4328
3800 3816
3800 3859
3800 3993
3800 4200
3800 4266
3800 4378
3801 4632
3803 4111
3804 4185
3804 4286
3805 4030
3805 4938
3808 3852
3808 4939
3809 4675
3812 4200
3813 4713
3813 4915
3815 4040
3815 4308
3815 4900
3816 3864
3818 4496
3818 4755
3819 3852
3820 4295
3820 4815
3822 4101
3823 3991
3824 4982
3825 4839
3828 4277
3830 4938
3831 4149
3832 4237
3834 3844
3834 4965
3835 4120
3835 4932
3836 4431
3836 4448
3836 4483
3836 4796
3837 4739
3837 4832
3839 4326
3840 4319
3841 3946
3841 4519
3841 4985
3843 4047
3843 4316
3843 4450
3843 4483
3844 4324
3845 4741
3845 4862
3846 4055
3846 4056
3846 4200
3850 3961
3850 4879
3851 4396
3853 4297
3853 4644
3853 4932
3854 3882
3860 4311
3860 4466
3861 3874
3861 3879
3862 4146
3863 3998
3863 4564
3863 4628
3863 4776
3865 4703
3865 4808
3866 4441
3867 4601
3868 4984
3869 4142
3869 4544
3869 4676
3876 4168
3876 4737
3878 3933
3878 4265
3879 4327
3880 4527
3880 4535
3881 4231
3881 4283
3882 4008
3884 4795
3885 4285
3885 4707
3886 4533
3886 4596
3886 4772
3888 4031
3888 4996
3889 4411
3890 4135
3890 4766
3891 4259
3892 4161
3892 4516
3893 4790
3894 4567
3895 4780
3896 4254
3897 4243
3897 4338
3897 4366
3897 4663
3897 4890
3898 4142
3898 4873
3899 4286
3899 4396
3900 4757
3901 4152
3901 4643
3902 4790
3903 4180
3903 4691
3905 3940
3905 4295
3906 4047
3908 4936
3909 4000
3910 4575
3910 4699
3910 4815
3913 4166
3915 4933
3916 4039
3921 4041
3925 4216
3925 4768
3926 4620
3928 4291
3928 4940
3931 4636
3931 4818
3932 4065
3934 4329
3935 4520
3936 4603
3938 4132
3939 4432
3939 4946
3940 4004
3941 3991
3942 3944
3943 4412
3944 4255
3944 4824
3945 4710
3945 4880
3946 4551
3947 4378
3949 4178
3949 4806
3950 4504
3950 4806
3951 4468
3951 4855
3952 4690
3953 4968
3954 4957
3957 4142
3957 4606
3957 4784
3958 4350
3960 4905
3963 4510
3963 4800
3966 4125
3968 4915
3969 4356
3969 4457
3971 4260
3972 4010
3972 4822
3973 4366
3973 4523
3976 4346
3976 4381
3977 4704
3981 4462
3981 4814
3982 4746
3982 4864
3982 4984
3983 3994
3983 4012
3983 4979
3985 4855
3988 4035
3988 4123
3988 4140
3989 4305
3990 4538
3991 4985
3992 4934
3993 4425
3994 4153
3995 4720
4000 4771
4000 4831
4000 4939
4001 4038
4002 4680
4003 4487
4003 4512
4003 4730
4005 4719
4006 4754
4010 4132
4010 4159
4010 4355
4010 4574
4010 4577
4010 4593
4010 4859
4012 4655
4013 4022
4013 4859
4015 4157
4015 4381
4017 4488
4018 4997
4019 4404
4021 4186
4021 4284
4021 4763
4022 4821
4025 4128
4028 4132
4028 4503
4029 4401
4029 4921
4030 4049
4030 4247
4032 4410
4032 4743
4032 4921
4033 4186
4033 4492
4033 4933
4034 4770
4034 4797
4036 4212
4036 4228
4037 4703
4038 4460
4039 4433
4039 4642
4043 4651
4046 4616
4047 4390
4047 4815
4049 4186
4050 4777
4050 4785
4055 4657
4059 4181
4060 4340
4061 4787
4063 4969
4064 4306
4065 4430
4067 4102
4067 4628
4069 4516
4069 4655
4069 4750
4070 4975
4071 4309
4072 4113
4072 4750
4073 4857
4075 4247
4075 4485
4075 4925
4078 4317
4079 4401
4080 4985
4081 4821
4082 4420
4082 4937
4083 4803
4083 4875
4084 4151
4085 4508
4086 4494
4088 4329
4089 4261
4089 4400
4090 4236
4090 4302
4090 4545
4091 4115
4095 4436
4096 4109
4096 4998
4097 4224
4099 4735
4099 4860
4099 4971
4100 4223
4105 4277
4105 4545
4107 4737
4108 4331
4109 4471
4113 4172
4113 4288
4113 4711
4114 4950
4118 4490
4122 4236
4122 4824
4122 4968
4124 4656
4125 4356
4125 4979
4126 4450
4127 4853
4128 4372
4129 4150
4129 4565
4129 4921
4130 4189
4131 4443
4135 4749
4136 4175
4137 4141
4137 4170
4139 4298
4139 4329
4139 4358
4139 4886
4140 4203
4141 4707
4142 4770
4144 4785
4145 4442
4146 4832
4149 4175
4149 4400
4151 4198
4153 4336
4153 4821
4154 4264
4158 4899
4159 4160
4159 4706
4159 4736
4159 4766
4161 4486
4162 4693
4164 4205
4164 4875
4165 4238
4165 4679
4167 4238
4167 4769
4169 4195
4169 4678
4169 4956
4174 4379
4175 4784
4176 4993
4178 4901
4180 4831
4182 4224
4183 4319
4183 4471
4184 4861
4185 4240
4185 4753
4190 4739
4191 4991
4193 4196
4194 4747
4196 4315
4196 4496
4197 4422
4198 4357
4198 4602
4198 4912
4198 4947
4200 4826
4200 4852
4201 4484
4201 4899
4202 4817
4205 4914
4210 4854
4212 4596
4221 4963
4223 4779
4224 4275
4224 4430
4225 4405
4228 4413
4228 4880
4230 4738
4234 4523
4234 4683
4234 4872
4234 4929
4237 4716
4242 4261
4242 4864
4243 4967
4244 4928
4245 4336
4248 4741
4248 4868
4248 4949
4249 4559
4249 4775
4250 4460
4250 4802
4251 4252
4254 4939
4254 4957
4255 4411
4255 4487
4255 4764
4255 4765
4256 4331
4256 4612
4258 4957
4259 4291
4259 4950
4260 4532
4260 4908
4261 4962
4262 4330
4262 4351
4266 4923
4270 4862
4273 4632
4277 4340
4279 4846
4281 4687
4285 4633
4286 4946
4287 4353
4287 4635
4288 4682
4289 4923
4290 4435
4290 4478
4290 4878
4291 4804
4293 4413
4293 4424
4294 4315
4294 4637
4298 4352
4298 4385
4303 4929
4304 4376
4306 4628
4307 4377
4312 4344
4312 4363
4313 4502
4313 4669
4316 4554
4318 4522
4320 4402
4321 4600
4321 4647
4324 4780
4325 4330
4325 4863
4327 4350
4329 4921
4331 4874
4335 4768
4337 4365
4337 4905
4337 4948
4344 4927
4344 4937
4345 4672
4350 4835
4351 4813
4353 4448
4355 4764
4356 4679
4357 4723
4358 4734
4359 4431
4359 4725
4360 4614
4361 4626
4362 4965
4364 4467
4366 4806
4366 4977
4367 4700
4367 4732
4369 4398
4369 4724
4369 4737
4371 4938
4372 4614
4376 4463
4380 4600
4380 4951
4381 4743
4381 4764
4383 4607
4384 4618
4386 4798
4387 4879
4392 4672
4392 4746
4392 4884
4392 4892
4397 4782
4397 4867
4400 4778
4403 4626
4410 4924
4415 4790
4416 4557
4416 4992
4417 4743
4420 4644
4420 4977
4422 4665
4422 4889
4423 4862
4424 4475
4424 4488
4428 4465
4429 4782
4430 4742
4432 4927
4434 4978
4435 4661
4435 4732
4435 4871
4442 4714
4444 4904
4446 4447
4448 4916
4451 4501
4454 4777
4457 4483
4459 4627
4459 4652
4460 4781
4460 4951
4463 4854
4468 4934
4470 4624
4471 4753
4472 4786
4473 4632
4482 4895
4493 4847
4499 4544
4501 4661
4502 4832
4505 4621
4505 4785
4506 4867
4510 4860
4512 4532
4512 4669
4514 4695
4515 4597
4516 4921
4521 4655
4525 4674
4526 4996
4528 4867
4529 4759
4531 4573
4532 4922
4536 4550
4539 4572
4541 4671
4543 4643
4547 4566
4548 4600
4548 4897
4548 4900
4551 4609
4551 4899
4554 4603
4555 4631
4555 4765
4556 4575
4556 4757
4558 4917
4559 4657
4563 4589
4564 4730
4567 4716
4569 4622
4569 4742
4572 4701
4575 4716
4577 4715
4579 4986
4580 4616
4582 4984
4583 4732
4583 4747
4583 4936
4584 4659
4589 4688
4589 4932
4591 4875
4599 4982
4600 4848
4601 4617
4605 4773
4606 4663
4606 4956
4608 4658
4610 4779
4611 4969
4618 4838
4621 4784
4622 4633
4622 4822
4623 4878
4624 4867
4625 4903
4625 4913
4632 4715
4642 4917
4645 4725
4647 4705
4647 4874
4649 4679
4652 4882
4657 4946
4660 4735
4662 4797
4662 4849
4663 4826
4665 4760
4666 4826
4674 4976
4678 4768
4680 4690
4680 4898
4683 4774
4686 4914
4697 4801
4698 4801
4698 4911
4700 4972
4702 4754
4702 4988
4707 4861
4709 4875
4711 4714
4721 4794
4727 4819
4734 4930
4740 4998
4747 4992
4750 4786
4760 4775
4765 4996
4769 4770
4769 4848
4771 4856
4780 4986
4785 4877
4798 4978
4806 4830
4809 4942
4813 4973
4833 4967
4843 4854
4845 4862
4854 4879
4857 4913
4862 4921
4899 4922
4902 4962
4907 4986
4910 4979
4931 4996
4939 4952
