# Supplementary material for: Strategic distribution of seeds to support diffusion in complex networks
Source: PLoS One. 2018 Oct 16;13(10):e0205130. doi: 10.1371/journal.pone.0205130 (PMC6191084; doi:10.1371/journal.pone.0205130)
Supplement: S1 Data — (ZIP) [file pone.0205130.s002.zip › Part2/WS.txt]

0 1
0 2
0 1647
0 4998
0 4999
1 2
1 3
1 4999
2 3
2 4
3 4
3 5
4 5
4 6
5 7
5 401
6 367
6 2740
6 4994
7 8
7 9
8 9
8 10
9 10
9 11
10 11
10 12
11 12
11 13
12 13
12 14
13 14
13 15
14 15
14 16
15 16
15 17
16 17
16 18
17 18
17 19
18 19
18 20
18 4158
19 20
19 21
20 21
20 22
21 22
21 23
22 23
23 24
23 25
24 26
24 2671
25 26
25 27
25 115
26 27
26 28
27 28
27 29
27 1726
28 29
28 30
29 30
29 31
30 31
30 32
31 32
31 33
32 33
32 34
32 602
33 34
33 35
34 36
35 36
35 173
35 471
36 38
36 1294
37 38
37 39
37 677
38 39
38 40
39 40
39 4240
40 41
40 42
40 1744
40 4703
41 3949
42 43
42 44
43 44
43 45
43 590
44 45
44 46
45 46
45 47
46 48
46 1986
47 48
47 49
47 1526
47 2816
48 49
48 50
49 50
49 51
50 51
50 52
51 52
51 53
52 53
52 54
53 54
53 55
54 55
54 56
54 4148
55 56
55 57
55 3800
56 57
56 58
57 58
57 59
58 59
58 60
59 60
59 61
60 62
61 62
61 63
61 2761
62 63
62 64
63 64
63 65
64 66
64 90
64 1744
65 66
65 4976
66 67
67 68
68 69
68 70
68 887
69 70
69 71
69 3231
69 3802
70 71
70 72
71 72
71 73
72 73
72 74
73 74
73 75
74 75
75 76
75 77
76 77
76 78
76 4177
77 78
77 79
78 79
78 80
78 224
78 1735
79 80
79 81
80 81
80 82
81 82
81 83
82 83
82 84
82 3244
83 84
83 85
83 1622
84 85
84 86
84 1044
85 86
85 87
86 87
86 88
87 88
87 89
88 89
88 90
89 91
90 91
90 92
91 92
91 93
92 93
92 94
93 94
94 95
95 96
95 97
95 4742
96 97
96 1465
96 3419
97 98
97 99
98 99
98 100
99 100
99 101
100 101
100 102
100 1168
101 102
101 103
102 103
102 104
103 105
103 3066
104 105
104 106
105 106
105 107
106 107
106 108
107 108
107 109
108 109
108 110
108 1409
109 110
109 111
111 112
111 113
111 2534
112 113
112 114
112 1323
113 114
113 115
114 115
114 116
115 116
115 117
116 117
116 118
116 4242
117 118
117 119
117 228
118 119
118 120
119 120
119 121
120 121
120 122
121 123
122 123
122 124
122 4913
123 124
123 125
124 125
124 126
125 126
125 127
126 127
126 128
127 129
127 4989
128 129
128 130
129 130
129 131
130 132
131 132
131 133
131 4168
132 133
132 134
133 134
133 2329
134 135
134 136
135 136
135 137
136 137
136 138
136 3395
137 138
137 139
138 139
138 140
139 141
139 299
140 141
140 142
140 2789
141 142
141 143
142 143
143 144
143 145
144 145
144 146
144 2522
144 3565
145 146
145 147
146 147
146 566
147 148
147 149
148 150
148 291
149 150
149 151
150 151
150 152
151 152
151 153
151 4040
152 154
153 154
153 155
153 2738
154 155
154 156
155 156
155 157
156 157
156 4637
157 158
157 159
158 159
158 160
158 1081
159 160
159 161
159 3168
160 161
160 162
161 163
161 1983
161 2955
162 163
162 164
163 165
163 2491
164 165
164 166
164 4586
165 166
165 167
166 167
166 168
167 168
167 169
168 169
168 170
168 4254
169 170
169 171
170 171
171 172
171 173
172 3161
172 4229
173 174
173 175
174 175
174 176
175 176
175 177
176 178
177 178
177 179
177 1403
177 3750
178 179
178 180
178 3765
179 180
179 181
180 181
180 182
181 182
182 183
182 184
183 184
183 185
183 3464
184 185
184 186
185 187
186 187
186 188
186 2134
186 3238
187 188
187 189
188 190
189 190
189 191
189 3067
189 3796
190 191
190 192
191 192
191 193
192 193
192 194
193 194
193 195
194 195
194 196
195 196
195 197
196 197
196 198
196 737
197 198
197 199
198 199
198 200
199 200
199 201
199 2995
199 3745
200 201
201 202
201 203
201 1671
202 204
202 3065
203 205
204 205
204 206
204 1859
205 206
205 207
206 207
206 208
206 3769
207 208
207 209
208 209
208 210
209 210
209 211
210 211
210 212
211 212
211 213
212 213
212 3154
213 214
213 215
214 215
214 216
215 216
215 217
216 217
216 218
217 218
217 219
218 219
218 220
218 4011
219 220
219 221
220 221
220 222
222 223
222 224
222 571
223 224
223 225
223 4378
224 225
224 226
225 226
225 227
226 227
226 1782
227 228
227 229
227 4337
228 230
228 2674
229 230
229 231
230 231
230 4634
231 232
232 233
232 234
233 235
233 4779
234 235
234 236
234 4755
235 236
235 237
236 237
236 238
237 238
237 239
238 239
238 2266
238 3464
239 240
239 241
240 241
240 242
241 242
241 243
242 243
242 244
242 4516
243 244
243 2261
243 3116
244 245
244 246
245 246
245 247
246 247
246 248
247 248
247 249
248 249
248 250
249 250
249 251
250 4093
251 252
251 253
251 2155
252 253
252 254
253 254
253 255
253 2133
254 255
254 256
255 256
255 257
256 257
256 258
256 1420
257 258
257 259
258 259
258 260
259 260
259 261
260 261
260 262
261 262
261 263
262 264
262 4395
263 264
263 265
263 4014
264 265
264 266
264 3281
264 4218
265 266
266 267
266 268
267 268
267 269
267 4436
268 269
268 270
269 270
269 271
270 271
270 272
271 272
271 273
272 273
272 274
273 274
273 275
274 275
274 276
275 276
275 4811
276 278
276 1204
277 278
277 419
277 2264
278 279
278 280
279 281
279 4712
280 281
280 282
280 2813
281 282
281 283
282 283
282 284
283 284
283 285
284 285
284 286
285 286
285 287
286 287
286 288
287 288
287 289
287 3143
288 289
288 290
288 1604
289 290
289 291
290 3856
291 292
291 293
292 293
292 294
292 614
293 294
293 1277
293 1460
294 295
294 296
295 296
295 297
296 298
296 4000
297 298
297 299
298 300
299 300
299 301
299 389
300 301
300 1942
301 303
301 2028
302 304
302 4502
303 304
303 305
303 4890
304 305
304 306
304 4683
305 306
305 307
306 307
306 308
306 4560
307 308
307 309
308 309
308 310
309 310
309 311
310 311
310 312
311 313
312 313
312 314
312 2790
313 314
313 315
314 315
314 2081
315 316
315 317
315 4459
316 317
317 318
317 319
318 319
318 320
318 4513
319 320
319 321
320 321
320 322
321 322
321 323
322 323
322 324
323 324
323 325
323 3027
324 325
324 326
325 326
325 327
325 4259
326 327
326 328
327 328
327 1890
328 329
328 330
329 330
329 331
330 331
330 332
330 3310
331 333
331 2016
332 333
332 334
332 2867
333 334
333 335
334 335
334 336
335 336
335 337
336 337
336 338
337 338
337 339
338 339
338 340
338 3780
339 340
339 341
340 341
340 342
341 342
341 343
341 4914
342 343
342 344
343 344
343 345
344 345
344 1735
345 347
346 348
346 1717
347 348
347 349
347 2669
348 349
348 350
349 350
349 351
350 351
350 352
351 352
351 353
352 353
352 354
353 354
353 355
354 355
354 356
354 1834
355 356
355 357
356 357
356 358
356 4086
357 358
357 359
357 3543
358 359
358 360
359 360
359 361
360 361
360 362
360 3057
361 362
361 363
362 363
362 364
362 3369
363 364
363 365
364 365
364 366
365 366
365 367
366 367
366 368
367 368
367 369
368 369
369 370
369 371
370 372
370 486
370 1247
370 3196
371 372
371 373
371 4858
372 373
372 374
372 3308
373 374
373 375
374 375
374 376
375 376
375 377
375 2899
376 377
376 378
377 378
377 379
378 379
378 380
379 380
379 381
380 381
380 382
381 382
381 383
382 383
382 384
383 384
383 385
384 385
384 386
385 386
385 387
386 387
386 388
387 388
387 389
388 389
388 390
389 390
389 391
389 2504
390 392
390 3850
391 392
391 393
391 2473
391 4834
392 394
393 394
393 395
393 2494
394 395
394 396
395 396
395 397
396 397
397 398
397 399
398 399
398 400
398 2740
398 4854
399 401
399 4053
400 402
400 1183
401 402
401 2268
401 2698
402 403
402 404
403 404
403 405
404 405
404 406
405 406
405 407
406 407
406 408
406 3929
407 408
407 409
408 409
408 410
409 410
409 411
410 411
410 412
411 412
411 413
412 413
412 414
413 414
413 415
414 415
414 416
415 416
415 417
416 417
416 418
417 418
417 419
418 419
418 420
419 420
420 421
420 422
421 422
421 423
422 423
422 424
423 424
423 425
424 425
424 426
425 426
425 427
426 427
426 428
427 428
427 429
428 429
428 430
429 430
429 431
429 3132
430 431
430 432
431 432
432 433
432 434
433 434
433 435
433 2535
433 4039
434 435
434 436
435 436
435 437
436 437
436 438
437 438
437 439
438 439
438 440
439 441
439 3061
440 441
440 442
440 4378
441 442
441 443
442 443
442 444
443 444
443 445
444 445
444 446
444 2916
445 446
445 447
446 447
446 448
447 448
447 449
447 4455
448 449
448 450
449 450
449 451
449 553
450 452
451 452
451 453
451 4612
452 453
452 454
453 454
453 455
454 455
454 456
455 456
455 457
456 457
456 458
456 867
457 459
458 459
458 460
458 1441
459 460
459 461
460 461
461 462
461 463
461 2474
461 4986
462 463
462 464
463 464
463 465
464 465
464 466
464 1850
465 466
465 467
466 467
466 468
467 469
467 2889
468 469
468 470
469 470
470 471
470 472
471 472
471 473
471 1618
472 473
472 474
473 474
473 475
473 1449
474 475
474 1943
475 476
475 477
475 1787
476 477
476 478
477 478
477 479
478 479
478 480
479 480
479 481
479 954
480 481
480 482
481 482
481 483
482 483
482 484
483 485
483 3850
483 4841
484 485
484 486
485 486
485 487
486 487
486 488
487 488
487 489
488 489
488 490
489 490
489 491
490 491
490 492
491 492
491 493
492 493
492 494
493 495
493 3170
494 495
494 496
494 1492
494 3054
495 496
495 497
496 497
496 498
496 970
497 498
497 499
498 499
498 500
499 501
499 1295
499 2129
499 3037
500 501
500 502
501 502
501 503
502 503
502 504
503 504
503 505
504 505
504 506
505 506
505 507
506 507
506 508
507 508
507 509
508 509
508 510
509 510
509 511
510 511
510 512
511 512
511 513
512 513
512 514
512 775
512 3691
513 514
513 515
514 515
514 516
514 4586
515 516
516 517
516 518
516 2107
517 518
517 519
517 2042
518 519
518 520
519 520
519 521
520 521
520 522
521 522
521 523
522 523
522 524
522 3511
523 524
523 2292
524 525
524 526
525 526
525 527
526 527
526 528
527 528
527 529
528 529
528 530
529 530
529 531
530 531
530 532
531 532
531 533
532 533
532 534
533 534
533 535
534 535
534 536
535 536
535 537
536 537
536 538
537 539
538 539
538 540
538 4440
539 540
539 541
539 4968
540 541
540 542
540 2555
541 542
541 543
542 543
542 544
543 544
543 545
544 545
544 546
545 546
545 547
546 547
546 548
547 548
547 549
548 549
548 550
549 550
549 551
549 1953
550 551
550 552
551 552
552 553
553 554
553 555
554 555
554 556
554 712
554 2899
555 556
555 557
556 557
556 558
557 558
557 559
558 559
558 560
559 560
560 561
560 562
561 562
561 563
561 3756
561 4194
562 563
562 564
563 565
563 4214
564 565
564 566
564 2219
565 566
565 567
566 568
566 1449
567 568
567 569
568 569
568 570
569 570
569 571
570 571
570 572
571 572
571 573
572 573
572 574
572 4332
573 574
573 575
574 575
574 576
575 576
575 577
576 577
576 578
577 578
577 579
578 579
578 580
579 580
579 581
580 581
580 582
581 582
581 583
582 583
582 584
583 584
583 585
584 585
584 586
584 2760
585 587
585 2411
586 587
586 588
586 4702
587 588
587 589
588 589
588 590
589 590
589 591
590 591
590 592
591 592
591 593
592 593
592 594
593 594
593 595
594 595
594 596
595 596
595 597
596 597
596 598
597 598
597 599
598 599
598 600
599 600
599 601
600 601
600 602
601 602
601 603
602 604
602 1864
603 604
603 605
604 605
604 606
605 606
605 607
606 607
606 608
607 608
607 609
608 609
608 610
608 807
609 610
609 611
610 611
610 612
611 612
611 613
612 613
612 614
613 614
613 615
614 615
614 616
615 616
615 617
616 617
616 618
617 618
617 619
618 619
618 620
618 2775
619 620
619 621
620 621
620 622
621 623
622 623
622 624
622 2273
623 624
623 625
624 625
624 626
625 626
625 627
626 627
626 628
627 628
627 629
627 2937
628 629
628 630
629 630
629 631
630 631
630 632
630 4340
631 632
631 633
632 633
632 634
633 634
633 635
634 635
634 636
635 636
635 637
636 637
636 638
637 638
637 639
638 639
638 640
639 641
640 641
640 642
640 3766
641 643
641 2164
642 643
643 644
643 645
644 646
644 1368
645 647
645 1179
646 647
646 648
646 1503
647 648
647 2248
647 2569
648 649
648 650
649 650
649 651
650 651
650 652
651 652
651 653
651 812
652 653
652 654
652 2040
653 654
653 655
653 2354
654 655
654 656
655 656
655 657
656 657
656 658
657 658
657 659
658 659
658 874
659 660
659 661
660 661
660 4804
661 662
662 663
662 664
663 664
663 665
663 1411
664 666
665 666
665 667
666 667
666 668
667 668
667 669
668 669
668 670
669 670
669 671
670 672
670 4113
671 672
671 673
672 673
673 674
673 675
674 675
674 676
674 1369
674 4933
675 676
675 2177
676 677
676 678
677 678
677 679
678 679
678 680
679 680
679 681
680 681
680 682
681 682
682 683
682 684
683 684
683 685
683 2376
684 685
684 686
684 4710
685 686
685 2953
686 687
686 688
687 689
687 4364
688 689
688 690
688 2111
689 690
689 691
690 691
690 692
691 692
691 693
692 693
692 694
693 694
693 695
694 695
694 696
695 697
695 4831
696 697
696 698
697 698
697 699
698 699
698 700
698 1619
698 3781
699 700
699 701
700 701
700 702
701 702
701 4793
702 703
702 704
703 704
703 705
704 705
704 706
705 706
705 707
706 707
706 708
707 708
707 709
708 709
708 710
709 710
709 711
710 711
710 712
711 712
711 713
712 714
713 715
713 2450
714 715
714 716
715 716
715 717
716 717
716 718
716 2348
717 718
717 719
718 719
718 720
719 720
719 721
719 2416
720 721
720 722
720 1737
721 722
721 723
722 723
722 724
722 4027
723 724
723 725
724 725
724 726
725 726
725 727
726 727
727 728
727 729
728 729
728 730
728 4465
729 730
729 1404
729 2147
730 731
730 732
731 732
731 733
731 753
732 733
732 734
733 734
733 735
734 735
734 736
735 736
736 737
737 738
737 3662
738 739
738 740
738 1108
738 3819
738 4124
739 740
739 741
740 741
740 742
741 742
741 743
741 3203
742 743
742 744
743 744
743 745
744 745
744 746
745 746
745 747
746 747
746 928
747 749
748 749
748 750
748 2457
749 751
749 3364
750 751
751 753
751 4640
752 753
752 2269
752 2933
752 3773
753 754
754 755
754 756
755 756
755 757
756 757
756 758
757 758
757 759
758 759
758 760
759 760
759 2408
760 761
760 2054
761 762
762 763
762 764
762 2725
763 764
763 765
764 765
764 766
764 4085
765 766
766 767
766 768
767 768
767 769
767 2569
768 769
768 770
769 771
769 2384
770 771
770 772
770 3423
771 772
771 773
772 773
772 774
773 774
773 775
773 1095
774 775
774 776
774 4339
775 776
776 777
777 778
777 779
778 780
778 4168
778 4904
779 780
779 781
780 781
780 782
781 782
781 783
782 783
782 784
783 784
783 785
784 785
784 786
785 786
785 787
785 1946
785 2310
785 2446
786 787
786 788
787 788
787 789
787 1855
788 789
788 790
788 3082
789 790
790 791
791 792
791 793
791 4777
792 793
792 794
792 2552
793 794
793 795
794 795
794 796
795 796
795 797
796 797
796 798
797 798
797 799
798 799
798 800
798 1473
799 800
799 801
800 801
800 802
800 1466
800 4978
801 802
801 803
802 803
802 804
803 804
803 805
803 2961
804 805
804 806
806 807
806 808
806 3839
807 808
807 809
808 809
808 810
809 810
809 811
810 811
810 812
810 4594
811 812
812 813
812 1388
813 814
813 815
813 3794
814 815
814 816
815 816
815 817
816 817
817 818
817 819
818 820
818 1184
819 820
819 821
819 4065
820 822
820 3062
821 822
821 823
821 1236
822 823
822 824
822 3984
823 824
823 825
824 825
824 826
825 826
825 827
826 828
826 1575
827 828
827 3880
828 829
828 830
829 831
829 2021
830 832
830 2338
831 832
831 833
831 3803
832 833
832 834
833 834
833 835
834 835
834 836
835 836
835 837
836 837
836 838
837 838
837 839
838 840
839 840
839 841
839 4075
840 841
840 842
841 842
841 843
842 843
842 844
843 844
843 845
843 2199
844 845
844 846
844 945
845 846
845 847
846 847
846 848
847 848
847 849
848 849
848 850
849 850
849 851
850 851
850 852
850 2413
851 852
851 1586
852 853
852 854
853 854
853 855
853 2008
853 4511
854 855
854 856
854 3942
855 856
855 857
856 857
856 858
857 858
857 859
858 859
858 860
859 860
859 861
860 861
860 862
861 862
861 863
862 863
862 864
863 864
863 865
864 865
865 866
866 868
866 2411
866 2554
867 868
867 869
868 869
868 870
869 870
869 871
870 871
871 872
871 873
872 873
872 4845
873 874
873 875
874 875
874 876
874 2609
875 876
875 877
876 877
876 878
877 878
877 879
877 4709
878 879
878 880
879 880
879 881
880 881
880 882
881 883
882 884
882 1376
882 4958
883 884
883 885
884 885
884 886
885 886
885 887
886 887
887 888
887 889
888 889
888 2544
889 891
890 891
890 892
890 1293
890 3568
890 4374
891 892
891 893
892 893
892 894
893 894
893 895
894 895
894 896
895 896
896 897
896 898
896 1092
897 898
897 899
898 899
898 900
898 2322
899 900
899 901
900 901
900 902
900 1503
901 902
901 903
902 903
902 904
902 3326
903 905
904 905
904 906
904 2083
905 906
905 907
906 908
906 2175
907 908
907 909
908 909
908 910
909 910
909 911
910 911
910 912
911 913
911 2827
911 3251
911 3401
912 913
912 914
913 914
913 915
914 915
914 916
915 916
915 917
916 917
916 918
917 918
917 919
918 920
918 3810
919 920
919 921
920 921
920 922
920 4731
921 923
922 923
922 924
922 1210
923 924
923 925
924 925
924 926
925 926
925 927
926 927
926 928
928 929
928 930
928 2101
929 930
929 931
929 4220
930 931
930 932
931 932
931 933
932 933
932 934
933 935
934 935
934 936
934 3709
935 936
935 937
936 937
936 938
937 938
937 939
938 939
938 940
939 940
939 941
940 941
940 942
940 4995
941 942
941 943
942 944
943 944
943 945
943 994
944 945
944 946
945 946
946 947
946 948
947 948
947 949
948 949
948 950
948 3106
949 950
949 951
950 951
950 952
951 952
951 2418
952 953
952 954
953 955
954 955
954 956
955 956
955 957
956 957
956 958
957 958
957 959
958 959
958 960
959 960
959 961
960 961
960 962
961 962
961 963
961 2371
962 963
962 964
963 964
963 965
964 965
964 966
965 966
965 967
966 967
967 968
967 969
968 969
968 4674
969 970
969 971
970 972
971 972
971 973
972 973
972 974
973 974
973 975
973 1798
973 2821
974 975
974 976
974 2071
975 976
975 977
976 978
976 3260
977 978
977 979
978 979
978 980
979 980
979 981
980 981
980 982
981 982
981 983
982 983
982 984
983 985
984 985
984 986
984 4991
985 986
985 987
986 987
986 988
987 988
987 989
988 989
988 990
989 990
989 991
990 991
990 992
991 992
991 993
992 993
992 994
993 994
993 995
994 996
994 4234
995 996
995 997
996 997
996 998
997 998
997 999
998 999
998 1000
999 1000
999 1001
1000 1001
1000 1002
1001 1002
1001 1003
1001 1085
1002 1004
1002 3681
1003 1004
1003 1005
1003 1852
1004 1005
1004 1006
1005 1006
1005 1007
1006 1007
1006 1008
1007 1008
1007 1009
1008 1009
1008 1010
1009 1010
1009 1011
1010 1011
1010 1012
1011 1012
1012 1013
1012 1014
1012 1539
1013 1014
1013 1015
1014 1015
1014 1016
1015 1016
1015 1017
1016 1017
1016 1018
1017 1018
1017 1019
1018 1019
1018 1020
1019 1020
1019 1021
1020 1021
1020 1022
1021 1022
1021 1023
1022 1024
1022 1553
1022 4128
1023 1024
1023 1025
1024 1025
1024 1026
1025 1026
1025 1027
1026 1028
1027 1028
1027 1029
1027 3813
1028 1029
1028 1030
1029 1030
1029 2453
1030 1031
1030 1032
1031 1033
1032 1033
1032 1034
1032 3352
1033 1034
1033 1035
1034 1035
1034 1036
1035 1037
1035 1309
1036 1037
1036 1038
1037 1038
1037 1039
1038 1040
1039 1040
1039 1041
1039 3293
1040 1041
1040 1042
1040 1291
1041 1042
1041 1043
1042 1043
1042 1044
1043 1044
1043 1045
1044 1045
1045 1047
1045 4927
1046 1047
1046 1048
1046 4491
1047 1048
1047 1049
1048 1050
1048 2655
1049 1050
1049 1051
1050 1051
1050 1052
1051 1052
1051 1053
1052 1053
1052 1054
1053 1054
1053 1055
1054 1056
1055 1056
1055 1057
1055 3478
1056 1057
1056 1058
1057 1058
1057 1059
1058 1059
1058 1060
1059 1060
1059 1061
1060 1061
1061 1062
1061 4935
1062 1063
1062 1064
1062 1671
1063 1064
1063 1065
1063 1090
1063 3836
1064 1065
1064 1066
1065 1066
1065 1067
1065 4023
1066 1067
1066 1068
1067 1068
1067 1069
1068 1069
1068 1070
1069 1070
1069 1071
1069 1496
1069 2964
1070 1071
1071 1072
1071 1073
1072 1073
1072 1412
1073 1074
1073 1075
1074 1075
1074 1076
1074 3330
1075 1076
1075 1077
1076 1077
1076 1078
1077 1078
1077 1079
1077 4179
1078 1079
1078 1080
1079 1080
1079 1081
1079 3474
1080 1081
1080 1082
1081 1082
1081 1083
1082 1083
1082 1084
1083 1084
1083 1085
1084 1086
1085 1086
1085 2298
1086 1088
1086 2086
1087 1088
1088 1089
1088 3782
1089 1090
1089 1091
1089 2173
1090 1091
1090 1092
1090 2583
1091 1093
1092 3126
1092 3457
1092 4158
1093 1094
1093 1095
1094 1095
1094 1096
1094 2206
1095 1097
1096 1097
1096 1098
1097 1099
1097 1299
1098 1099
1098 1100
1098 2617
1099 1101
1099 1591
1100 1101
1100 1102
1101 1102
1101 1103
1102 1103
1102 1104
1103 1104
1103 1105
1104 1105
1104 1106
1105 1107
1106 1107
1106 3418
1107 1108
1107 1109
1108 1109
1108 1110
1108 3287
1109 1110
1109 1111
1110 1111
1110 1112
1111 1112
1111 1113
1111 1765
1112 1113
1112 2536
1113 1114
1113 1115
1114 1115
1114 1116
1114 4363
1115 1116
1115 1117
1116 1117
1116 1118
1117 1118
1117 1119
1118 1119
1118 1120
1119 1120
1119 1121
1120 1121
1120 1122
1120 3764
1121 1122
1121 1123
1122 1123
1122 1124
1123 1124
1124 1125
1124 1126
1125 1126
1125 1127
1125 2991
1126 1127
1126 1128
1127 1129
1127 2350
1128 1129
1128 1130
1128 2541
1129 1131
1130 1131
1130 1132
1130 4952
1131 1132
1131 1133
1132 1133
1132 1134
1133 1134
1133 1135
1134 1135
1134 1136
1135 1136
1135 1427
1135 4891
1136 1137
1136 1138
1137 1138
1137 1139
1138 1139
1139 1140
1139 1141
1139 2757
1140 1142
1140 1378
1141 1142
1141 1143
1141 3326
1142 1143
1142 1144
1142 4911
1143 1144
1143 1145
1144 1145
1144 1146
1145 1146
1145 1147
1146 1147
1146 1148
1147 1148
1147 1149
1148 1149
1148 1150
1149 1150
1149 1151
1149 2631
1150 1151
1150 1987
1151 1152
1151 1153
1152 1153
1152 1154
1153 1154
1153 1155
1153 4557
1154 1155
1154 1156
1154 3454
1155 1156
1155 1157
1156 1157
1156 1158
1157 1158
1157 1159
1158 1159
1158 1160
1159 1160
1159 1161
1160 1162
1160 1327
1161 1163
1162 1163
1162 1164
1162 4269
1163 1164
1163 1165
1164 1165
1164 1166
1165 1166
1165 1167
1165 1640
1166 1167
1166 1168
1167 1169
1168 1169
1168 1170
1169 1170
1169 1171
1170 1171
1170 1172
1170 3558
1171 1172
1171 1173
1171 1188
1172 1173
1172 1174
1173 1174
1173 1175
1173 3464
1174 1175
1174 1176
1175 1176
1175 1177
1176 1177
1176 1178
1177 1178
1177 1179
1178 1179
1178 1180
1179 1180
1179 1181
1180 1181
1180 1182
1180 1948
1180 2992
1181 1182
1181 1183
1182 1183
1182 1184
1183 1184
1183 1185
1184 1185
1184 1186
1185 1186
1185 1187
1186 1187
1186 1188
1187 1188
1187 1189
1188 1190
1188 2860
1189 1190
1189 1191
1190 1191
1190 1192
1191 1192
1191 1193
1192 1193
1192 1194
1193 1194
1193 2204
1194 1195
1194 1196
1195 1197
1196 1197
1196 1198
1196 3582
1196 4535
1197 1198
1197 1199
1198 1199
1198 1200
1199 1200
1199 1201
1200 1201
1200 1202
1200 1224
1201 1202
1201 1203
1202 1203
1202 1204
1203 1204
1203 1205
1204 1205
1204 1206
1205 1206
1205 1207
1205 1263
1206 1207
1206 1208
1207 1209
1207 1768
1208 1209
1208 1210
1209 1210
1209 1211
1210 1211
1210 1212
1211 1213
1211 4664
1212 1213
1212 1214
1213 1215
1213 2582
1214 1215
1214 1216
1215 1216
1215 1217
1216 1217
1216 1218
1217 1218
1217 1219
1217 1956
1218 1219
1218 1220
1219 1220
1220 1221
1220 1222
1221 1223
1221 3580
1222 1223
1222 2848
1223 1224
1223 1225
1224 1225
1224 1226
1225 1226
1225 1227
1226 1227
1226 1228
1227 1228
1227 1229
1228 1229
1229 1230
1229 1231
1230 1231
1230 1232
1230 2299
1231 1232
1231 1233
1232 1234
1232 3701
1233 1234
1233 1235
1234 1235
1234 2105
1235 1237
1236 1238
1236 4202
1237 1238
1237 1239
1237 4121
1238 1240
1239 1240
1239 1241
1239 2725
1240 1241
1240 1242
1241 1242
1241 1243
1242 1243
1242 1244
1243 1244
1243 1245
1244 1245
1244 1246
1244 3348
1245 1246
1245 1247
1246 1247
1246 1248
1247 1248
1247 1249
1248 1249
1248 1250
1249 1250
1249 1251
1250 1251
1250 1252
1251 1252
1251 1253
1252 1253
1252 1254
1253 1254
1253 1255
1254 1255
1254 1256
1255 1256
1255 1257
1255 1561
1256 1257
1256 1258
1256 2917
1257 1258
1257 1259
1258 1259
1259 1260
1259 1261
1260 1261
1260 1262
1260 2819
1261 1262
1261 1263
1262 1263
1262 1264
1262 3072
1262 4873
1263 1264
1264 1265
1265 1266
1265 2898
1265 3862
1266 1267
1266 1268
1266 3726
1267 1269
1267 3474
1268 1269
1268 1270
1269 1270
1269 1271
1270 1271
1270 1272
1270 4301
1271 1272
1271 1273
1271 2270
1272 1274
1272 1417
1272 3389
1273 1274
1273 1275
1274 1275
1274 1276
1275 1276
1275 1277
1276 1277
1276 1278
1276 1513
1276 3589
1277 1279
1278 1279
1278 1280
1278 2343
1279 1280
1279 1281
1280 1281
1280 1282
1281 1282
1281 1283
1282 1283
1282 1284
1283 1284
1283 1285
1284 1285
1284 1286
1285 1286
1285 1287
1286 1287
1286 1288
1287 1288
1287 1289
1288 1289
1288 1290
1289 1290
1290 1291
1290 1292
1291 2022
1291 3758
1292 1293
1292 1294
1293 1294
1293 1295
1294 1295
1295 1296
1295 1297
1296 1297
1296 1298
1296 2484
1297 1298
1297 1299
1298 1299
1298 1300
1299 1300
1299 1301
1300 1301
1300 1302
1301 1302
1301 1303
1302 1303
1302 1304
1303 1304
1303 3270
1304 1305
1304 1306
1305 1306
1305 1307
1306 1307
1306 1308
1307 1308
1307 1309
1308 1309
1308 1310
1309 1310
1309 1311
1309 3055
1309 3274
1310 1311
1310 1312
1311 1312
1311 1313
1312 1313
1312 1314
1313 1315
1313 1337
1313 4217
1314 1316
1315 1316
1315 1317
1316 1318
1317 1318
1317 1319
1317 2450
1318 1319
1318 1320
1319 1320
1319 1321
1320 1321
1320 1322
1321 1322
1321 1323
1322 1323
1322 1324
1323 1324
1323 1325
1324 1325
1324 1326
1325 1326
1325 1327
1326 1327
1326 1328
1327 1328
1327 1329
1327 2643
1328 1329
1328 1330
1329 1330
1329 1331
1330 1331
1330 1332
1331 1332
1331 1333
1332 1333
1332 1334
1333 1334
1333 1335
1334 1335
1334 1336
1335 1336
1335 1337
1336 1337
1336 1338
1337 1338
1337 1339
1338 1339
1338 1340
1339 1340
1339 1341
1340 1342
1341 1342
1341 1343
1341 1665
1342 1343
1342 1387
1343 1344
1343 1353
1344 1345
1344 1346
1344 3862
1345 1346
1345 1347
1345 3945
1345 4198
1346 1347
1346 1348
1347 1348
1347 1349
1348 1349
1348 1350
1348 3379
1349 1350
1349 1351
1350 1351
1350 1352
1351 1352
1351 1353
1351 4342
1352 1353
1352 1354
1352 4114
1353 1354
1353 1355
1354 1355
1354 2654
1355 1356
1355 1357
1356 1358
1356 4691
1357 1358
1357 1359
1358 1359
1359 1360
1359 1361
1360 1361
1360 1362
1360 4582
1361 1362
1361 1363
1362 1363
1362 1364
1363 1364
1363 1365
1364 1365
1364 1366
1365 1366
1365 1367
1366 1367
1366 1368
1367 1368
1368 1369
1368 1370
1369 1370
1369 1371
1370 1372
1370 1835
1370 4695
1371 1372
1371 1373
1372 1373
1372 1374
1373 1374
1373 1375
1374 1375
1375 1376
1375 1377
1375 4182
1376 1377
1376 1378
1377 1378
1377 1379
1378 1379
1378 1380
1379 1380
1379 1381
1380 1381
1380 1382
1381 1382
1381 1383
1382 1383
1382 1384
1383 1384
1383 1385
1384 1385
1384 1386
1385 1386
1386 1387
1386 1388
1386 4723
1387 1389
1388 1389
1388 1981
1388 2026
1388 4150
1389 1390
1389 1391
1390 1391
1390 1392
1390 3278
1391 1392
1391 1393
1392 1393
1392 1394
1393 1394
1393 1395
1393 3429
1393 4856
1394 1395
1394 4284
1395 1396
1395 1397
1396 1397
1396 1398
1396 1701
1397 1398
1397 1399
1398 1399
1398 3804
1399 1400
1399 1401
1400 1401
1400 1402
1401 1402
1401 1403
1402 1404
1402 4848
1403 1404
1403 1405
1404 1405
1404 1406
1405 1406
1405 1407
1406 1407
1406 1408
1407 1408
1407 1409
1408 1410
1409 1410
1409 1411
1410 1411
1410 4266
1411 1412
1411 1413
1411 4831
1412 1414
1413 1414
1413 1415
1413 1581
1414 1415
1414 1416
1414 3356
1415 1416
1415 1417
1415 4139
1416 1417
1416 1418
1417 1418
1417 1419
1418 1420
1418 2840
1419 1421
1419 1775
1420 1421
1421 1422
1421 1423
1422 1423
1422 1424
1423 1424
1423 1425
1424 1425
1424 1426
1425 1426
1425 1427
1426 1427
1426 1428
1427 1428
1427 1429
1427 1475
1427 2627
1428 1429
1428 1430
1429 1430
1429 1431
1430 1431
1430 1432
1431 1432
1431 1433
1432 1433
1432 1434
1433 1435
1433 2984
1434 1435
1434 1436
1435 1436
1435 1437
1436 1437
1436 1438
1437 1438
1437 1439
1438 1439
1438 1440
1439 1440
1439 1441
1440 1442
1441 1442
1441 1443
1441 1989
1442 1443
1442 1444
1443 1444
1443 1445
1444 1445
1444 1446
1445 4036
1446 1447
1446 1448
1446 2600
1447 1448
1447 1449
1448 1449
1448 1450
1448 2703
1449 1450
1450 1451
1450 1452
1451 1452
1451 1453
1452 1453
1452 1454
1453 1454
1453 1455
1454 1455
1454 1456
1455 1456
1455 1457
1455 2382
1456 1457
1456 1458
1457 1458
1457 1459
1458 1459
1458 1460
1459 1461
1460 1461
1460 1462
1461 1462
1461 1463
1461 2624
1462 1463
1462 1464
1463 1464
1464 1465
1464 1466
1465 1466
1465 1467
1465 3377
1466 1467
1467 1468
1468 1470
1468 3167
1468 4530
1469 1470
1469 1471
1469 2009
1470 1471
1470 3901
1471 1472
1471 1473
1471 2566
1472 1473
1472 1474
1473 1474
1474 1475
1474 1476
1475 1476
1475 1477
1476 1477
1476 1478
1477 1478
1477 1479
1478 1479
1478 1480
1479 1480
1479 1481
1480 1481
1481 1483
1481 3046
1482 1483
1482 4411
1483 1484
1483 1485
1483 2660
1484 1485
1484 1486
1485 1486
1485 1487
1486 1487
1486 1488
1487 1488
1487 1489
1488 1489
1488 1490
1489 1490
1489 1491
1490 1491
1491 1493
1492 1493
1492 1494
1492 3980
1493 1494
1493 1495
1494 1495
1494 1496
1495 1496
1495 1497
1496 1498
1497 1498
1497 1499
1498 1499
1498 1500
1499 1500
1499 1501
1500 1501
1500 1502
1501 1502
1501 1503
1502 1503
1502 1504
1503 1504
1504 1505
1504 1506
1505 1506
1505 1507
1506 1507
1507 1508
1507 1509
1508 1509
1508 1510
1508 1784
1509 1510
1509 1511
1510 1511
1510 1512
1511 1512
1511 1513
1511 3343
1512 1514
1513 1514
1513 1515
1514 1516
1514 4042
1515 1516
1515 1517
1515 1910
1516 1517
1516 1518
1517 1518
1517 1519
1518 1519
1518 1520
1519 1520
1519 1521
1520 1522
1521 1522
1521 1523
1521 4684
1522 1523
1522 1524
1523 1524
1523 1525
1524 1525
1524 1526
1525 1526
1525 1527
1526 1527
1526 1528
1527 1528
1527 1529
1528 1529
1528 1530
1529 1530
1529 1531
1530 1531
1530 1532
1530 3698
1531 1532
1531 1533
1531 3451
1532 1533
1532 1534
1532 4271
1533 1534
1533 1535
1534 1535
1534 1536
1535 1536
1535 1537
1536 1537
1536 1538
1537 1538
1537 1539
1538 1539
1538 1540
1538 4359
1539 1540
1539 1541
1540 1541
1540 1542
1541 1542
1541 1543
1542 1543
1542 4204
1543 1544
1543 1545
1544 1545
1544 1546
1545 1546
1545 1547
1546 1547
1546 1548
1547 1548
1547 1549
1547 4967
1548 1549
1548 2789
1548 3025
1549 1551
1550 1551
1550 1552
1550 1573
1550 2903
1551 1552
1551 2146
1551 2763
1552 1553
1552 1554
1553 1554
1554 1555
1554 1556
1555 1556
1555 1557
1556 1557
1556 1558
1557 1558
1557 1559
1557 2480
1558 1559
1558 1560
1559 4503
1560 1561
1560 1562
1560 3233
1561 1562
1561 1563
1562 1563
1562 1564
1563 1564
1563 1565
1564 1565
1564 1566
1565 1566
1565 1567
1566 1567
1566 1568
1567 1568
1567 1569
1568 1569
1568 1570
1569 1570
1569 1571
1570 1571
1570 1572
1571 1573
1571 3874
1572 1573
1572 1574
1573 1574
1574 1576
1575 1576
1575 1986
1575 2614
1576 1577
1576 1578
1576 3988
1577 1578
1578 1579
1578 1580
1579 1580
1579 1581
1579 3051
1579 3495
1580 1582
1580 3189
1581 1582
1581 1583
1582 1583
1582 4763
1583 1584
1583 2715
1583 3772
1584 1585
1584 1586
1584 1958
1585 1586
1585 1587
1586 1588
1587 1588
1587 1589
1588 1589
1589 1590
1589 1591
1590 1591
1590 1592
1590 1641
1591 1592
1591 1593
1592 1593
1592 1594
1593 1594
1593 1595
1594 1595
1594 1596
1595 1596
1595 1597
1596 1597
1596 1598
1597 1598
1597 4709
1598 1599
1598 1600
1599 1600
1599 1601
1599 3576
1600 1601
1600 1602
1601 1602
1601 1603
1602 1603
1603 1604
1603 1605
1604 1605
1604 1606
1605 1606
1605 1607
1606 1607
1607 1608
1607 1609
1608 1609
1608 1610
1608 2639
1608 3765
1609 1610
1609 1611
1610 1611
1610 1612
1611 1612
1611 1613
1611 4031
1612 1613
1612 1614
1613 1614
1613 1615
1614 1615
1614 1616
1615 1616
1615 1617
1616 1617
1616 1618
1617 1618
1617 1619
1618 1619
1618 1620
1619 1620
1620 1621
1620 1622
1621 1622
1621 1623
1622 1623
1623 1624
1624 1625
1624 1626
1625 1626
1625 1627
1625 2520
1626 1627
1626 1628
1627 1628
1627 3126
1628 1629
1628 1630
1629 1630
1629 1631
1630 1631
1630 1632
1631 1632
1631 1633
1632 1633
1632 1634
1633 1634
1633 1635
1634 1635
1634 1636
1635 1636
1635 1637
1636 1637
1636 1638
1637 1638
1637 1639
1638 1639
1638 1640
1639 1640
1639 1641
1640 1641
1640 1642
1641 1642
1641 1643
1642 1643
1642 1644
1643 1644
1643 1645
1644 1645
1644 1646
1644 2820
1645 1646
1645 1647
1645 3368
1646 1648
1646 3891
1646 4549
1647 1648
1647 1649
1648 1649
1648 1650
1649 1650
1649 1651
1650 1651
1650 1652
1650 2177
1651 1652
1651 1653
1652 1653
1652 1654
1653 1654
1653 1655
1654 1655
1654 1656
1655 1656
1655 1657
1656 1657
1656 1658
1657 1658
1657 1659
1658 1659
1658 1660
1659 1660
1659 1661
1660 1661
1660 1662
1661 1662
1661 1663
1662 1663
1662 1664
1663 1664
1663 1665
1664 1665
1664 1666
1665 1666
1665 1667
1666 1667
1666 1668
1667 1668
1667 1669
1668 1669
1668 2319
1669 1670
1670 1671
1670 1672
1671 1672
1671 1673
1672 1673
1672 1674
1673 1674
1673 1675
1674 1675
1674 1676
1675 1676
1675 1677
1676 1677
1676 1678
1677 1678
1677 1679
1678 1679
1678 1680
1679 1680
1679 1681
1680 1681
1680 1682
1681 1682
1681 1683
1681 3154
1682 1683
1682 1684
1683 1684
1683 1685
1684 1685
1684 1686
1685 1686
1685 1687
1686 1687
1686 2268
1687 1688
1688 1689
1688 1690
1689 1690
1689 1691
1689 4560
1690 1691
1690 1692
1691 1693
1692 1693
1692 1694
1692 4903
1693 1694
1694 1695
1694 1696
1695 1696
1695 1697
1695 2119
1696 1697
1696 1698
1697 1698
1697 1699
1698 1699
1698 1700
1699 1700
1700 1701
1700 1702
1701 1702
1702 1703
1702 1704
1703 1704
1703 1705
1703 4261
1704 1705
1704 1706
1705 1706
1705 1707
1706 1707
1706 1708
1707 1708
1707 1709
1708 1710
1708 3458
1709 1711
1709 4752
1710 1711
1710 1712
1711 1712
1711 1713
1712 1713
1712 1714
1713 1714
1713 1715
1714 1715
1714 1716
1715 1716
1715 1717
1716 1717
1716 1718
1717 1718
1717 1719
1718 1719
1718 1720
1718 2055
1719 1720
1720 1721
1721 1722
1721 1723
1721 2886
1722 1723
1722 1724
1722 2587
1723 1724
1723 1725
1724 1725
1724 1726
1725 1726
1725 1727
1726 1727
1726 1728
1727 1728
1727 1729
1728 1729
1728 1730
1728 4108
1729 1730
1729 1731
1730 1731
1730 1732
1731 1732
1731 1733
1731 4660
1732 1733
1732 1734
1733 1734
1733 1735
1734 1735
1734 1736
1734 3849
1735 1949
1735 3282
1736 1737
1736 1738
1737 1738
1738 1739
1738 1740
1739 1740
1739 1741
1740 1741
1740 1742
1741 1742
1741 1743
1742 1744
1742 4047
1743 1744
1743 1745
1743 4459
1744 1745
1744 1746
1745 1746
1745 1747
1746 1747
1746 1748
1747 1748
1747 1749
1748 1749
1748 1750
1749 1750
1749 1751
1749 4284
1750 1751
1750 1752
1751 1752
1751 1753
1752 1753
1752 1754
1753 1754
1753 1755
1754 1755
1754 1756
1754 1788
1755 1756
1755 3826
1755 4806
1756 1757
1756 1758
1757 1758
1757 1759
1758 1759
1758 1760
1759 1761
1759 4468
1760 1761
1761 1762
1761 1763
1762 1763
1762 2426
1762 4441
1763 1764
1763 1765
1764 1765
1764 1766
1765 1766
1766 1767
1766 1768
1767 1768
1767 1769
1768 1769
1768 1770
1769 1770
1769 1771
1770 1771
1770 1772
1771 1773
1772 1773
1772 1774
1772 3918
1773 1774
1773 1775
1774 1775
1774 1776
1775 1776
1775 1777
1776 1777
1776 1778
1776 3201
1777 1778
1777 4303
1778 1779
1778 1780
1779 1780
1779 1781
1779 2991
1780 1781
1780 1782
1781 1782
1781 1783
1782 1783
1782 1784
1783 1784
1783 1785
1784 1785
1784 1786
1785 1786
1785 2019
1785 4043
1786 1787
1786 1788
1787 1789
1787 2940
1788 1789
1789 1790
1789 1791
1790 1791
1790 1792
1790 2061
1791 1793
1791 2751
1792 1793
1792 1794
1793 1794
1793 1795
1794 1795
1795 1796
1795 1797
1796 1797
1796 2264
1797 1798
1797 1799
1798 1799
1798 1800
1798 2324
1799 1800
1799 1801
1800 1801
1800 1802
1801 1802
1801 1803
1801 2197
1802 1803
1802 1804
1803 1804
1803 1805
1804 1805
1804 1806
1805 1806
1805 1807
1806 1807
1806 1808
1807 1808
1807 1809
1808 1809
1808 1810
1809 1810
1809 1811
1810 1811
1810 1812
1811 1812
1811 1813
1812 1813
1812 1814
1813 1814
1813 1815
1814 1816
1814 1854
1815 1816
1815 1817
1816 1817
1816 1818
1817 1818
1817 1819
1818 1819
1818 1820
1819 1820
1819 1821
1820 1821
1820 1822
1821 1822
1821 1823
1822 1823
1822 1824
1823 1824
1823 1825
1824 1825
1824 1826
1825 1826
1825 1827
1826 1827
1826 1828
1827 1828
1827 1829
1828 1829
1828 1830
1829 1830
1829 1831
1830 1831
1830 1832
1831 1832
1831 1833
1832 1833
1832 3363
1833 1834
1833 3535
1834 1836
1835 1837
1836 1837
1837 1838
1837 1839
1838 1839
1838 1840
1838 3593
1839 1840
1839 1841
1840 1842
1841 1843
1841 3374
1841 3632
1841 4418
1842 1843
1842 1844
1842 3638
1843 1844
1843 1845
1844 1845
1844 1846
1845 1846
1845 1847
1846 1847
1846 1848
1847 1849
1848 1849
1848 1850
1848 3029
1849 1850
1849 1851
1851 1853
1852 1853
1852 1854
1853 1854
1853 1855
1854 1856
1855 1856
1855 1857
1856 1857
1856 1858
1856 2383
1856 4666
1857 1859
1858 1859
1858 1860
1858 4729
1858 4889
1859 1860
1859 1861
1859 4349
1860 1861
1861 1862
1861 1863
1862 1863
1862 2440
1863 1864
1863 1865
1864 1865
1864 1866
1865 1866
1865 1867
1866 1867
1866 1868
1867 1868
1867 1869
1868 1869
1868 1870
1869 1871
1870 1871
1870 1872
1870 3756
1871 1872
1871 1873
1872 1873
1872 1874
1873 1874
1873 1875
1874 1875
1874 1876
1875 1876
1875 1877
1876 1877
1876 2896
1877 1878
1877 1879
1878 1879
1878 1880
1879 1880
1879 1881
1880 1881
1880 1882
1880 3561
1880 4776
1881 1882
1881 1883
1882 1883
1882 1884
1883 1884
1883 1885
1884 1885
1884 1886
1885 1886
1885 1887
1886 1887
1886 1888
1886 3937
1887 1888
1887 1889
1888 1889
1888 1890
1888 3334
1889 1890
1889 1891
1890 1891
1890 1892
1891 1892
1892 1893
1892 1894
1892 2779
1893 1894
1893 1895
1894 1895
1894 1896
1895 1896
1895 1897
1896 1897
1896 1898
1897 1898
1897 1899
1898 1899
1898 1900
1899 1900
1899 1901
1900 1901
1900 1902
1901 1902
1901 1903
1902 1903
1902 1904
1903 1904
1903 1905
1904 1905
1904 1906
1905 1906
1905 1907
1906 1907
1906 1908
1907 1908
1907 1909
1908 1909
1908 1910
1909 1910
1910 1912
1911 1912
1911 1913
1911 2701
1912 1913
1912 1914
1913 1914
1913 1915
1914 1915
1914 1916
1915 1916
1915 1917
1916 1917
1916 1918
1917 1918
1917 1919
1918 1919
1918 1920
1919 1920
1919 1921
1920 1921
1920 1922
1921 1922
1921 1923
1922 1924
1923 1924
1923 1925
1923 3232
1923 4143
1924 1925
1924 1926
1925 1927
1926 1927
1926 1928
1926 4492
1927 1928
1927 1929
1928 1929
1928 1930
1929 1930
1929 1931
1930 1931
1930 1932
1931 1932
1931 1933
1932 1933
1932 1934
1933 1934
1933 1935
1934 1935
1934 1936
1935 1937
1936 1937
1936 1938
1936 3805
1937 1938
1937 1939
1938 1939
1938 1940
1939 1940
1939 1941
1940 1941
1940 1942
1941 1942
1942 1944
1942 2025
1943 1944
1943 1945
1943 3914
1944 1945
1945 1946
1945 1947
1946 1947
1946 1948
1947 1948
1948 1949
1949 1950
1949 1951
1950 1951
1951 1952
1951 1953
1952 1953
1952 1954
1952 4757
1953 1954
1954 1955
1954 1956
1955 1956
1955 1957
1955 3514
1956 1957
1957 1958
1957 1959
1958 1959
1958 1960
1959 1961
1960 1961
1960 1962
1961 1962
1961 1963
1962 1963
1962 1964
1963 1964
1963 1965
1964 1965
1964 1966
1965 1966
1965 1967
1966 1967
1966 1968
1967 1968
1967 1969
1968 1969
1968 1970
1968 2458
1969 1970
1969 1971
1970 1971
1970 1972
1970 2065
1971 1972
1971 2663
1972 1973
1972 1974
1973 1974
1973 1975
1974 1975
1974 1976
1975 1976
1975 1977
1976 1977
1976 1978
1977 1978
1977 1979
1978 1979
1978 1980
1979 1980
1979 1981
1980 1981
1980 1982
1981 1982
1981 2228
1982 1983
1982 1984
1983 1984
1983 1985
1984 1985
1984 1986
1985 1986
1985 1987
1986 1988
1987 1988
1987 1989
1988 1989
1988 1990
1989 1990
1989 1991
1990 1991
1990 1992
1991 1992
1991 1993
1992 1993
1992 1994
1993 1994
1993 1995
1994 1996
1994 3741
1995 1996
1995 1997
1996 1997
1996 1998
1997 1998
1997 1999
1998 1999
1998 2000
1999 2000
1999 2001
2000 2001
2000 2002
2001 2002
2002 2003
2002 2004
2003 2004
2003 2005
2003 2628
2004 2005
2004 2006
2005 2006
2005 2007
2005 3048
2006 2007
2006 2058
2007 2008
2007 2009
2007 3346
2008 2009
2008 2010
2009 2010
2009 2011
2010 2011
2010 3783
2011 2012
2011 2013
2012 2013
2012 2014
2013 2014
2013 2015
2014 2015
2014 2016
2015 2016
2015 2017
2015 2414
2016 2017
2016 2018
2017 2018
2017 2019
2017 4324
2018 2019
2019 2020
2020 2021
2020 2022
2020 2229
2021 2022
2021 2023
2022 2023
2022 2024
2023 2024
2023 2025
2024 2026
2025 2026
2025 2027
2025 4235
2026 2028
2027 2029
2027 3164
2028 2029
2028 2030
2029 2030
2029 3940
2030 2031
2030 2032
2031 2032
2031 2033
2032 2033
2032 2034
2032 3798
2033 2034
2033 2035
2034 2036
2034 2973
2035 2036
2035 2037
2036 2037
2036 2038
2037 2038
2037 2039
2038 2039
2038 2040
2039 2040
2039 2041
2040 2041
2041 2042
2041 3789
2042 2043
2042 2044
2043 2044
2043 2045
2044 2045
2044 2046
2044 2706
2044 3683
2045 2046
2045 2047
2046 2047
2046 2048
2047 2048
2047 2049
2048 2049
2048 2050
2048 2476
2049 2050
2049 2051
2050 2051
2050 2052
2050 2155
2050 3288
2051 2052
2051 2053
2052 2053
2052 2054
2053 2054
2053 2055
2054 2056
2055 2057
2056 2057
2056 2058
2057 2059
2058 2059
2058 2060
2058 2564
2059 2060
2059 2061
2060 2061
2060 2062
2061 2062
2062 2063
2062 2064
2063 2064
2063 2065
2064 2066
2065 2066
2065 2067
2066 2067
2066 2068
2067 2068
2067 2069
2068 2069
2068 2070
2069 2070
2069 2071
2070 2071
2070 2072
2071 2072
2071 2073
2072 2073
2072 2074
2073 2074
2073 2075
2074 2075
2074 2076
2075 2076
2075 2077
2076 2077
2076 2078
2077 2078
2078 2079
2078 2080
2079 2080
2079 2081
2080 2081
2080 2082
2081 2082
2081 2083
2082 2083
2082 2084
2083 2084
2083 2085
2084 2085
2084 2086
2085 2086
2085 2087
2086 2087
2086 2088
2087 2088
2087 2089
2088 2089
2088 2090
2089 2090
2089 2091
2090 2091
2090 2092
2091 2092
2091 2093
2092 2093
2092 2094
2093 2094
2093 2095
2094 2095
2094 2096
2095 2096
2095 2097
2096 2097
2096 2098
2097 2098
2097 2099
2098 2099
2098 2100
2099 2100
2099 2101
2099 3340
2100 2101
2100 2102
2100 4346
2101 2102
2102 2103
2102 2104
2103 2104
2103 2105
2103 4141
2104 2105
2104 2106
2105 2106
2105 2107
2106 2108
2107 2108
2107 2109
2108 2109
2108 2110
2109 2110
2109 2111
2110 2111
2110 2112
2111 2112
2111 2113
2112 2113
2112 2114
2113 2114
2113 2115
2114 2116
2114 2220
2114 2280
2115 2116
2115 2117
2116 2117
2116 2118
2117 2118
2117 2119
2117 3664
2118 2119
2119 2120
2119 2121
2120 2121
2120 2122
2120 3360
2121 2123
2121 3551
2122 2123
2122 2124
2123 2124
2123 2125
2124 2125
2124 2126
2125 2126
2125 2127
2126 2128
2126 4780
2127 2128
2127 2129
2128 2129
2128 2130
2129 2591
2130 2131
2130 2132
2131 2132
2131 2133
2132 2133
2132 2134
2133 2134
2134 2135
2134 2136
2135 2136
2135 3393
2136 2137
2136 2138
2137 2138
2137 2139
2138 2139
2138 2140
2139 2140
2139 2141
2139 2717
2140 2141
2140 2142
2141 2142
2141 2143
2141 4792
2142 2143
2142 2144
2142 2845
2143 2144
2143 2145
2144 2145
2144 2146
2146 2147
2146 2148
2146 2202
2146 3760
2147 2148
2147 2149
2148 2149
2148 2150
2149 2150
2149 2151
2150 2151
2150 2152
2151 2152
2151 2153
2152 2153
2152 2154
2152 3856
2153 2154
2153 2155
2154 2155
2154 2156
2155 2156
2155 4057
2156 2157
2156 2158
2157 2158
2157 2159
2158 2159
2158 2160
2159 2160
2159 2161
2160 2161
2160 2162
2160 2696
2161 2162
2161 2163
2162 2163
2162 2164
2163 2164
2163 2165
2164 2165
2164 3066
2165 2166
2165 2167
2166 2167
2166 2168
2166 2893
2167 2168
2167 2169
2168 2169
2168 2170
2168 2725
2169 2170
2169 2171
2170 2172
2170 4365
2171 2172
2171 2173
2172 2173
2172 2174
2173 2174
2173 4318
2174 2175
2174 2176
2175 2176
2175 2177
2176 2178
2177 2178
2177 2179
2178 2179
2178 2180
2179 2180
2179 2181
2179 2947
2179 3297
2180 2181
2180 2182
2181 2182
2181 2183
2182 2183
2182 2184
2183 2184
2183 2185
2184 2185
2184 2186
2185 2186
2185 2187
2186 2187
2186 2188
2187 2188
2188 2189
2188 2190
2189 2190
2189 2191
2189 4481
2190 2191
2190 2192
2191 2192
2191 2193
2192 2193
2192 2194
2193 2194
2193 2195
2194 2195
2195 2196
2195 2197
2196 2197
2196 2198
2196 4977
2197 2199
2198 2200
2199 2200
2199 2201
2200 2201
2200 2202
2201 2203
2201 3897
2201 4441
2202 2203
2202 2204
2203 2204
2203 2205
2204 2205
2205 2206
2205 2207
2206 2207
2206 2208
2207 2208
2207 2209
2208 2209
2208 2210
2209 2210
2209 2211
2209 2943
2210 2211
2210 2212
2211 2212
2211 2213
2212 2213
2212 2214
2213 2215
2214 2215
2214 2216
2215 2216
2215 2217
2216 2217
2216 2218
2217 2218
2217 2219
2218 2219
2218 2220
2218 2423
2219 2220
2219 2221
2220 2221
2220 2222
2221 2222
2221 2223
2221 3436
2222 2223
2222 2224
2223 2224
2223 2225
2224 2225
2224 2226
2225 2226
2225 2227
2226 2227
2226 2228
2226 3079
2227 2228
2227 2229
2228 2229
2229 2230
2229 2231
2229 2755
2230 2231
2230 2232
2231 2232
2231 2233
2232 2233
2232 2234
2233 2234
2233 2235
2234 2235
2234 2236
2235 2236
2235 2237
2236 2237
2236 2238
2236 3399
2237 2238
2237 2239
2238 2239
2238 2240
2239 2240
2240 2241
2240 2242
2241 2242
2241 2243
2241 2741
2242 2243
2242 2244
2242 3905
2242 4664
2243 2244
2244 2245
2244 2246
2245 2246
2245 2247
2245 2848
2246 2247
2246 2248
2247 2248
2247 2249
2248 2249
2248 2250
2249 2250
2249 2251
2250 2251
2250 2252
2251 2252
2251 2253
2252 2253
2252 2254
2253 2254
2253 2255
2254 2255
2254 2256
2255 2256
2255 2257
2256 2257
2257 2258
2257 2259
2258 2259
2258 2260
2259 2260
2259 2261
2260 2261
2260 2262
2261 2263
2262 2263
2262 2264
2262 3549
2263 2265
2264 2265
2264 2266
2265 2266
2265 2267
2265 4348
2267 2268
2267 2269
2268 2269
2268 2270
2269 2270
2269 2271
2270 2271
2271 2272
2271 2273
2272 2273
2273 2274
2273 2275
2274 2275
2274 2276
2275 2276
2275 2277
2276 2277
2276 2278
2277 2278
2277 2279
2278 2279
2279 2280
2279 2281
2280 2281
2280 2282
2281 2282
2281 2283
2282 2283
2282 2284
2283 2284
2283 2285
2284 2285
2284 2286
2285 2286
2285 2287
2286 2287
2286 2288
2287 2288
2287 2289
2288 2289
2288 2290
2289 2290
2289 2291
2290 2291
2290 2292
2291 2292
2291 2293
2292 2293
2292 2294
2293 2294
2293 2295
2293 2866
2293 4694
2294 2295
2294 2296
2295 2296
2295 2297
2296 2297
2296 2298
2297 2298
2297 2299
2298 2299
2298 2300
2299 2300
2299 2301
2300 2302
2300 3588
2301 2302
2301 2303
2302 2303
2302 2304
2303 2304
2303 2305
2304 2305
2304 2306
2305 2306
2305 2307
2306 2307
2307 2308
2307 2309
2308 2309
2308 2897
2309 2310
2309 2311
2310 2311
2310 2312
2310 4068
2311 2312
2311 2313
2312 2313
2312 2314
2313 2314
2313 2315
2314 2315
2314 2316
2315 2316
2315 2317
2316 2317
2316 2318
2317 2318
2317 2319
2318 2319
2318 2320
2319 2320
2319 2321
2320 2321
2320 2322
2321 2322
2321 2323
2322 2324
2323 2324
2324 2325
2325 2326
2325 2327
2326 2327
2326 2328
2327 2328
2327 2329
2328 2329
2328 2330
2328 4031
2329 2330
2329 2331
2330 2331
2330 2332
2331 2332
2331 2333
2332 2333
2332 2334
2333 2334
2333 2335
2334 2335
2334 2336
2334 3601
2335 2336
2335 2337
2336 2337
2336 2338
2336 4631
2337 2338
2337 2339
2338 2340
2339 2340
2339 2341
2339 4945
2340 2341
2340 2342
2341 2342
2341 2343
2342 2343
2342 2344
2342 3454
2343 2344
2343 2345
2343 3068
2344 2346
2344 2989
2345 2346
2345 2347
2346 2347
2347 2348
2347 2349
2348 2350
2348 4129
2349 2350
2349 2351
2350 2351
2350 2352
2351 2352
2351 2353
2352 2353
2352 2354
2353 2354
2353 2355
2354 2355
2355 2356
2355 2357
2355 2809
2356 2357
2356 2358
2357 2358
2357 2359
2357 2640
2358 2359
2358 2360
2359 2360
2359 2361
2360 2361
2360 2362
2361 2362
2361 2363
2361 3717
2362 2363
2362 2364
2363 2364
2363 2365
2364 2365
2364 2366
2365 2366
2365 2367
2366 2367
2366 2368
2367 2368
2367 2369
2368 2369
2368 2370
2369 2370
2370 2371
2370 2372
2371 2372
2371 2373
2372 2373
2372 2374
2372 4228
2373 2374
2373 3180
2374 2375
2374 2376
2375 2376
2375 2377
2376 2377
2376 2378
2377 2378
2377 2379
2378 2379
2378 2380
2378 4767
2379 2380
2379 2381
2380 2381
2381 2382
2381 2383
2381 2725
2382 2384
2383 2384
2383 2385
2384 2385
2384 2386
2385 2386
2385 2387
2386 2387
2386 2388
2387 2388
2387 2406
2387 4502
2388 2389
2388 2390
2389 2390
2389 2391
2390 2391
2390 2392
2391 2392
2391 2393
2392 2393
2392 2394
2393 2394
2393 2395
2394 2395
2394 2396
2395 2396
2395 2397
2396 2397
2396 2398
2397 2398
2397 2399
2398 2399
2398 2400
2399 2400
2399 2401
2400 2401
2400 2402
2401 2402
2401 2403
2402 2403
2402 2404
2403 2404
2403 2405
2404 2405
2404 2406
2404 2930
2405 2406
2405 2407
2407 2408
2407 2409
2408 2409
2408 2410
2408 3117
2409 2410
2409 3417
2410 2412
2411 2412
2411 2413
2412 2413
2412 2414
2413 2415
2414 2415
2415 2417
2416 2417
2416 2418
2417 2418
2417 2419
2418 2419
2418 2420
2419 2420
2419 2421
2420 2421
2420 2422
2421 2422
2422 2423
2422 2424
2423 2424
2423 2425
2424 2425
2424 2426
2425 2426
2425 2427
2425 2680
2426 2427
2426 2428
2427 2428
2427 2429
2428 2429
2428 2430
2429 2430
2429 2431
2430 2431
2430 2432
2431 2432
2431 2433
2432 2433
2432 2434
2433 2434
2433 2435
2434 2435
2434 2436
2435 2436
2435 2437
2436 2437
2436 2438
2437 2438
2437 2439
2438 2439
2438 2440
2439 2440
2439 2441
2440 2441
2440 2442
2441 2442
2441 2443
2442 2443
2442 2444
2443 2445
2443 3955
2444 2445
2445 2446
2445 2447
2446 2447
2446 2448
2447 2448
2447 2449
2448 2449
2448 2450
2449 2450
2449 2451
2450 2451
2450 2452
2451 2452
2451 2453
2452 2453
2452 2454
2453 2454
2453 2455
2454 2455
2454 2456
2455 2456
2455 2457
2457 2458
2457 2459
2457 4207
2458 2459
2458 2460
2459 2460
2459 2461
2460 2461
2460 2462
2461 2462
2461 2463
2462 2463
2462 2464
2463 2464
2463 2465
2464 2465
2464 2466
2465 2466
2465 2467
2466 2467
2466 2468
2467 2468
2467 2469
2468 2469
2469 2470
2469 2471
2470 2471
2470 2472
2470 3648
2471 2473
2472 2473
2472 2474
2472 4528
2473 2474
2474 2475
2475 2477
2476 2477
2476 2478
2476 3104
2477 2478
2477 2479
2477 4482
2478 2479
2478 2480
2479 2481
2480 2481
2480 2482
2481 2482
2481 2483
2482 2483
2482 2484
2482 4091
2483 2484
2483 2485
2484 2485
2484 2486
2485 2486
2485 2487
2486 2487
2486 2488
2487 2488
2487 2489
2488 2489
2488 2490
2489 2490
2489 2491
2490 2491
2490 2492
2491 2492
2492 2493
2492 2494
2493 2494
2493 2495
2494 2495
2494 2496
2495 2496
2495 2497
2496 2497
2496 2498
2497 2498
2497 2499
2498 2499
2498 2500
2499 2500
2499 2501
2500 2501
2500 2502
2501 2502
2501 2503
2502 2503
2502 2504
2503 2504
2503 2505
2503 3220
2504 2506
2505 2506
2505 2507
2506 2507
2506 2508
2507 2508
2507 2509
2508 2509
2508 2510
2508 2920
2509 2510
2509 2511
2509 4203
2510 2511
2510 2512
2511 2512
2511 2513
2512 2513
2512 2514
2512 4861
2513 2514
2513 2515
2514 2515
2514 2516
2515 2516
2515 2517
2516 2517
2516 2518
2517 2518
2517 2519
2518 2519
2518 2520
2519 2520
2519 2521
2520 2521
2520 2522
2521 2522
2521 2523
2522 2523
2522 2524
2523 2524
2523 2525
2524 2525
2524 2526
2524 3269
2525 2526
2525 2527
2526 2527
2526 2528
2527 2529
2527 3141
2528 2529
2528 2530
2529 2530
2529 2531
2530 2531
2530 2532
2530 4402
2531 2532
2531 2533
2532 2533
2532 2534
2533 2534
2533 2535
2534 2536
2535 2536
2535 2537
2536 2537
2537 2538
2537 2539
2538 2539
2538 2540
2539 2540
2539 2541
2540 2542
2541 2542
2541 2543
2542 2543
2542 2544
2543 2544
2543 2545
2544 2545
2544 4406
2545 2546
2545 2547
2546 2547
2546 2548
2547 2548
2547 2549
2548 2549
2548 2550
2548 3742
2549 2550
2549 2551
2550 2551
2550 2552
2551 2552
2551 2553
2552 2553
2552 2554
2553 2554
2554 2555
2554 2556
2555 2556
2555 2557
2556 2557
2556 2558
2557 2558
2557 2559
2558 2559
2558 2560
2559 2560
2559 2561
2560 2561
2560 2562
2561 2562
2561 2563
2562 2563
2562 2564
2563 2564
2564 2566
2565 2566
2565 2567
2565 3049
2566 2567
2566 4623
2567 2568
2567 2569
2568 2569
2568 2570
2569 2570
2570 2571
2570 2572
2570 3192
2571 2572
2571 2573
2572 2573
2572 2574
2573 2574
2573 2575
2573 4097
2574 2576
2575 2576
2575 2577
2575 3443
2576 2577
2576 2578
2577 2578
2577 2579
2578 2579
2578 2580
2579 2580
2579 2581
2580 2581
2580 2582
2580 4390
2581 2583
2582 2583
2582 2584
2582 3051
2582 3668
2583 2584
2583 2585
2584 2585
2584 2586
2585 2586
2585 2587
2586 2587
2586 2588
2587 2588
2588 2589
2588 2590
2589 2590
2589 2591
2589 3426
2589 3449
2590 2591
2590 2592
2591 2592
2591 2593
2592 2593
2592 2594
2593 2594
2593 2595
2594 2595
2594 2596
2595 2596
2595 2597
2596 2597
2596 2598
2596 3915
2597 2598
2597 2599
2598 2599
2598 2600
2599 2600
2599 2601
2600 2601
2600 2602
2601 2602
2601 2603
2602 2603
2602 2604
2603 2604
2603 2605
2604 2605
2604 2606
2605 2606
2605 2607
2606 2607
2606 2608
2607 2608
2608 2609
2608 2610
2609 2610
2609 2611
2610 2611
2611 2612
2611 2613
2612 2613
2612 2614
2612 4143
2613 2614
2613 2615
2614 2615
2614 2616
2615 2616
2616 2617
2616 2618
2617 2618
2617 4070
2618 2619
2618 2620
2619 2620
2619 2621
2619 4188
2620 2621
2620 2622
2621 2622
2621 2623
2622 2623
2623 2624
2623 4092
2624 2625
2624 2626
2625 2626
2625 2627
2626 2628
2627 2628
2628 2629
2628 2630
2628 4992
2629 2630
2629 2631
2630 2631
2630 2632
2631 2633
2632 2633
2632 2634
2633 2634
2633 2635
2634 2635
2634 2636
2635 2636
2635 2637
2636 2637
2636 4204
2637 2638
2637 2639
2638 2640
2639 2640
2639 2641
2640 2642
2641 2642
2642 2643
2642 2644
2643 2645
2643 4083
2644 2645
2644 2646
2644 3304
2645 2646
2645 2647
2646 2647
2646 2648
2647 2648
2647 2649
2648 2649
2648 2650
2649 2650
2649 2651
2650 2651
2650 2652
2651 2652
2651 2653
2652 2653
2652 2654
2653 2654
2653 4813
2654 2655
2654 2656
2655 2656
2655 2657
2655 4385
2656 2657
2656 4572
2657 2658
2657 2659
2658 2659
2658 2660
2659 2660
2659 2661
2660 2661
2661 2662
2661 2663
2662 2663
2662 2664
2663 2664
2663 2665
2664 2665
2664 2666
2665 2667
2666 2667
2666 2668
2666 3881
2667 2668
2667 2669
2668 2669
2668 2670
2669 2670
2669 2671
2669 4562
2670 2671
2670 2672
2671 2672
2671 2673
2672 2674
2672 4160
2673 2674
2673 2675
2673 4032
2674 2675
2675 2676
2675 2677
2676 2677
2676 2678
2677 2678
2677 2679
2678 2679
2678 2680
2680 2681
2680 2682
2681 2682
2681 2683
2681 3586
2682 2683
2682 2684
2683 2686
2683 3515
2684 2685
2684 2686
2685 2686
2685 2687
2685 4147
2686 2687
2686 2688
2687 2688
2687 2689
2688 2689
2688 2690
2689 2690
2689 2691
2690 2691
2690 2692
2691 2692
2691 2693
2692 2693
2692 2694
2693 2695
2693 3839
2694 2695
2694 2696
2695 2697
2696 2697
2696 2698
2697 2698
2697 2699
2698 2699
2698 2700
2699 2700
2699 2701
2700 2701
2700 2702
2701 2702
2702 2703
2702 2704
2703 2704
2703 2705
2704 2705
2704 2706
2705 2706
2705 2707
2706 2707
2707 2708
2707 2935
2708 2709
2708 2710
2709 2710
2709 2711
2709 4888
2710 2711
2710 2712
2711 2712
2711 2713
2712 2713
2712 2714
2713 2714
2713 2715
2714 2715
2714 2716
2715 2716
2715 2717
2716 2718
2717 2718
2717 2719
2718 2719
2718 2720
2719 2720
2719 2721
2719 3392
2720 2721
2720 2722
2721 2722
2721 2723
2722 2723
2722 2724
2723 2724
2724 2725
2724 2726
2725 2727
2726 2728
2727 2728
2727 2729
2727 4259
2728 2729
2728 2730
2729 2730
2729 2731
2730 2731
2730 2732
2731 2733
2731 2891
2732 2733
2732 2734
2733 2734
2733 2735
2734 2735
2734 2736
2735 2736
2735 2737
2735 3137
2736 2737
2736 2738
2737 2738
2737 2739
2738 2739
2738 2740
2738 4955
2739 2740
2739 2741
2740 2741
2741 2742
2741 2743
2742 2743
2742 2744
2743 2744
2743 2745
2744 2745
2744 2746
2745 2746
2745 2747
2746 2747
2746 2748
2747 2748
2747 2749
2748 2749
2748 2750
2749 2750
2749 2751
2750 2751
2750 2752
2751 2752
2751 2753
2752 2753
2752 2754
2753 2754
2753 2755
2754 2755
2754 2756
2754 2820
2755 2756
2756 2757
2756 2758
2757 2758
2758 2759
2758 2760
2759 2760
2759 2761
2760 2762
2761 2762
2761 2763
2762 2763
2762 2764
2763 2765
2764 2765
2764 2766
2765 2766
2765 2767
2766 2767
2766 2768
2767 2768
2767 2769
2768 2769
2768 2770
2769 2770
2769 2771
2770 2771
2770 2772
2771 2772
2771 2773
2772 2773
2772 2774
2773 2774
2774 2775
2774 2776
2775 2776
2775 2777
2776 2777
2776 2778
2777 2778
2777 2779
2778 2779
2778 2780
2779 2781
2780 2781
2780 2782
2781 2782
2781 2783
2782 2783
2782 2784
2783 2784
2783 2785
2783 4950
2784 2785
2784 2786
2785 2786
2785 2787
2786 2787
2786 2788
2787 2788
2788 2789
2788 2790
2789 2790
2789 3488
2790 2792
2791 2792
2791 2793
2791 4689
2792 2793
2792 2794
2793 2794
2793 2795
2794 2795
2794 2796
2795 2796
2795 2797
2796 2797
2796 2798
2797 2798
2797 3489
2798 2799
2798 2800
2799 2800
2799 2801
2800 2801
2800 2802
2801 2802
2802 2803
2802 2804
2803 2804
2803 2805
2803 4080
2804 2805
2804 2806
2805 2807
2805 4972
2806 2808
2806 3297
2807 2808
2807 2809
2808 2809
2808 2810
2809 2811
2810 2811
2810 2812
2811 2812
2811 3695
2812 2813
2812 2814
2813 2814
2813 2815
2814 2815
2814 2816
2815 2816
2815 2817
2816 2817
2817 2818
2817 2819
2818 2819
2818 2820
2819 2820
2821 2822
2821 2823
2822 2823
2822 2824
2823 2824
2823 2825
2824 2825
2824 2826
2824 4141
2825 2826
2825 2827
2826 2827
2826 2828
2827 2828
2827 2829
2828 2829
2828 2830
2829 2830
2829 2831
2830 2831
2830 2832
2831 2832
2832 2833
2832 2834
2833 2834
2833 2835
2833 3669
2833 4215
2833 4358
2834 2835
2834 2836
2835 2836
2835 2837
2836 2837
2836 2838
2837 2838
2837 2839
2838 2839
2838 2840
2839 2840
2839 2841
2840 2841
2840 2842
2841 2842
2841 2843
2841 3911
2842 2843
2842 2844
2842 3307
2843 2844
2844 2845
2844 2846
2845 2846
2845 2847
2846 2847
2846 2848
2847 2848
2847 2849
2848 2849
2848 2850
2849 2850
2849 2851
2850 2851
2850 2852
2851 2852
2851 2853
2851 3611
2852 2853
2852 2854
2853 2854
2853 2855
2854 2855
2854 2856
2855 2856
2855 2857
2856 2857
2856 2858
2857 2858
2857 2859
2857 4489
2858 2859
2858 2860
2859 2860
2859 2861
2859 4374
2860 2861
2861 2862
2861 2863
2862 2863
2862 2864
2863 2864
2863 2865
2864 2865
2864 2866
2865 2866
2865 2867
2866 2867
2866 2868
2867 2868
2868 2869
2868 2870
2868 3776
2869 2871
2869 2946
2869 4032
2870 2871
2870 2872
2871 2872
2871 2873
2872 2873
2872 2874
2873 2874
2873 2875
2874 2875
2874 2876
2875 2876
2875 2877
2876 2877
2876 2878
2877 2878
2877 2879
2878 2879
2878 2880
2879 2880
2879 2881
2880 2881
2880 2882
2881 2883
2882 2883
2882 2884
2882 4062
2883 2884
2883 2885
2884 2885
2884 2886
2885 2886
2885 2887
2886 2887
2886 2888
2887 2888
2887 2889
2888 2889
2888 2890
2889 2890
2889 2891
2890 2891
2890 2892
2891 2892
2891 2893
2892 2893
2893 2894
2893 2895
2894 2895
2894 2896
2894 3289
2895 2896
2895 2897
2896 2898
2897 2898
2897 2899
2897 3339
2898 2899
2898 2900
2899 2900
2900 2901
2900 2902
2901 2902
2901 2903
2902 2903
2902 2904
2903 2904
2903 2905
2904 2905
2904 2906
2905 2906
2905 2907
2906 2907
2906 2908
2907 2908
2907 2909
2908 2910
2908 3810
2909 2910
2909 2911
2910 2911
2910 2912
2911 2912
2911 2913
2912 2913
2912 2914
2912 3074
2913 2914
2913 2915
2914 2915
2914 3047
2914 4020
2914 4271
2915 2916
2915 2917
2916 2917
2917 2918
2918 2919
2918 2920
2919 2921
2920 2921
2920 2922
2921 2922
2921 2923
2922 2923
2922 2924
2923 2924
2923 2925
2924 2925
2924 2926
2925 2926
2925 2927
2926 2927
2926 2928
2927 2928
2927 2929
2928 2929
2929 2930
2929 2931
2930 2931
2930 2932
2931 2932
2931 2933
2931 4809
2932 2933
2932 2934
2933 2934
2933 2935
2934 2935
2934 2936
2935 2936
2935 2937
2936 2937
2936 2938
2936 4216
2937 2938
2938 2939
2938 2940
2939 2940
2939 2941
2940 2941
2940 2942
2941 2942
2942 2943
2942 2944
2943 2944
2943 2945
2943 4238
2944 2945
2944 2946
2945 2946
2945 2947
2946 2947
2947 2949
2948 2949
2948 2950
2949 2950
2949 2951
2950 2951
2950 2952
2951 2952
2951 2953
2952 2954
2953 2954
2953 2955
2954 2955
2954 2956
2955 2957
2956 2957
2956 4743
2957 2958
2957 2959
2958 2959
2958 2960
2959 2960
2960 2961
2960 2962
2961 2962
2961 2963
2962 2963
2962 2964
2962 4502
2963 2964
2963 2965
2964 2966
2965 2966
2965 2967
2966 2967
2967 2968
2967 2969
2968 2969
2968 2970
2968 3891
2969 2970
2969 2971
2970 2971
2971 2972
2971 2973
2972 2973
2972 2974
2972 4577
2973 2974
2973 2975
2974 2975
2974 4988
2975 2976
2975 2977
2976 2977
2976 2978
2977 2978
2977 2979
2978 2979
2978 2980
2979 2980
2979 2981
2980 2981
2980 2982
2981 2982
2981 2983
2982 2983
2982 2984
2983 2984
2983 2985
2984 2985
2984 2986
2985 2986
2985 2987
2986 2987
2986 2988
2987 2988
2987 2989
2988 2989
2988 2990
2988 4269
2989 2990
2989 2991
2990 2992
2991 2992
2991 2993
2992 2994
2993 2994
2993 2995
2994 2996
2995 2996
2995 2997
2996 2997
2996 2998
2996 3621
2997 2998
2997 2999
2998 3000
2998 4951
2999 3000
2999 3001
3000 3001
3000 3002
3001 3002
3001 3003
3002 3003
3002 4494
3003 3004
3003 3005
3004 3005
3004 3006
3004 3395
3005 3006
3005 3007
3006 3007
3006 3008
3007 3008
3007 3009
3008 3009
3008 3010
3009 3010
3009 3011
3009 3719
3010 3011
3010 3012
3010 3517
3011 3012
3011 3013
3012 3013
3012 3014
3013 3014
3013 3015
3014 3015
3014 3016
3015 3016
3015 3017
3016 3017
3016 3018
3017 3018
3017 3019
3018 3019
3018 3020
3019 3020
3019 3021
3020 3021
3020 3022
3020 4544
3021 3022
3021 3023
3022 3023
3023 3024
3023 3025
3024 3026
3024 3790
3025 3026
3026 3028
3026 3137
3026 4724
3027 3028
3027 3029
3028 3029
3028 3030
3029 3030
3029 3031
3030 3031
3030 3032
3031 3032
3031 3033
3032 3033
3032 3034
3033 3034
3033 3035
3034 3035
3034 3036
3035 3036
3035 3037
3036 3038
3037 3038
3037 3039
3038 3039
3038 3040
3039 3040
3039 3041
3040 3041
3040 3042
3041 3042
3041 3043
3042 3043
3042 3044
3043 3044
3044 3045
3044 3046
3045 3046
3045 3047
3045 3114
3046 3047
3046 3048
3047 3049
3048 3049
3049 3050
3049 3051
3049 3461
3049 4196
3050 3051
3050 3052
3051 3053
3052 3053
3052 3054
3053 3054
3053 3055
3054 3056
3055 3057
3056 3057
3056 3058
3057 3058
3058 3059
3058 3060
3059 3060
3059 3061
3060 3061
3060 3062
3060 4417
3061 3062
3061 3063
3062 3063
3062 3064
3063 3064
3063 3065
3064 3065
3064 3066
3065 3067
3066 3067
3066 3068
3067 3069
3068 3069
3068 3070
3069 3070
3069 3071
3070 3071
3070 3072
3071 3072
3071 3073
3072 3074
3073 3075
3074 3075
3074 3076
3075 3076
3075 3077
3076 3077
3076 3078
3077 3078
3077 3079
3078 3079
3078 3080
3078 4756
3079 3081
3080 3081
3080 3082
3081 3082
3081 3083
3082 3083
3083 3084
3083 3085
3084 3085
3084 3086
3085 3086
3085 3087
3086 3087
3086 3088
3087 3088
3087 3089
3088 3089
3088 3090
3089 3091
3090 3091
3090 3092
3091 3092
3091 3093
3092 3093
3092 3094
3093 3094
3093 3095
3093 3866
3094 3095
3094 3096
3095 3096
3095 3097
3096 3097
3096 3098
3097 3098
3097 3099
3098 3099
3098 3100
3099 3100
3099 3101
3100 3101
3100 3102
3101 3102
3101 3103
3102 3103
3102 3104
3102 3231
3103 3104
3103 3105
3104 3106
3105 3106
3105 3107
3106 3107
3107 3108
3107 3109
3108 3109
3108 3110
3109 3110
3109 3111
3110 3111
3110 3112
3111 3112
3111 3113
3112 3113
3112 3114
3113 3114
3113 3115
3114 3115
3114 3116
3115 3117
3115 4133
3116 3117
3116 3118
3117 3118
3117 3119
3118 3120
3118 3178
3119 3120
3120 3121
3120 3122
3121 3122
3121 3123
3121 3609
3122 3123
3122 3124
3122 3202
3122 3575
3123 3124
3123 3125
3124 3125
3124 3126
3125 3126
3125 3127
3126 3127
3126 3128
3127 3128
3127 3129
3127 3604
3128 3129
3128 3130
3129 3130
3129 3131
3130 3131
3130 3132
3131 3133
3132 3133
3132 3134
3133 3135
3134 3135
3134 3136
3134 3816
3135 3136
3135 3137
3136 3137
3136 3138
3137 3138
3138 3139
3138 3140
3139 3140
3139 3141
3140 3142
3141 3142
3141 3879
3142 3143
3142 3144
3143 3144
3143 3145
3144 3145
3144 3146
3145 3146
3145 3147
3146 3147
3146 3148
3147 3148
3147 3149
3148 3149
3148 3150
3149 3150
3149 3151
3150 3151
3150 3152
3151 3152
3151 3153
3152 3153
3152 3154
3153 3155
3154 3155
3154 3156
3155 3156
3155 3157
3156 3157
3156 3158
3157 3158
3157 3159
3158 3159
3158 3160
3159 3160
3159 3161
3160 3162
3161 3162
3161 3163
3162 3163
3162 3164
3163 3164
3163 3165
3164 3165
3164 3166
3165 3166
3165 3167
3166 3168
3167 3168
3167 3169
3168 3170
3169 3170
3169 3171
3169 4197
3170 3171
3170 3172
3171 3172
3171 3173
3171 4795
3172 3173
3172 3174
3173 3174
3173 3175
3174 3175
3174 3176
3175 3176
3176 3177
3176 3822
3177 3178
3177 3179
3177 3535
3178 3179
3178 3180
3179 3181
3179 4489
3180 3181
3180 3182
3181 3182
3181 3183
3182 3183
3182 3184
3183 3184
3183 3185
3184 3185
3184 3186
3185 3186
3185 3187
3186 3187
3186 3188
3187 3188
3187 3189
3188 3189
3188 3190
3189 3190
3189 3191
3190 3191
3190 3192
3191 3192
3191 3193
3192 3193
3193 3194
3193 3195
3194 3195
3194 3196
3195 3196
3195 3197
3196 3197
3197 3198
3197 3199
3198 3199
3198 3200
3199 3200
3199 3201
3200 3201
3202 3203
3202 3204
3203 3204
3203 3205
3204 3205
3204 3206
3205 3206
3205 3207
3206 3207
3206 3208
3207 3208
3207 3209
3208 3209
3208 3210
3208 4542
3209 3210
3209 3211
3210 3211
3210 3212
3210 4786
3211 3212
3211 3213
3212 3213
3212 3214
3212 4575
3213 3214
3213 3215
3214 3215
3214 3216
3214 4994
3215 3216
3215 3673
3216 3217
3216 3218
3217 3218
3217 3219
3217 3413
3218 3219
3218 3220
3219 3221
3220 3221
3221 3222
3221 3223
3222 3223
3222 3224
3222 4970
3223 3224
3223 3225
3224 3225
3224 3226
3225 3226
3225 3227
3226 3227
3226 3228
3227 3228
3227 3229
3228 3229
3229 3230
3229 3231
3230 3231
3230 3232
3230 4505
3232 3233
3232 3234
3233 3234
3234 3235
3234 3236
3235 3236
3235 3237
3236 3237
3236 3238
3237 3238
3237 3239
3238 3240
3239 3240
3239 3241
3240 3241
3240 3242
3241 3242
3241 3243
3241 3920
3242 3243
3242 3244
3243 3244
3243 3245
3244 3245
3244 3246
3245 3246
3245 3247
3246 3247
3246 3248
3247 3248
3247 3249
3248 3249
3248 3250
3249 3250
3250 3251
3250 3252
3251 3252
3252 3253
3252 3254
3253 3254
3253 3255
3253 4373
3254 3255
3254 3256
3255 3256
3255 3257
3256 3257
3256 3258
3256 3444
3257 3258
3257 3259
3258 3259
3258 3260
3259 3260
3259 3261
3260 3261
3260 4155
3261 3262
3261 3263
3261 3396
3262 3263
3262 3264
3262 4718
3263 3265
3263 3801
3264 3265
3264 3266
3265 3266
3265 3267
3266 3267
3266 3268
3267 3268
3267 3269
3268 3269
3268 3270
3269 3270
3269 4819
3270 3271
3270 3272
3271 3272
3271 3273
3272 3273
3272 3274
3273 3275
3274 3275
3274 3276
3275 3276
3275 3277
3276 3277
3276 3278
3277 3278
3277 3279
3278 3279
3278 3280
3278 4229
3279 3280
3279 3281
3279 4352
3280 3281
3280 3282
3281 3282
3282 3283
3282 3284
3283 3284
3283 3830
3284 3285
3284 3286
3285 3286
3285 3287
3286 3287
3286 3288
3287 3288
3287 3289
3288 3289
3289 3290
3289 4456
3290 3291
3290 3292
3291 3292
3291 3293
3292 3293
3292 3294
3293 3294
3293 3295
3293 4468
3294 3295
3294 3296
3295 3296
3296 3297
3296 3298
3297 3298
3297 3299
3298 3299
3298 3300
3299 3300
3300 3301
3300 3302
3301 3302
3301 3303
3301 4277
3302 3303
3302 3304
3303 3304
3303 3305
3304 3305
3304 3306
3305 3306
3305 3307
3306 3308
3307 3309
3308 3309
3308 3310
3309 3311
3310 3311
3310 3312
3311 3312
3311 3313
3311 4955
3312 3313
3312 3314
3313 3314
3313 3315
3314 3315
3315 3316
3315 3317
3316 3317
3316 3318
3316 4335
3317 3318
3317 3319
3318 3319
3318 3320
3319 3320
3320 3321
3320 3322
3321 3322
3321 3323
3321 3833
3322 3323
3322 3324
3323 3324
3323 3325
3324 3325
3324 3326
3325 3326
3325 3327
3326 3328
3327 3328
3327 3329
3328 3329
3328 3330
3329 3330
3329 3331
3330 3331
3330 3332
3330 4730
3331 3332
3331 3333
3332 3333
3332 3334
3333 3334
3333 3335
3334 3335
3335 3336
3335 3337
3336 3337
3336 3338
3337 3338
3337 3339
3338 3339
3338 3340
3339 3340
3339 3341
3340 3342
3341 3342
3341 3343
3342 3343
3342 3344
3343 3345
3344 3345
3344 3346
3345 3347
3346 3347
3346 3348
3347 3349
3348 3349
3348 3350
3349 3350
3349 3351
3350 3351
3350 3352
3351 3352
3351 3353
3352 3353
3352 3354
3353 3354
3353 3355
3354 3355
3354 3356
3355 3356
3355 3357
3356 3357
3357 3358
3357 3359
3358 3359
3358 3360
3359 3361
3359 4426
3360 3361
3360 3362
3361 3362
3361 3363
3361 4673
3362 3363
3362 3364
3363 3364
3363 3365
3364 3365
3364 3366
3365 3366
3365 3367
3366 3367
3366 3368
3367 3368
3368 3369
3369 3370
3369 3371
3369 3755
3370 3371
3370 3372
3371 3372
3371 3373
3372 3373
3373 3374
3373 3375
3374 3375
3374 3376
3375 3376
3375 3377
3375 3495
3376 3377
3376 3378
3377 3378
3378 3379
3378 3380
3379 3380
3379 3381
3380 3381
3380 3382
3381 3382
3381 3383
3382 3383
3382 3384
3383 3384
3383 3385
3384 3385
3384 3386
3385 3386
3385 3387
3386 3387
3386 3388
3387 3388
3387 3389
3388 3389
3388 3390
3389 3390
3389 3391
3390 3391
3390 3392
3391 3393
3392 3393
3392 3394
3393 3394
3393 3395
3395 3396
3396 3397
3396 3398
3397 3398
3397 3399
3398 3399
3398 3400
3399 3400
3400 3401
3400 3402
3401 3402
3401 3403
3402 3403
3402 3404
3403 3404
3403 3405
3404 3405
3404 3406
3405 3406
3405 3407
3406 3407
3406 3408
3407 3408
3407 3409
3408 3409
3408 3410
3409 3410
3409 3411
3410 3411
3410 3412
3411 3412
3411 3413
3412 3413
3412 3414
3413 3414
3413 3415
3414 3415
3414 3416
3415 3416
3415 3417
3416 3418
3417 3418
3417 3419
3418 3419
3418 3420
3419 3420
3419 3421
3420 3421
3420 3422
3421 3422
3422 3423
3422 3424
3423 3424
3423 3425
3424 3425
3424 3426
3425 3426
3425 3427
3426 3427
3426 3428
3427 3428
3427 3429
3428 3430
3429 3430
3429 4269
3430 3431
3430 3432
3431 3432
3431 3433
3432 3433
3432 3434
3433 3434
3433 3435
3434 3435
3435 3436
3435 3437
3436 3437
3436 3438
3437 3438
3437 3439
3438 3439
3438 3440
3439 3440
3439 3441
3440 3441
3440 3442
3441 3442
3441 3443
3442 3443
3442 3444
3443 3445
3444 3445
3444 3446
3445 3446
3445 3447
3446 3447
3446 3448
3447 3448
3447 3449
3448 3449
3448 3450
3449 3450
3450 3451
3450 3452
3451 3452
3451 3453
3452 3453
3452 3454
3453 3454
3453 3455
3455 3456
3455 3991
3456 3457
3456 3458
3457 3458
3457 3459
3458 3459
3458 3460
3459 3460
3459 3461
3460 3461
3460 3462
3461 3463
3462 3463
3462 3464
3463 3464
3463 3465
3464 3466
3465 3466
3465 3467
3466 3467
3466 3468
3467 3468
3467 3469
3468 3469
3468 3470
3469 3470
3469 3471
3470 3471
3470 3472
3471 3472
3471 3473
3472 3473
3472 3474
3473 3474
3473 3475
3474 3476
3475 3476
3475 3477
3476 3477
3476 3478
3477 3478
3477 3479
3478 3479
3478 3480
3479 3480
3479 3481
3480 3481
3480 3482
3481 3482
3481 3483
3482 3483
3482 3484
3483 3484
3483 3485
3484 3485
3484 3486
3485 3486
3485 3487
3486 3487
3486 3488
3487 3488
3487 3489
3488 3489
3488 3490
3489 3490
3489 3491
3490 3491
3490 3492
3491 3492
3491 3493
3492 3493
3492 3494
3493 3494
3494 3495
3494 3496
3495 3496
3495 3497
3496 3497
3496 3498
3497 3498
3497 3499
3498 3499
3498 3500
3499 3500
3499 3501
3500 3501
3500 3502
3501 3502
3501 3503
3502 3503
3502 3504
3503 3504
3503 3505
3504 3505
3504 3506
3505 3506
3505 3507
3505 3738
3506 3507
3506 3508
3507 3508
3507 3509
3508 3509
3508 3510
3509 3510
3509 3511
3509 4240
3510 3511
3510 3512
3511 3512
3512 3513
3513 3514
3513 3515
3514 3515
3514 3516
3515 3516
3515 3517
3516 3517
3516 3518
3517 3519
3518 3519
3518 3520
3519 3520
3519 3521
3520 3521
3520 3522
3521 3522
3521 3523
3522 3523
3522 3524
3523 3524
3523 3525
3524 3525
3524 3526
3524 3602
3525 3526
3525 3527
3526 3527
3526 3528
3527 3528
3527 3529
3528 3529
3528 3530
3529 3530
3529 3531
3530 3531
3530 3532
3531 3532
3531 3533
3532 3533
3532 3534
3533 3534
3533 3535
3534 3535
3534 3536
3535 3536
3535 3537
3536 3537
3536 3538
3537 3538
3537 3539
3538 3539
3538 3540
3539 3540
3539 3541
3539 4549
3540 3541
3540 3542
3541 3542
3542 3543
3542 3544
3543 3544
3543 3545
3544 3545
3544 3546
3545 3546
3545 3547
3546 3547
3546 3548
3547 3548
3547 3549
3548 3549
3548 3550
3549 3550
3549 3551
3550 3551
3550 3552
3551 3552
3551 3553
3552 3554
3552 3898
3553 3554
3553 3555
3554 3555
3554 3556
3555 3556
3555 3557
3556 3557
3556 3558
3557 3559
3557 4685
3558 3559
3558 3560
3559 3560
3560 3561
3560 3562
3561 3562
3561 3563
3562 3563
3562 3564
3563 3564
3563 4622
3564 3565
3564 3566
3565 3566
3565 3567
3566 3567
3566 3568
3567 3568
3567 3569
3568 3569
3568 3570
3569 3570
3569 3571
3570 3571
3570 3572
3571 3572
3571 3573
3572 3573
3572 3574
3573 3574
3574 3575
3574 3576
3574 4040
3575 3576
3575 3577
3576 3578
3577 3578
3577 3579
3578 3579
3578 3580
3579 3580
3579 3581
3580 3581
3580 3582
3581 3582
3581 3583
3582 3583
3583 3584
3583 3585
3584 3585
3585 3586
3585 3587
3586 3587
3586 3588
3587 3588
3587 3589
3588 3589
3588 3590
3589 3591
3590 3591
3590 3592
3591 3592
3591 3857
3592 3593
3592 3594
3593 3594
3593 3595
3594 3595
3594 3596
3595 3596
3595 3597
3596 3597
3596 3598
3597 3598
3597 3599
3598 3599
3598 3600
3599 3601
3600 3601
3600 3602
3601 3603
3601 4810
3602 3604
3603 3604
3603 3605
3604 3606
3605 3606
3605 3607
3606 3607
3606 3608
3607 3608
3607 3609
3608 3609
3608 3610
3609 3610
3609 3611
3610 3611
3610 3612
3611 3612
3612 3613
3612 3614
3613 3614
3613 3615
3614 3615
3614 3616
3615 3616
3615 3617
3616 3617
3616 3618
3617 3618
3617 3619
3618 3619
3618 3620
3619 3621
3620 3622
3620 3759
3621 3622
3621 3623
3621 3788
3622 3624
3622 4801
3623 3624
3623 3625
3624 3625
3624 3626
3625 3626
3625 3627
3626 3627
3626 3628
3627 3628
3627 3629
3628 3629
3628 3630
3629 3630
3629 3631
3630 3631
3630 3632
3631 3632
3631 3633
3632 3633
3632 3634
3633 3634
3633 3635
3634 3635
3634 3636
3635 3636
3635 3637
3636 3637
3637 3638
3637 3639
3638 3639
3638 3640
3639 3640
3639 3641
3640 3641
3640 3642
3641 3642
3641 3643
3642 3643
3642 3644
3643 3644
3643 3645
3644 3645
3644 3646
3645 3646
3645 3647
3646 3647
3646 3648
3647 3648
3647 3649
3648 3649
3648 3650
3649 3650
3649 3651
3650 3651
3650 3652
3651 3652
3651 3653
3651 3993
3652 3653
3652 3654
3653 3654
3653 3655
3654 3655
3654 3656
3654 4321
3655 3656
3655 3657
3656 3657
3656 4466
3657 3658
3657 3659
3658 3659
3659 3660
3659 3661
3660 3661
3660 3662
3660 4399
3661 3662
3661 3663
3662 3663
3662 3664
3663 3664
3663 3665
3664 3666
3665 3666
3665 3667
3665 4407
3666 3667
3666 3668
3667 3668
3667 3669
3668 3670
3669 3670
3670 3671
3670 3672
3671 3672
3672 3673
3672 3674
3673 3674
3673 3675
3674 3675
3674 3676
3675 3676
3675 3677
3676 3677
3676 3678
3677 3678
3677 3679
3678 3679
3678 3680
3679 3680
3679 3681
3680 3681
3680 3682
3681 3682
3681 3683
3682 3684
3683 3684
3683 3685
3684 3685
3684 3686
3685 3686
3685 3687
3686 3687
3686 3688
3687 3688
3687 3689
3688 3689
3688 3690
3689 3690
3690 3691
3690 3692
3691 3692
3691 3693
3692 3693
3692 3694
3693 3694
3693 3695
3694 3695
3694 3696
3695 3696
3695 3697
3696 3697
3696 3698
3696 4140
3697 3699
3698 3699
3698 3700
3699 3700
3699 3701
3700 3701
3700 3702
3701 3702
3701 3703
3702 3703
3702 3704
3703 3704
3703 3705
3704 3705
3704 3706
3705 3706
3705 3707
3706 3707
3706 3708
3707 3709
3707 4932
3708 3709
3708 3710
3708 3787
3709 3710
3709 3711
3710 3711
3710 3712
3711 3712
3711 3713
3712 3713
3712 3714
3713 3714
3713 3715
3714 3715
3714 3716
3715 3716
3715 3717
3716 3717
3716 3718
3718 3719
3718 3720
3719 3720
3719 3721
3720 3721
3720 3722
3721 3722
3721 3723
3722 3723
3722 3724
3723 3724
3723 3725
3724 3725
3724 3726
3725 3726
3725 3727
3726 3727
3726 3728
3727 3728
3727 3729
3728 3729
3728 3730
3729 3730
3729 3731
3730 3731
3730 3732
3731 3732
3731 3733
3732 3733
3732 3734
3733 3734
3733 3735
3734 3735
3734 3736
3735 3736
3735 3737
3736 3737
3736 3738
3737 3739
3738 3739
3738 3740
3739 3740
3739 3741
3740 3741
3740 3742
3741 3743
3742 3743
3742 3744
3743 3744
3743 3745
3744 3745
3744 3746
3745 3746
3746 3747
3746 3748
3747 3748
3747 3749
3748 3749
3748 3750
3749 3750
3749 3751
3750 3751
3750 3752
3751 3752
3751 3753
3752 3753
3752 3754
3753 3754
3753 3755
3754 3756
3755 3756
3755 3757
3756 3757
3756 3758
3757 3758
3757 3759
3758 3759
3758 3760
3759 3760
3759 3761
3760 3762
3761 3762
3761 3763
3762 3763
3762 3764
3763 3764
3763 3765
3764 3765
3765 3766
3765 4019
3766 3767
3766 3768
3767 3768
3768 3770
3769 3770
3769 3771
3770 3771
3770 3772
3771 3772
3771 3773
3772 3773
3773 3774
3773 3775
3774 3775
3774 3776
3775 3777
3776 3777
3776 3778
3777 3779
3777 4241
3778 3779
3779 3780
3780 3781
3780 3782
3781 3782
3781 3783
3782 3783
3783 3784
3783 3785
3784 3785
3784 3786
3785 3786
3785 3787
3786 3787
3786 3788
3787 3789
3788 3789
3788 3790
3789 3790
3789 3791
3790 3791
3790 3792
3790 4545
3791 3792
3791 3793
3792 3793
3792 3794
3793 3794
3793 3795
3794 3795
3794 3796
3795 3797
3796 3797
3796 3798
3797 3798
3797 3799
3798 3800
3799 3800
3799 3801
3801 3802
3801 3803
3802 3803
3802 3804
3803 3804
3803 3805
3804 3805
3804 3806
3805 3806
3805 3807
3806 3807
3806 3808
3807 3808
3807 3809
3808 3809
3808 3810
3809 3810
3809 3811
3810 3811
3810 3812
3811 3812
3811 3813
3812 3813
3812 3814
3813 3814
3813 3815
3814 3815
3814 3816
3815 3816
3815 3817
3816 3817
3816 3818
3817 3818
3817 3819
3818 3819
3818 3820
3819 3820
3819 3821
3819 4632
3820 3821
3820 3822
3821 3822
3821 3823
3822 3823
3822 3824
3823 3824
3823 3825
3824 3825
3824 3826
3824 3942
3825 3826
3825 3827
3826 3827
3827 3828
3827 3829
3828 3829
3828 3830
3829 3830
3829 3831
3830 3832
3831 3832
3831 3833
3831 4705
3832 3834
3833 3834
3833 3835
3833 4754
3834 3835
3834 3836
3835 3836
3835 3837
3836 3838
3837 3838
3837 3839
3838 3839
3838 3840
3839 3841
3840 3841
3840 3842
3840 4199
3841 3842
3841 3843
3842 3843
3842 3844
3843 3844
3843 3845
3844 3845
3844 3846
3845 3846
3845 3847
3846 3847
3846 3848
3847 3848
3848 3849
3848 3850
3849 3850
3849 3851
3850 3852
3851 3852
3851 3853
3852 3853
3852 3854
3853 3854
3853 3855
3854 3855
3854 3856
3855 3857
3856 3857
3857 3858
3857 3859
3858 3859
3858 3860
3859 3860
3859 3861
3860 3861
3860 3862
3861 3862
3861 3863
3862 3863
3863 3864
3863 3865
3864 3865
3864 3866
3865 3866
3865 3867
3866 3868
3867 3868
3867 3869
3868 3869
3868 3870
3869 3870
3869 3871
3870 3871
3870 3872
3871 3872
3871 3873
3872 3873
3872 3874
3873 3874
3873 3875
3874 3875
3874 3876
3875 3876
3875 3877
3876 3877
3876 3878
3877 3878
3877 3879
3878 3879
3878 3880
3879 3880
3879 3881
3880 3881
3880 3882
3881 3882
3881 3883
3882 3883
3882 3884
3883 3884
3883 3885
3884 3885
3884 3886
3885 3886
3885 3887
3885 4637
3886 3887
3886 3888
3887 3888
3887 3889
3888 3889
3888 3890
3889 3890
3889 3891
3890 3891
3890 3892
3891 3892
3891 4727
3892 3893
3892 3894
3893 3894
3893 3895
3894 3895
3894 3896
3895 3896
3896 3897
3896 3898
3897 3899
3898 3899
3898 3900
3899 3900
3899 3901
3900 3901
3900 3902
3901 3902
3901 3903
3902 3903
3902 3904
3903 3904
3904 3905
3904 3906
3905 3906
3905 3907
3906 3907
3906 3908
3907 3908
3907 3909
3908 3909
3908 3910
3909 3910
3909 3911
3910 3911
3910 3912
3911 3912
3912 3913
3912 3914
3914 3915
3914 3916
3915 3916
3915 3917
3916 3917
3916 3918
3917 3918
3917 3919
3918 3919
3918 3920
3919 3921
3920 3921
3920 3922
3921 3922
3921 3923
3921 4583
3922 3923
3922 3924
3923 3924
3923 3925
3924 3925
3924 3926
3925 3926
3925 3927
3926 3927
3926 3928
3927 3928
3928 3929
3928 3930
3929 3930
3929 3931
3930 3931
3930 3932
3930 4124
3931 3932
3931 3933
3932 3933
3932 3934
3933 3934
3933 3935
3934 3935
3934 3936
3935 3937
3936 3938
3936 4733
3937 3938
3937 3939
3938 3939
3938 3940
3939 3940
3939 3941
3940 3941
3940 3942
3941 3942
3941 3943
3942 3944
3943 3944
3943 3945
3944 3945
3944 3946
3945 3946
3946 3947
3946 3948
3947 3949
3948 3949
3948 3950
3949 3950
3949 3951
3950 3951
3950 3952
3951 3952
3951 3953
3952 3953
3952 3954
3953 3954
3953 3955
3954 3955
3954 3956
3955 3956
3955 3957
3955 4074
3956 3957
3956 3958
3957 3958
3957 3959
3958 3959
3958 3960
3959 3960
3959 3961
3960 3961
3960 3962
3961 3962
3961 3963
3962 3964
3963 3964
3963 3965
3963 4146
3964 3965
3964 3966
3965 3966
3965 3967
3966 3967
3966 3968
3967 3968
3967 3969
3968 3969
3968 3970
3969 3970
3969 3971
3970 3971
3970 3972
3971 3972
3971 3973
3972 3973
3972 3974
3973 3974
3973 3975
3974 3975
3974 3976
3975 3976
3975 3977
3976 3977
3976 3978
3977 3978
3977 3979
3978 3979
3978 3980
3979 3980
3979 3981
3980 3981
3980 3982
3981 3982
3981 3983
3982 3983
3982 3984
3983 3984
3983 3985
3984 3986
3985 3986
3985 3987
3986 3987
3986 3988
3987 3988
3987 3989
3987 4047
3988 3990
3989 3990
3989 3991
3990 3991
3990 3992
3991 3992
3992 3993
3992 3994
3993 3995
3994 3995
3994 3996
3994 4312
3995 3996
3995 3997
3996 3997
3996 3998
3997 3998
3997 3999
3998 3999
3998 4000
3998 4232
3999 4000
3999 4001
4000 4001
4000 4002
4001 4002
4001 4003
4002 4003
4002 4004
4003 4004
4003 4005
4004 4005
4004 4006
4005 4006
4005 4007
4006 4007
4006 4008
4007 4008
4007 4009
4008 4009
4008 4010
4009 4010
4009 4011
4010 4011
4010 4012
4011 4013
4012 4013
4012 4014
4013 4014
4013 4015
4014 4015
4014 4529
4015 4016
4015 4017
4016 4017
4016 4018
4017 4018
4017 4019
4018 4020
4019 4020
4019 4021
4020 4021
4020 4022
4021 4022
4022 4023
4022 4024
4023 4024
4023 4025
4024 4025
4024 4026
4025 4026
4025 4027
4025 4661
4026 4027
4026 4028
4027 4028
4028 4029
4028 4030
4029 4030
4030 4031
4030 4032
4031 4033
4032 4034
4033 4034
4033 4035
4033 4801
4034 4035
4034 4036
4035 4036
4035 4037
4036 4037
4036 4038
4037 4038
4037 4039
4038 4039
4039 4041
4040 4041
4040 4042
4041 4042
4041 4043
4042 4043
4042 4044
4043 4044
4044 4045
4044 4046
4045 4046
4045 4047
4046 4047
4046 4048
4048 4049
4048 4050
4049 4050
4049 4051
4050 4051
4050 4052
4051 4052
4051 4053
4052 4053
4052 4054
4053 4054
4053 4055
4054 4055
4054 4056
4055 4056
4055 4057
4056 4057
4056 4058
4057 4058
4057 4059
4058 4059
4058 4060
4059 4060
4059 4061
4060 4061
4060 4062
4061 4062
4061 4063
4061 4290
4062 4063
4062 4064
4063 4064
4063 4065
4064 4065
4064 4066
4065 4066
4065 4067
4066 4067
4066 4068
4067 4069
4068 4069
4068 4070
4069 4070
4069 4071
4070 4071
4070 4072
4071 4072
4071 4073
4072 4073
4072 4074
4073 4074
4073 4075
4074 4075
4075 4076
4075 4077
4076 4077
4076 4078
4077 4078
4077 4079
4078 4079
4078 4080
4079 4080
4080 4081
4080 4082
4081 4082
4081 4083
4081 4306
4082 4083
4082 4084
4083 4084
4084 4085
4084 4086
4085 4087
4086 4087
4087 4088
4087 4089
4088 4089
4088 4090
4089 4090
4089 4091
4090 4092
4091 4092
4091 4093
4092 4093
4092 4094
4093 4094
4093 4095
4094 4095
4094 4096
4095 4096
4096 4097
4096 4098
4097 4098
4097 4099
4098 4099
4098 4100
4099 4100
4100 4101
4100 4102
4101 4102
4101 4103
4101 4387
4102 4103
4102 4104
4103 4104
4103 4105
4104 4105
4104 4106
4105 4106
4105 4107
4106 4107
4106 4108
4107 4108
4107 4109
4108 4110
4109 4110
4109 4111
4110 4111
4110 4112
4111 4112
4111 4113
4111 4215
4112 4113
4112 4114
4113 4114
4113 4115
4114 4116
4115 4116
4115 4117
4116 4118
4116 4234
4116 4472
4117 4118
4117 4119
4117 4319
4118 4119
4118 4120
4119 4120
4119 4121
4120 4121
4120 4122
4121 4122
4121 4123
4122 4123
4122 4124
4123 4125
4124 4125
4125 4126
4125 4127
4126 4127
4126 4128
4127 4128
4127 4129
4128 4129
4128 4130
4129 4130
4129 4131
4130 4131
4130 4132
4131 4132
4131 4133
4132 4134
4133 4134
4133 4135
4134 4135
4134 4136
4135 4136
4135 4137
4136 4137
4136 4138
4137 4138
4137 4139
4138 4139
4138 4140
4140 4142
4141 4142
4141 4143
4142 4143
4142 4144
4143 4144
4143 4145
4144 4145
4144 4146
4145 4146
4146 4147
4146 4148
4147 4148
4147 4149
4148 4149
4149 4151
4150 4151
4150 4152
4151 4152
4151 4153
4152 4153
4152 4154
4153 4154
4154 4155
4154 4156
4155 4156
4155 4157
4156 4157
4156 4158
4157 4159
4158 4159
4158 4160
4159 4160
4159 4161
4160 4162
4161 4162
4161 4163
4162 4163
4162 4164
4163 4164
4163 4165
4164 4165
4164 4166
4165 4166
4165 4167
4165 4250
4166 4167
4166 4168
4167 4168
4167 4169
4168 4169
4168 4170
4169 4170
4169 4171
4170 4171
4170 4172
4171 4172
4171 4173
4172 4173
4172 4174
4173 4174
4173 4175
4174 4175
4174 4176
4175 4176
4175 4177
4176 4177
4176 4178
4177 4178
4177 4179
4178 4179
4178 4180
4179 4181
4180 4181
4180 4182
4181 4183
4182 4183
4182 4184
4183 4184
4183 4185
4184 4185
4184 4186
4185 4186
4185 4187
4186 4187
4186 4188
4187 4188
4187 4189
4188 4189
4188 4190
4189 4190
4189 4191
4190 4191
4190 4192
4191 4192
4191 4193
4192 4193
4192 4194
4193 4194
4193 4195
4193 4204
4194 4196
4195 4196
4195 4197
4196 4197
4197 4199
4198 4199
4198 4200
4199 4200
4199 4201
4200 4201
4200 4202
4201 4203
4202 4203
4203 4205
4204 4205
4204 4206
4205 4206
4205 4207
4206 4207
4206 4208
4207 4208
4207 4209
4208 4209
4208 4210
4209 4210
4209 4211
4210 4211
4210 4212
4211 4212
4211 4213
4212 4213
4213 4214
4213 4215
4214 4215
4215 4216
4216 4217
4216 4218
4217 4218
4217 4219
4218 4219
4219 4220
4219 4221
4220 4221
4220 4222
4221 4222
4221 4223
4222 4223
4222 4224
4223 4224
4223 4225
4224 4225
4224 4226
4225 4226
4225 4227
4226 4227
4226 4228
4227 4228
4227 4229
4228 4229
4228 4230
4229 4230
4230 4231
4231 4232
4231 4233
4232 4233
4232 4234
4233 4235
4234 4235
4234 4236
4235 4236
4235 4237
4236 4237
4236 4238
4237 4238
4237 4239
4238 4239
4239 4240
4239 4241
4240 4241
4241 4243
4242 4243
4242 4244
4242 4713
4243 4244
4243 4245
4244 4245
4244 4246
4245 4246
4245 4247
4246 4247
4246 4248
4247 4248
4247 4249
4247 4725
4248 4249
4248 4250
4249 4250
4249 4251
4250 4251
4251 4252
4251 4253
4252 4253
4252 4254
4253 4254
4253 4255
4254 4256
4255 4256
4255 4257
4256 4257
4256 4258
4257 4258
4258 4259
4258 4260
4259 4260
4259 4261
4260 4261
4260 4262
4261 4262
4261 4263
4262 4263
4262 4264
4263 4264
4263 4265
4263 4685
4264 4265
4264 4266
4265 4266
4265 4267
4266 4267
4266 4268
4267 4268
4267 4269
4268 4269
4268 4270
4270 4272
4271 4272
4271 4273
4272 4273
4272 4274
4273 4274
4273 4275
4274 4275
4274 4276
4275 4276
4275 4277
4276 4277
4276 4278
4277 4278
4277 4279
4278 4279
4278 4280
4279 4280
4279 4281
4279 4930
4280 4281
4280 4282
4281 4282
4281 4283
4282 4283
4282 4284
4283 4285
4284 4285
4284 4286
4285 4286
4285 4287
4286 4287
4286 4288
4287 4288
4287 4289
4288 4289
4288 4290
4290 4291
4290 4292
4291 4292
4291 4293
4292 4293
4292 4294
4293 4294
4293 4295
4294 4295
4294 4296
4295 4296
4295 4297
4296 4297
4296 4298
4297 4298
4297 4299
4298 4299
4298 4300
4299 4300
4299 4301
4300 4301
4300 4302
4301 4302
4301 4303
4302 4303
4302 4304
4303 4304
4303 4305
4304 4305
4304 4306
4305 4306
4305 4307
4306 4307
4306 4308
4307 4308
4307 4309
4308 4309
4309 4310
4309 4311
4310 4311
4310 4312
4310 4999
4311 4312
4311 4313
4312 4313
4312 4314
4313 4314
4313 4315
4314 4315
4314 4316
4315 4316
4315 4317
4316 4317
4316 4318
4317 4318
4317 4319
4318 4319
4318 4320
4319 4320
4319 4321
4320 4322
4321 4322
4321 4323
4322 4323
4322 4324
4323 4325
4324 4325
4324 4326
4325 4326
4325 4327
4326 4327
4326 4328
4327 4328
4327 4329
4328 4329
4328 4330
4329 4330
4329 4331
4330 4331
4330 4332
4331 4333
4332 4333
4332 4334
4333 4334
4333 4335
4334 4335
4334 4336
4335 4336
4335 4337
4336 4337
4336 4338
4337 4338
4338 4340
4339 4341
4340 4341
4340 4342
4341 4342
4341 4343
4342 4343
4343 4344
4343 4345
4344 4345
4344 4346
4345 4347
4346 4347
4346 4348
4346 4886
4347 4348
4347 4349
4348 4349
4349 4350
4350 4351
4351 4352
4351 4353
4352 4353
4352 4354
4353 4354
4353 4355
4354 4355
4354 4356
4355 4356
4355 4357
4356 4357
4356 4358
4357 4358
4357 4359
4358 4359
4358 4360
4359 4360
4360 4361
4360 4362
4360 4517
4361 4362
4361 4363
4362 4363
4362 4364
4363 4364
4363 4365
4364 4365
4364 4366
4365 4366
4365 4367
4366 4367
4366 4368
4367 4368
4367 4369
4368 4369
4368 4710
4369 4370
4369 4371
4370 4371
4371 4372
4371 4373
4372 4373
4372 4374
4372 4721
4373 4375
4374 4376
4375 4376
4375 4377
4375 4640
4376 4377
4376 4378
4377 4379
4378 4379
4378 4380
4379 4380
4379 4381
4380 4381
4380 4382
4381 4382
4381 4383
4382 4383
4382 4384
4383 4384
4384 4385
4384 4386
4385 4386
4385 4387
4386 4387
4386 4388
4387 4388
4387 4389
4388 4389
4389 4390
4389 4391
4390 4392
4390 4487
4391 4392
4391 4393
4392 4393
4393 4394
4393 4395
4394 4395
4394 4396
4394 4806
4395 4396
4395 4397
4396 4397
4396 4398
4397 4398
4397 4399
4398 4399
4398 4400
4399 4400
4399 4401
4400 4401
4400 4402
4401 4402
4401 4403
4402 4404
4402 4890
4403 4404
4403 4405
4404 4405
4404 4406
4405 4406
4406 4407
4406 4408
4407 4408
4407 4409
4408 4409
4408 4410
4409 4410
4409 4411
4410 4411
4410 4412
4411 4412
4412 4413
4412 4414
4413 4414
4413 4415
4414 4415
4414 4416
4415 4416
4416 4417
4416 4418
4417 4418
4417 4419
4418 4419
4418 4420
4419 4420
4419 4421
4420 4421
4420 4422
4421 4422
4421 4423
4422 4423
4422 4424
4423 4424
4423 4425
4424 4425
4424 4426
4425 4426
4425 4427
4426 4427
4426 4428
4427 4428
4427 4429
4428 4429
4428 4430
4429 4430
4429 4431
4430 4431
4430 4432
4431 4432
4431 4433
4431 4781
4432 4433
4432 4434
4433 4434
4433 4435
4434 4435
4434 4436
4435 4436
4435 4437
4436 4437
4436 4438
4437 4438
4437 4439
4438 4439
4438 4440
4439 4440
4439 4441
4440 4441
4440 4442
4441 4442
4441 4443
4442 4443
4442 4444
4443 4444
4443 4445
4444 4445
4444 4446
4445 4446
4445 4447
4446 4447
4446 4448
4447 4448
4447 4449
4448 4449
4448 4450
4449 4450
4449 4451
4450 4451
4450 4452
4451 4452
4451 4453
4452 4453
4452 4454
4453 4454
4453 4455
4454 4455
4454 4456
4455 4457
4456 4457
4456 4458
4457 4458
4457 4459
4458 4459
4458 4460
4459 4461
4460 4461
4460 4462
4461 4462
4461 4463
4462 4463
4462 4464
4463 4465
4464 4465
4465 4466
4465 4467
4466 4467
4466 4468
4467 4469
4468 4469
4468 4470
4469 4470
4469 4471
4470 4471
4470 4472
4471 4472
4471 4473
4472 4474
4473 4474
4473 4475
4474 4475
4474 4476
4475 4476
4475 4477
4476 4477
4476 4478
4477 4478
4477 4479
4478 4479
4478 4480
4479 4480
4479 4481
4480 4481
4480 4482
4481 4483
4482 4483
4482 4484
4483 4484
4483 4485
4484 4485
4484 4486
4485 4486
4485 4487
4486 4487
4486 4488
4487 4488
4487 4489
4488 4489
4488 4490
4489 4491
4490 4491
4490 4492
4491 4492
4491 4493
4492 4493
4492 4494
4493 4494
4493 4495
4493 4734
4494 4495
4494 4496
4495 4496
4495 4497
4496 4497
4496 4498
4497 4498
4497 4499
4498 4499
4498 4500
4499 4500
4499 4501
4500 4501
4500 4502
4501 4502
4501 4503
4502 4503
4503 4504
4503 4505
4504 4505
4504 4506
4505 4506
4505 4507
4506 4507
4506 4508
4507 4508
4507 4509
4508 4509
4508 4510
4509 4510
4509 4511
4510 4511
4510 4512
4511 4512
4511 4513
4512 4513
4512 4514
4513 4514
4513 4515
4514 4515
4514 4516
4515 4516
4515 4517
4517 4518
4517 4519
4518 4519
4518 4520
4519 4520
4519 4521
4520 4521
4520 4522
4521 4522
4521 4523
4522 4523
4522 4524
4523 4524
4523 4525
4524 4525
4524 4526
4525 4526
4525 4527
4526 4527
4526 4528
4527 4528
4527 4529
4528 4530
4529 4530
4529 4531
4530 4531
4530 4532
4531 4532
4531 4533
4532 4533
4532 4534
4533 4534
4533 4535
4534 4535
4534 4536
4535 4536
4535 4537
4536 4537
4536 4538
4537 4538
4537 4539
4538 4539
4538 4540
4539 4540
4539 4541
4540 4541
4540 4542
4541 4543
4542 4543
4542 4544
4543 4545
4544 4545
4544 4546
4545 4546
4546 4547
4546 4548
4547 4548
4548 4549
4548 4550
4549 4550
4549 4551
4550 4551
4550 4552
4551 4552
4551 4553
4552 4553
4552 4554
4553 4554
4553 4555
4554 4555
4554 4556
4555 4556
4555 4557
4556 4557
4556 4558
4557 4559
4558 4559
4558 4560
4559 4560
4559 4561
4560 4562
4561 4562
4561 4563
4562 4563
4563 4564
4563 4565
4564 4565
4564 4566
4565 4566
4565 4567
4566 4567
4566 4568
4567 4568
4567 4569
4568 4569
4568 4570
4569 4570
4569 4571
4570 4571
4570 4572
4571 4572
4571 4573
4572 4573
4572 4574
4573 4574
4573 4575
4574 4576
4575 4576
4575 4577
4576 4577
4577 4578
4577 4579
4578 4579
4578 4580
4578 4931
4579 4580
4579 4581
4580 4581
4580 4582
4581 4582
4581 4583
4582 4584
4583 4584
4583 4585
4584 4585
4584 4586
4585 4586
4585 4587
4586 4587
4586 4588
4587 4588
4587 4589
4588 4589
4588 4590
4589 4590
4589 4591
4590 4591
4590 4592
4591 4592
4591 4593
4592 4593
4592 4594
4593 4594
4593 4595
4594 4596
4595 4596
4595 4597
4596 4597
4596 4598
4597 4598
4597 4599
4598 4599
4598 4600
4599 4600
4599 4601
4600 4601
4600 4602
4601 4602
4601 4603
4602 4603
4602 4604
4603 4604
4603 4605
4604 4605
4604 4606
4605 4606
4605 4607
4606 4607
4606 4608
4607 4608
4607 4609
4608 4609
4608 4610
4609 4610
4609 4611
4610 4611
4610 4612
4611 4612
4611 4613
4612 4613
4612 4614
4613 4614
4613 4615
4614 4615
4614 4616
4615 4616
4615 4617
4616 4617
4616 4618
4617 4618
4617 4619
4618 4619
4618 4620
4619 4620
4619 4621
4620 4621
4620 4622
4621 4622
4621 4623
4621 4780
4623 4624
4623 4625
4624 4625
4624 4626
4625 4626
4625 4627
4626 4627
4626 4628
4627 4628
4627 4629
4628 4629
4628 4630
4629 4630
4630 4631
4631 4632
4631 4633
4632 4633
4632 4634
4633 4634
4633 4635
4634 4635
4634 4636
4635 4636
4635 4637
4636 4637
4636 4638
4638 4639
4639 4640
4639 4641
4640 4642
4641 4642
4641 4643
4642 4643
4642 4644
4643 4644
4643 4645
4644 4645
4644 4646
4645 4646
4645 4647
4646 4647
4646 4648
4647 4648
4647 4649
4648 4649
4648 4650
4649 4650
4649 4651
4650 4651
4650 4652
4651 4652
4651 4653
4652 4653
4652 4654
4653 4654
4653 4655
4654 4655
4654 4656
4655 4656
4655 4657
4656 4657
4656 4658
4657 4658
4657 4659
4658 4659
4659 4660
4660 4661
4660 4662
4661 4662
4661 4663
4662 4663
4663 4664
4663 4665
4664 4665
4664 4666
4665 4667
4666 4667
4666 4668
4667 4668
4667 4669
4668 4669
4668 4670
4669 4670
4669 4671
4670 4671
4670 4672
4671 4672
4671 4673
4672 4674
4673 4674
4673 4675
4674 4675
4674 4676
4675 4676
4675 4677
4676 4677
4676 4678
4677 4678
4677 4679
4678 4679
4678 4680
4679 4680
4679 4681
4680 4681
4680 4682
4681 4682
4681 4683
4682 4684
4683 4684
4683 4685
4684 4685
4684 4686
4685 4687
4686 4687
4686 4688
4687 4688
4687 4689
4688 4689
4688 4690
4689 4690
4689 4691
4690 4691
4690 4692
4691 4692
4691 4693
4692 4693
4692 4694
4693 4695
4694 4695
4694 4696
4695 4696
4695 4697
4696 4697
4696 4698
4697 4698
4697 4699
4698 4699
4698 4700
4699 4700
4699 4701
4700 4701
4700 4702
4701 4702
4701 4703
4702 4703
4702 4704
4703 4704
4703 4705
4704 4705
4704 4706
4705 4706
4705 4707
4706 4707
4706 4708
4707 4708
4707 4709
4708 4709
4708 4710
4709 4710
4710 4711
4711 4712
4712 4713
4712 4714
4713 4714
4713 4715
4714 4715
4714 4716
4715 4716
4715 4717
4716 4717
4716 4718
4717 4718
4717 4719
4718 4719
4718 4720
4719 4720
4719 4721
4720 4721
4720 4722
4721 4722
4721 4723
4722 4723
4723 4725
4724 4725
4724 4726
4725 4726
4726 4727
4726 4728
4727 4728
4728 4729
4729 4730
4730 4731
4730 4732
4731 4732
4731 4733
4732 4733
4732 4734
4733 4734
4733 4735
4734 4736
4735 4736
4735 4737
4736 4737
4736 4738
4737 4738
4737 4739
4738 4739
4738 4740
4739 4740
4739 4741
4740 4741
4740 4742
4741 4742
4741 4743
4742 4743
4742 4744
4743 4744
4743 4745
4744 4745
4744 4746
4745 4746
4745 4747
4746 4747
4746 4748
4747 4748
4747 4749
4748 4749
4748 4750
4749 4750
4749 4751
4750 4751
4750 4752
4751 4752
4751 4753
4752 4753
4752 4754
4753 4754
4753 4755
4754 4755
4755 4756
4755 4757
4756 4757
4756 4758
4757 4758
4757 4759
4758 4759
4758 4760
4759 4760
4759 4761
4760 4761
4760 4762
4761 4762
4762 4763
4762 4764
4763 4764
4763 4765
4764 4765
4764 4766
4765 4766
4765 4767
4766 4767
4766 4768
4767 4769
4768 4769
4768 4770
4769 4770
4769 4771
4770 4771
4770 4772
4771 4772
4771 4773
4772 4773
4772 4774
4773 4774
4773 4775
4774 4775
4774 4776
4775 4776
4775 4777
4776 4778
4777 4778
4777 4779
4778 4779
4778 4780
4779 4781
4780 4781
4780 4782
4781 4783
4782 4783
4782 4784
4783 4784
4783 4785
4784 4785
4784 4786
4785 4787
4786 4787
4786 4788
4787 4788
4787 4789
4788 4789
4788 4790
4789 4790
4789 4791
4790 4791
4791 4792
4791 4793
4792 4793
4792 4794
4793 4794
4793 4795
4794 4796
4795 4796
4795 4797
4796 4797
4796 4798
4797 4798
4797 4799
4798 4799
4798 4800
4799 4800
4799 4801
4800 4801
4800 4802
4801 4802
4801 4803
4802 4803
4802 4804
4803 4804
4803 4805
4804 4805
4804 4806
4805 4806
4805 4807
4806 4807
4806 4808
4807 4808
4807 4809
4808 4809
4809 4810
4810 4811
4810 4812
4811 4812
4811 4813
4812 4813
4812 4814
4813 4814
4813 4815
4814 4815
4814 4816
4815 4816
4815 4817
4816 4817
4816 4818
4817 4818
4817 4819
4818 4819
4818 4820
4819 4820
4820 4821
4820 4822
4821 4822
4821 4823
4822 4823
4822 4824
4823 4824
4823 4825
4824 4825
4824 4826
4825 4826
4825 4827
4826 4827
4826 4828
4827 4828
4827 4829
4828 4829
4828 4830
4829 4830
4829 4831
4830 4831
4830 4832
4831 4833
4832 4833
4832 4834
4833 4834
4833 4835
4834 4835
4834 4836
4835 4836
4835 4837
4836 4837
4836 4838
4836 4959
4837 4838
4837 4839
4838 4839
4838 4840
4839 4840
4839 4841
4840 4841
4840 4842
4841 4842
4841 4843
4842 4843
4842 4844
4843 4844
4843 4845
4844 4845
4844 4846
4845 4846
4845 4847
4846 4847
4846 4848
4847 4848
4847 4849
4848 4850
4849 4850
4849 4851
4850 4851
4850 4852
4851 4852
4851 4853
4852 4853
4852 4854
4853 4854
4853 4855
4854 4855
4854 4856
4855 4857
4855 4995
4856 4858
4857 4858
4857 4859
4858 4860
4859 4860
4859 4861
4860 4861
4860 4862
4861 4862
4861 4863
4862 4863
4862 4864
4863 4864
4863 4865
4864 4865
4864 4866
4865 4866
4865 4867
4866 4867
4866 4868
4867 4868
4867 4869
4868 4869
4868 4870
4869 4870
4869 4871
4870 4871
4870 4872
4871 4872
4871 4873
4872 4874
4873 4874
4873 4875
4874 4875
4874 4876
4875 4876
4875 4877
4876 4877
4876 4878
4877 4878
4877 4879
4878 4879
4878 4880
4879 4880
4879 4881
4880 4881
4880 4882
4881 4882
4881 4883
4882 4883
4882 4884
4883 4884
4883 4885
4884 4885
4884 4886
4885 4886
4885 4887
4886 4888
4887 4888
4887 4889
4889 4890
4889 4891
4890 4892
4891 4892
4891 4893
4892 4893
4892 4894
4893 4894
4893 4895
4894 4895
4894 4896
4895 4896
4895 4897
4896 4897
4896 4898
4897 4898
4897 4899
4898 4899
4898 4900
4899 4900
4899 4901
4900 4901
4900 4902
4901 4902
4901 4903
4902 4903
4902 4904
4903 4904
4903 4905
4904 4905
4904 4906
4905 4906
4905 4907
4906 4907
4906 4908
4907 4908
4907 4909
4908 4909
4908 4910
4909 4910
4909 4911
4910 4911
4910 4912
4911 4913
4912 4913
4913 4914
4913 4915
4914 4915
4914 4916
4915 4916
4915 4917
4916 4917
4916 4918
4917 4918
4917 4919
4918 4919
4918 4920
4919 4920
4919 4921
4920 4921
4920 4922
4921 4922
4921 4923
4922 4923
4922 4924
4923 4924
4923 4925
4924 4925
4924 4926
4925 4926
4925 4927
4926 4927
4926 4928
4927 4928
4927 4929
4928 4929
4928 4930
4929 4930
4929 4931
4930 4931
4931 4932
4931 4933
4932 4933
4932 4934
4933 4934
4933 4935
4934 4935
4934 4936
4935 4937
4936 4937
4936 4938
4937 4938
4937 4939
4938 4939
4938 4940
4939 4940
4939 4941
4940 4941
4940 4942
4941 4942
4941 4943
4942 4943
4942 4944
4943 4944
4943 4945
4944 4945
4944 4946
4945 4946
4945 4947
4946 4947
4946 4948
4947 4948
4947 4949
4948 4949
4948 4950
4949 4950
4949 4951
4950 4952
4951 4952
4951 4953
4952 4953
4952 4954
4953 4954
4954 4955
4954 4956
4955 4956
4955 4957
4956 4957
4956 4958
4957 4958
4957 4959
4958 4959
4958 4960
4959 4961
4960 4962
4961 4962
4961 4963
4962 4963
4962 4964
4963 4964
4963 4965
4964 4965
4964 4966
4965 4966
4965 4967
4966 4967
4967 4968
4968 4969
4968 4970
4969 4970
4969 4971
4970 4971
4970 4972
4971 4972
4971 4973
4972 4973
4972 4974
4973 4974
4973 4975
4974 4975
4974 4976
4975 4976
4975 4977
4976 4977
4977 4978
4977 4979
4978 4979
4978 4980
4979 4980
4979 4981
4980 4981
4980 4982
4981 4982
4981 4983
4982 4983
4982 4984
4983 4984
4983 4985
4984 4985
4985 4986
4985 4987
4986 4987
4986 4988
4987 4988
4987 4989
4988 4989
4988 4990
4989 4990
4989 4991
4990 4991
4990 4992
4991 4992
4991 4993
4993 4994
4993 4995
4994 4995
4994 4996
4995 4996
4996 4997
4996 4998
4997 4998
4997 4999
4998 4999
