# Supplementary material for: Strategic distribution of seeds to support diffusion in complex networks
Source: PLoS One. 2018 Oct 16;13(10):e0205130. doi: 10.1371/journal.pone.0205130 (PMC6191084; doi:10.1371/journal.pone.0205130)
Supplement: S1 Data — (ZIP) [file pone.0205130.s002.zip › Part3/1.txt]

0 1
0 3
0 4
0 5
0 8
0 9
0 11
0 12
0 13
0 14
0 18
0 19
0 39
0 63
0 66
0 86
0 122
0 151
0 171
0 178
0 185
0 194
0 211
0 225
0 445
0 488
0 554
0 561
0 618
0 699
0 721
0 843
1 2
1 28
1 369
2 6
2 199
2 253
3 17
3 27
3 29
3 56
3 107
3 141
3 328
3 401
3 420
3 540
3 550
3 728
3 810
3 912
4 7
4 53
4 135
4 170
4 204
4 293
4 318
4 372
4 412
4 463
4 611
4 765
4 891
4 900
5 102
5 303
5 526
5 925
6 22
6 323
6 593
7 32
7 157
7 195
7 267
7 290
7 479
7 568
7 597
8 10
8 161
8 565
9 94
9 208
9 720
9 873
9 888
10 15
10 16
10 21
10 33
10 60
10 97
10 123
10 138
10 191
10 413
10 415
10 473
10 536
10 580
10 763
11 77
12 46
12 150
12 159
12 206
12 272
12 416
12 910
12 979
13 50
13 65
13 216
13 222
13 311
13 603
13 616
13 692
13 842
14 34
15 84
15 162
15 167
16 20
16 24
16 25
16 26
16 37
16 42
16 70
16 82
16 92
16 113
16 179
16 181
16 212
16 268
16 294
16 317
16 357
16 425
16 434
16 472
16 818
16 834
16 904
17 209
17 263
17 391
17 655
17 683
17 711
18 71
18 131
18 283
18 378
18 553
19 40
19 47
19 49
19 126
19 137
19 291
19 422
19 525
19 830
19 916
20 36
20 125
20 289
20 354
20 404
20 520
20 963
21 23
21 44
21 326
21 361
21 846
22 104
22 128
22 385
22 528
22 956
23 76
23 80
23 173
23 395
23 506
23 689
24 218
24 359
25 30
25 794
27 31
27 35
27 207
27 319
27 680
28 296
28 615
28 740
28 747
29 54
29 238
29 262
29 362
30 43
30 250
30 332
30 497
30 872
31 48
31 69
31 144
31 299
31 409
31 937
32 105
32 341
32 428
32 641
32 786
32 811
33 45
33 52
33 61
33 114
33 136
33 227
33 286
33 539
33 879
33 962
34 38
34 165
34 453
34 671
34 822
35 74
35 132
35 134
35 164
35 808
35 885
36 96
36 248
36 285
37 41
37 83
37 140
37 205
37 340
37 502
37 505
37 607
37 749
37 800
38 51
38 237
38 881
39 947
40 244
40 555
40 761
41 79
41 184
41 187
41 345
42 55
42 75
42 182
42 484
42 552
42 569
42 592
42 835
42 868
42 906
42 923
42 966
42 990
43 72
43 100
43 153
43 158
43 175
43 449
43 752
43 789
43 994
44 124
44 176
44 438
45 452
46 121
46 344
46 348
47 120
47 152
47 523
47 675
47 710
47 964
48 224
48 508
49 273
49 383
49 410
49 511
49 708
49 907
49 915
50 62
50 130
50 183
50 274
50 364
50 574
50 642
51 155
51 295
51 878
53 98
53 414
54 68
54 276
54 613
54 920
55 57
55 67
55 156
55 350
55 533
55 712
56 58
56 59
56 329
56 959
57 73
57 87
57 95
57 99
57 252
57 314
58 190
60 639
61 110
61 118
61 119
61 139
61 223
61 235
61 342
61 656
61 816
62 367
62 875
63 64
63 89
63 133
66 451
66 614
67 78
67 106
67 149
67 281
68 129
68 284
68 338
68 645
69 215
70 203
71 538
72 81
72 88
72 482
73 90
73 108
73 111
73 115
73 498
73 807
74 91
74 387
74 935
75 109
75 229
75 429
75 605
75 694
75 827
75 828
75 851
75 944
75 989
76 160
76 630
76 877
77 116
77 196
77 236
77 375
77 697
77 967
78 477
81 85
81 93
81 117
81 163
81 188
81 221
81 266
81 306
81 432
81 483
81 510
81 518
81 585
81 726
81 897
83 143
84 103
84 398
84 431
85 230
85 396
85 514
85 739
86 305
86 606
86 673
87 112
87 231
87 251
87 257
87 545
87 631
87 654
87 727
88 519
90 507
91 729
96 202
97 101
97 264
98 384
98 418
98 558
98 717
101 279
103 193
104 258
104 446
104 504
105 177
105 301
105 325
105 583
105 653
105 847
106 200
107 214
107 260
107 265
107 370
107 501
107 531
107 757
107 798
108 220
108 247
108 381
108 390
108 394
108 649
108 845
108 976
108 984
109 333
110 690
112 174
112 226
112 402
113 356
113 733
113 858
114 169
114 400
114 494
114 573
114 709
114 801
114 805
114 889
115 234
115 302
115 353
115 388
115 650
118 270
119 168
119 232
119 571
121 245
121 313
121 439
121 983
123 327
123 457
124 403
124 423
124 544
124 560
125 826
126 127
126 576
127 430
127 461
127 638
127 766
128 419
129 147
129 197
129 288
129 310
130 254
130 347
130 436
130 744
130 982
130 996
131 145
131 172
131 399
131 575
131 629
131 633
131 991
132 148
132 628
135 146
136 831
137 154
137 213
137 465
137 778
137 876
138 246
138 837
139 142
139 217
139 824
140 282
140 714
140 917
141 192
141 579
141 859
142 455
143 242
143 489
143 965
144 792
145 243
145 261
147 351
147 627
148 249
148 942
149 166
149 376
150 269
150 682
150 914
151 563
153 557
153 640
153 773
154 336
154 339
154 343
154 360
154 365
154 433
154 529
154 541
154 705
154 742
154 986
155 358
156 379
156 397
156 955
157 210
157 537
157 840
157 988
158 256
158 491
159 608
159 666
159 775
160 308
160 874
161 180
161 785
161 819
162 599
162 706
162 862
163 241
163 535
164 186
165 971
166 371
166 887
167 280
167 298
168 663
169 312
169 330
169 334
169 346
169 456
169 464
169 624
170 596
173 515
174 337
174 405
174 738
175 750
178 373
179 838
180 821
181 458
182 435
182 442
182 774
183 240
183 781
184 201
184 335
185 189
185 287
185 322
185 485
185 543
185 566
186 198
186 297
186 304
186 490
186 546
186 857
189 424
189 825
189 854
190 476
190 776
190 861
190 975
190 993
192 228
192 516
192 591
194 219
194 674
194 809
196 307
196 850
197 602
207 475
207 968
208 635
208 669
209 406
211 677
213 315
213 581
213 812
213 919
216 233
216 239
219 275
219 324
219 355
219 454
219 548
219 567
221 589
221 764
222 382
225 443
226 316
226 661
226 751
227 300
227 363
227 890
231 970
233 486
233 913
234 870
236 271
236 389
236 732
236 748
237 582
237 594
237 698
239 277
239 466
239 527
242 762
243 386
243 621
244 309
248 255
254 259
254 495
259 278
259 331
263 686
264 421
267 320
267 392
268 450
269 470
269 478
269 564
269 980
272 741
272 901
275 427
275 503
275 521
277 496
281 447
282 471
285 871
286 366
287 646
288 292
288 352
288 790
289 441
290 803
290 849
293 681
298 437
298 440
298 701
298 782
301 977
302 467
302 480
303 570
303 969
306 408
306 703
306 960
308 321
308 855
309 444
309 759
309 949
310 380
312 517
314 587
317 499
318 704
319 612
319 860
322 426
322 534
325 349
327 820
328 625
330 368
330 513
330 634
330 791
331 469
331 769
332 459
334 735
336 377
336 411
337 595
337 623
338 448
338 481
340 509
341 930
344 973
346 779
348 559
348 852
350 958
353 542
353 586
353 802
354 771
356 374
358 460
360 856
360 985
370 610
371 632
374 867
375 688
375 723
375 931
379 647
379 678
383 417
383 577
383 617
386 609
386 883
389 393
391 407
391 598
391 667
391 745
391 795
392 734
393 648
394 651
397 500
397 755
397 927
398 588
402 817
403 584
403 600
404 512
404 934
405 462
409 760
413 532
417 954
418 652
420 670
423 691
425 665
425 718
426 468
426 767
430 952
431 685
432 524
439 746
440 492
442 622
442 933
445 530
445 903
446 487
450 474
450 493
453 549
453 797
454 829
458 948
463 572
463 716
463 864
466 823
466 997
469 804
470 995
476 806
476 836
477 707
481 522
490 562
490 672
490 788
491 702
491 865
492 799
493 715
496 604
497 590
497 636
497 644
501 551
501 730
503 929
509 643
509 777
509 922
511 815
515 547
519 687
519 772
519 896
519 939
521 662
522 556
525 895
528 626
529 578
540 696
550 637
550 668
551 756
554 758
560 619
568 676
570 693
571 936
577 905
580 768
585 620
588 863
588 946
589 784
595 908
596 601
597 848
603 844
607 780
609 743
615 659
615 813
620 719
620 866
620 926
621 892
623 737
630 886
630 932
631 987
634 974
637 658
639 660
641 725
643 882
643 999
648 736
649 684
650 853
650 918
651 679
651 894
652 657
656 695
657 796
658 664
660 943
662 783
666 770
667 793
671 953
672 700
672 972
679 951
680 928
684 722
685 924
687 731
688 713
714 961
715 724
721 753
734 754
735 880
737 945
750 950
758 787
758 814
758 884
771 941
785 833
796 981
807 841
813 902
819 839
819 940
824 832
836 978
840 957
844 909
852 869
860 921
860 998
861 899
876 898
889 893
896 911
910 992
928 938
