# Supplementary material for: Strategic distribution of seeds to support diffusion in complex networks
Source: PLoS One. 2018 Oct 16;13(10):e0205130. doi: 10.1371/journal.pone.0205130 (PMC6191084; doi:10.1371/journal.pone.0205130)
Supplement: S1 Data — (ZIP) [file pone.0205130.s002.zip › Part3/10.txt]

0 21
0 124
0 331
0 445
0 531
0 613
0 691
0 805
0 993
1 57
1 138
1 201
1 213
1 221
1 301
1 306
1 340
1 457
1 480
1 519
1 721
1 732
1 739
1 821
1 859
2 150
2 222
2 292
2 354
2 408
2 452
2 776
2 791
2 843
2 959
3 61
3 75
3 220
3 306
3 477
3 724
3 734
3 899
4 5
4 37
4 290
4 394
4 436
4 494
4 689
4 736
5 27
5 276
5 536
5 594
5 661
5 752
5 862
5 977
6 154
6 196
6 229
6 421
6 423
6 463
6 466
6 498
6 744
6 905
7 152
7 195
7 576
7 686
7 711
7 740
7 752
7 777
7 897
7 979
8 116
8 284
8 326
8 419
8 510
8 743
8 824
8 896
8 948
9 48
9 163
9 192
9 387
9 401
9 521
9 578
9 692
9 803
9 813
10 42
10 182
10 278
10 412
10 475
10 481
10 543
10 558
10 564
10 618
10 726
10 788
10 789
10 867
11 181
11 394
11 432
11 492
11 495
12 85
12 123
12 130
12 150
12 194
12 340
12 479
12 653
12 766
12 883
12 918
13 71
13 196
13 200
13 250
13 297
13 301
13 339
13 417
13 636
13 802
13 908
14 99
14 174
14 580
14 592
14 646
14 950
15 86
15 169
15 324
15 435
15 440
15 622
15 710
15 992
16 256
16 325
16 773
16 799
16 866
16 970
17 140
17 181
17 273
17 317
17 411
17 742
17 943
17 964
18 32
18 183
18 289
18 332
18 396
18 498
18 621
18 684
18 685
18 695
18 882
19 137
19 188
19 640
19 746
19 816
19 873
19 918
19 942
20 42
20 129
20 139
20 330
20 345
20 376
20 411
20 502
20 553
20 615
20 674
20 789
20 947
21 104
21 375
21 447
21 510
21 719
21 943
21 962
22 38
22 80
22 118
22 210
22 255
22 343
22 376
22 616
22 704
22 720
22 789
22 856
22 861
22 980
23 39
23 146
23 180
23 190
23 197
23 313
23 334
23 510
23 516
23 521
23 607
23 690
23 929
23 963
23 968
24 87
24 296
24 299
24 468
24 568
24 645
24 838
25 58
25 119
25 174
25 464
25 741
25 862
26 45
26 323
26 476
26 518
26 545
26 548
26 738
26 816
26 907
27 115
27 146
27 165
27 480
27 601
27 605
27 744
27 757
27 771
27 900
28 199
28 292
28 365
28 727
28 745
28 867
29 73
29 86
29 269
29 330
29 422
29 500
29 590
29 793
29 888
29 938
30 112
30 298
30 537
30 623
30 645
30 832
30 909
30 918
30 966
31 52
31 53
31 96
31 318
31 715
31 726
31 801
31 847
31 951
32 94
32 272
32 408
32 505
32 560
32 917
33 352
33 499
33 553
33 633
33 848
33 914
33 975
34 121
34 172
34 176
34 217
34 225
34 368
34 375
34 490
34 542
34 671
34 819
34 878
34 949
35 182
35 438
35 538
35 645
35 649
35 772
35 938
35 974
35 989
35 996
36 97
36 143
36 495
36 523
36 598
36 712
36 858
36 931
37 247
37 259
37 298
37 382
37 429
37 752
37 783
38 306
38 359
38 391
38 449
38 479
38 603
38 664
38 695
38 934
38 938
38 978
39 168
39 325
39 370
39 432
39 434
39 457
39 554
39 633
39 638
39 721
39 813
39 871
39 873
39 953
40 73
40 74
40 102
40 148
40 316
40 361
40 421
40 432
40 522
40 613
40 748
40 951
41 74
41 81
41 104
41 164
41 375
41 412
41 437
41 443
41 679
41 740
42 78
42 135
42 351
42 452
42 470
42 689
42 800
42 888
42 898
42 936
42 967
43 196
43 233
43 366
43 411
43 444
43 579
43 608
43 631
43 706
43 792
44 112
44 168
44 200
44 541
44 585
44 663
45 143
45 182
45 286
45 448
45 590
45 616
45 642
45 658
45 763
45 870
46 221
46 469
46 516
46 563
46 684
46 735
46 754
46 828
46 850
46 963
47 50
47 197
47 302
47 477
47 619
47 710
47 724
47 754
47 803
47 813
47 834
47 841
47 862
47 907
48 59
48 272
48 395
48 441
48 459
48 483
48 542
48 815
48 906
48 914
48 965
49 68
49 215
49 227
49 230
49 520
49 728
49 793
50 62
50 278
50 363
50 384
50 415
50 473
50 534
50 683
50 813
50 829
50 862
50 884
50 904
50 909
51 83
51 467
51 567
51 641
51 642
51 799
51 865
51 897
51 994
52 131
52 237
52 419
52 488
52 718
52 881
53 118
53 155
53 203
53 344
53 584
53 694
53 731
53 755
53 906
53 923
53 926
53 964
53 987
54 137
54 276
54 334
54 406
54 412
54 428
54 590
54 625
54 743
54 744
54 809
54 860
55 151
55 225
55 382
55 435
55 656
55 800
55 953
56 662
56 931
57 155
57 387
57 466
57 538
57 556
57 562
57 691
57 873
57 913
57 915
57 937
57 941
57 948
57 984
58 176
58 403
58 415
58 567
58 589
58 746
58 758
58 785
58 961
58 980
59 147
59 379
59 402
59 409
59 586
59 897
60 181
60 315
60 317
60 390
60 563
60 611
60 840
60 919
60 920
60 979
61 159
61 230
61 472
61 483
61 604
61 683
61 875
61 942
62 99
62 133
62 172
62 183
62 202
62 292
62 461
62 588
62 634
62 643
62 646
62 810
62 837
62 981
63 267
63 271
63 363
63 388
63 515
63 754
63 757
63 811
63 978
64 196
64 353
64 556
64 830
65 146
65 162
65 174
65 335
65 387
65 398
65 459
65 566
65 633
65 960
66 69
66 125
66 251
66 345
66 370
66 419
66 433
66 436
66 669
66 925
66 927
66 935
67 68
67 84
67 203
67 430
67 494
67 547
67 658
67 699
67 706
67 744
67 992
68 84
68 160
68 217
68 223
68 440
68 458
68 548
68 657
68 661
68 750
68 845
68 867
69 80
69 205
69 207
69 253
69 484
69 522
69 568
69 619
69 682
69 685
69 770
69 844
69 963
70 90
70 95
70 209
70 299
70 405
70 662
70 990
70 999
71 160
71 287
71 425
71 491
71 502
71 549
71 561
71 629
71 777
71 784
71 839
71 892
71 898
71 963
72 91
72 137
72 212
72 340
72 529
72 553
72 599
72 758
72 794
72 854
72 998
73 108
73 166
73 222
73 305
73 396
73 441
73 583
73 621
73 748
73 973
74 241
74 479
74 519
74 919
74 986
75 121
75 168
75 315
75 434
75 640
75 649
75 715
75 785
76 86
76 183
76 244
76 273
76 348
76 349
76 551
76 874
77 256
77 329
77 330
77 408
77 492
77 576
77 579
77 673
77 802
77 902
78 87
78 129
78 139
78 351
78 577
78 696
78 825
78 925
78 980
79 106
79 154
79 260
79 307
79 331
79 451
79 486
79 614
79 654
79 882
80 87
80 160
80 297
80 460
80 617
80 677
80 859
81 90
81 397
81 558
81 951
82 187
82 196
82 239
82 290
82 308
82 329
82 500
82 621
82 622
82 702
83 247
83 319
83 324
83 467
83 650
83 736
83 764
83 839
84 116
84 120
84 122
84 228
84 340
84 391
84 485
84 488
84 506
84 578
84 734
84 746
84 816
84 871
85 123
85 312
85 321
85 729
85 915
86 112
86 113
86 241
86 255
86 386
86 487
86 606
86 691
86 918
87 88
87 122
87 137
87 181
87 282
87 336
87 685
87 717
87 737
87 767
87 807
87 814
87 825
87 859
87 906
87 937
87 960
87 988
88 113
88 124
88 153
88 202
88 371
88 680
88 887
88 935
89 92
89 172
89 305
89 591
89 734
89 966
90 245
90 260
90 369
90 379
90 493
90 593
90 725
90 745
90 784
90 788
91 114
91 167
91 194
91 201
91 328
91 420
91 505
91 755
91 904
91 990
92 179
92 610
92 636
92 801
92 992
93 127
93 214
93 249
93 407
93 454
93 483
93 563
93 617
93 722
93 972
94 217
94 302
94 312
94 373
94 399
94 419
94 468
94 757
94 850
94 938
94 939
94 984
95 134
95 259
95 335
95 456
95 508
95 518
95 599
95 863
96 258
96 374
96 398
96 839
96 840
96 872
96 916
96 921
96 987
97 146
97 333
97 731
97 962
97 992
98 231
98 236
98 661
98 702
98 814
99 226
99 272
99 280
99 291
99 309
99 433
99 456
99 652
99 795
99 872
99 922
99 945
100 238
100 563
100 702
100 771
100 855
100 882
101 366
101 675
101 768
101 812
101 930
102 160
102 224
102 241
102 262
102 312
102 370
102 493
102 539
102 669
102 806
102 816
102 876
102 877
102 881
103 108
103 198
103 516
103 812
103 961
104 170
104 204
104 347
104 403
104 545
104 680
104 974
105 185
105 225
105 302
105 497
105 537
105 574
105 977
106 244
106 451
106 475
106 531
106 632
106 871
106 875
106 983
107 194
107 278
107 359
107 405
107 407
107 410
107 434
107 491
107 882
107 889
107 906
107 972
107 974
108 199
108 297
108 526
108 907
108 982
109 123
109 162
109 186
109 311
109 435
109 491
109 542
109 797
109 996
110 151
110 233
110 367
110 465
110 530
110 544
110 607
110 643
110 711
110 760
111 171
111 394
111 563
111 619
111 646
111 838
112 241
112 277
112 330
112 495
112 687
112 725
112 763
112 776
112 799
112 832
112 894
112 980
113 160
113 163
113 321
113 410
113 447
113 475
113 514
113 740
113 772
113 992
114 231
114 239
114 276
114 640
114 883
114 938
115 214
115 243
115 253
115 287
115 358
115 717
115 822
115 881
116 158
116 253
116 345
116 354
116 502
116 602
116 728
116 750
116 797
116 935
117 196
117 314
117 381
117 505
117 644
117 676
117 779
117 861
117 865
118 124
118 153
118 244
118 465
118 519
118 577
118 655
118 725
118 726
118 741
118 853
118 868
118 973
119 277
119 373
119 555
119 599
119 711
119 951
120 255
120 358
120 374
120 682
120 930
120 940
120 993
121 209
121 371
121 392
121 410
121 467
121 523
121 550
121 553
121 758
121 793
121 808
121 877
121 938
121 946
122 349
122 553
122 626
122 747
122 833
122 920
123 128
123 176
123 212
123 221
123 227
123 249
123 256
123 272
123 310
123 414
123 499
123 845
123 867
123 932
124 243
124 352
124 441
124 521
124 807
124 825
125 252
125 273
125 369
125 382
125 458
125 525
125 531
125 547
125 654
126 127
126 156
126 205
126 371
126 388
126 436
126 532
126 653
126 951
127 144
127 190
127 199
127 202
127 233
127 236
127 258
127 284
127 425
127 845
127 971
127 988
128 519
128 730
128 831
128 902
128 962
129 138
129 287
129 451
129 754
129 763
129 936
130 162
130 707
130 733
130 783
131 174
131 191
131 281
131 389
131 464
131 522
131 587
131 608
131 620
131 800
131 920
132 182
132 201
132 221
132 252
132 345
132 393
132 484
132 520
132 550
132 563
132 592
132 688
132 689
132 885
132 984
133 214
133 265
133 314
133 335
133 426
133 539
133 542
133 543
133 549
133 591
133 812
133 915
134 232
134 298
134 310
134 398
134 423
134 937
134 946
135 222
135 246
135 664
135 816
135 937
135 939
136 182
136 270
136 358
136 416
136 485
136 500
136 675
136 770
137 228
137 385
137 400
137 401
137 416
137 567
137 605
137 714
137 980
138 522
138 763
139 228
139 310
139 476
139 574
139 904
139 969
140 252
140 687
140 782
140 847
140 879
140 905
141 193
141 248
141 469
141 518
141 591
141 612
141 774
141 797
141 821
141 873
142 358
142 391
142 593
142 684
142 761
142 818
142 860
143 198
143 263
143 318
143 322
143 427
143 649
143 933
143 993
144 312
144 826
144 841
144 899
145 290
145 668
145 679
145 743
145 786
145 824
145 875
145 919
146 156
146 216
146 262
146 376
146 504
146 538
146 568
146 581
146 634
146 637
146 659
146 692
146 695
146 738
146 796
146 886
146 891
147 203
147 233
147 243
147 309
147 387
147 518
147 594
147 629
147 631
147 650
147 702
147 706
147 808
147 885
147 969
148 265
148 371
148 395
148 425
148 466
148 500
148 648
148 659
148 728
148 739
148 740
148 805
148 864
148 953
148 955
149 358
149 488
149 548
149 555
149 621
149 675
149 687
149 690
149 747
149 895
150 160
150 339
150 397
150 415
150 436
150 653
150 661
150 783
150 791
150 900
151 217
151 367
151 442
151 504
151 506
151 570
151 740
151 920
151 922
152 205
152 599
152 614
152 709
152 737
152 778
152 869
153 289
153 321
153 341
153 423
153 673
153 691
153 710
153 870
153 871
153 995
154 164
154 246
154 260
154 316
154 450
154 506
154 562
154 576
154 593
154 766
154 893
154 918
155 260
155 492
155 799
155 826
155 865
155 993
156 184
156 196
156 292
156 296
156 375
156 400
156 566
156 877
156 924
156 963
156 966
156 983
156 997
157 165
157 175
157 237
157 267
157 291
157 308
157 387
157 931
157 982
158 189
158 230
158 233
158 321
158 377
158 470
158 610
158 875
159 314
159 359
159 643
159 726
160 332
160 340
160 440
160 509
160 757
160 946
160 979
160 995
161 270
161 371
161 502
161 597
161 622
161 666
161 796
161 831
161 892
162 273
162 332
162 391
162 490
162 693
162 950
163 261
163 375
163 397
163 459
163 561
163 660
163 737
163 884
163 885
163 892
163 906
164 224
164 288
164 304
164 427
164 549
164 556
164 587
164 682
164 820
165 475
165 510
165 622
165 645
165 668
165 675
165 802
166 168
166 226
166 322
166 488
166 636
166 658
166 668
166 820
166 877
166 884
166 888
166 918
166 925
167 232
167 297
168 169
168 292
168 363
168 929
169 382
169 427
169 469
169 494
169 521
169 567
169 716
169 760
169 794
169 901
169 935
169 954
169 973
170 278
170 303
170 352
170 509
170 600
170 651
170 678
170 698
170 754
170 893
170 904
170 993
171 291
171 396
171 397
171 469
171 551
171 737
171 815
171 836
172 214
172 240
172 327
172 382
172 457
172 466
172 619
172 871
172 934
172 937
172 970
173 213
173 310
173 400
173 424
174 175
174 309
174 329
174 333
174 636
174 803
174 820
174 851
174 887
174 957
175 208
175 211
175 313
175 387
175 564
175 567
175 572
175 641
175 675
175 830
175 959
175 982
176 197
176 266
176 307
176 543
176 651
176 713
176 780
176 884
176 890
176 940
177 331
177 426
177 478
177 662
177 922
177 997
178 261
178 675
178 790
178 812
178 821
179 269
179 387
179 434
179 469
179 520
179 540
179 589
179 697
179 716
179 739
179 809
179 954
180 187
180 316
180 400
180 520
180 778
180 999
181 200
181 314
181 321
181 443
181 505
181 522
181 590
181 679
181 779
181 782
181 981
181 991
182 223
182 236
182 257
182 358
182 371
182 388
182 460
182 495
182 927
182 932
182 999
183 193
183 203
183 394
183 405
183 490
183 558
183 688
183 735
183 809
184 205
184 208
184 209
184 217
184 282
184 325
184 338
184 456
184 614
184 696
184 747
184 796
184 911
184 944
185 206
185 319
185 355
185 366
185 393
185 406
185 481
185 538
185 634
185 647
185 660
185 723
185 739
185 898
186 214
186 402
186 495
186 501
186 617
186 741
186 843
186 846
186 852
186 859
187 233
187 260
187 290
187 392
187 501
187 517
187 518
187 519
188 357
188 374
188 487
188 520
188 568
188 642
188 939
188 950
188 967
189 345
189 365
189 467
189 568
189 609
189 645
189 889
189 911
190 328
190 395
190 509
190 639
190 716
190 883
190 898
190 954
190 986
190 999
191 374
191 514
191 719
191 800
191 862
191 922
191 923
191 952
191 971
192 231
192 289
192 370
192 436
192 463
192 563
192 599
192 602
192 607
192 725
192 740
193 215
193 218
193 367
193 663
193 913
194 460
194 508
194 686
194 697
195 196
195 435
195 591
195 657
195 661
195 723
195 771
195 905
195 911
195 917
196 210
196 269
196 273
196 357
196 363
196 495
196 640
196 761
196 788
196 834
196 889
197 274
197 506
197 597
197 650
197 753
197 829
197 885
197 913
197 986
198 225
198 237
198 333
198 405
198 429
198 448
198 489
198 508
198 622
198 643
198 761
198 765
198 871
198 920
199 202
199 216
199 512
199 591
199 658
199 699
199 859
199 862
199 968
200 323
200 327
200 377
200 431
200 628
201 389
201 506
201 507
201 539
201 660
201 731
201 785
201 834
201 848
201 882
201 991
202 431
202 440
202 583
202 775
202 937
202 965
203 235
203 275
203 424
203 692
203 879
203 959
203 991
204 345
204 403
204 454
204 488
204 489
204 579
204 665
204 720
204 794
204 798
204 989
204 998
205 304
205 390
205 725
205 768
205 827
205 935
206 390
206 418
206 504
206 591
206 625
206 640
206 662
206 703
206 717
206 738
206 751
206 756
206 928
206 954
206 991
207 372
207 382
207 504
207 524
207 538
207 577
207 647
207 824
207 884
207 999
208 280
208 441
208 571
208 626
208 778
209 211
209 290
209 363
209 368
209 373
209 453
209 570
209 717
209 734
209 738
209 823
209 842
209 854
209 947
210 307
210 372
210 461
210 663
210 778
210 903
210 962
211 532
211 628
211 630
211 631
211 775
211 789
212 544
212 566
212 599
212 675
212 735
212 833
212 884
212 940
212 969
212 993
213 363
213 413
213 465
213 469
213 509
213 822
213 874
213 998
214 312
214 441
214 501
214 660
214 746
214 792
214 846
214 850
214 922
214 938
214 943
215 273
215 507
215 513
215 630
215 635
215 681
215 973
216 242
216 423
216 451
216 511
216 553
216 568
216 584
216 633
216 749
216 948
217 393
217 461
217 485
217 715
218 387
218 390
218 572
218 740
218 748
218 890
219 268
219 472
219 912
219 920
220 314
220 328
220 458
220 507
220 570
220 799
220 912
221 233
221 374
221 476
221 486
221 648
221 776
221 944
221 985
222 329
222 349
222 472
222 494
222 607
222 608
222 730
222 790
222 810
222 904
222 964
223 303
223 437
223 451
223 625
223 636
223 646
223 779
223 927
223 937
224 233
224 274
224 312
224 433
224 445
224 470
224 755
224 904
224 983
225 302
225 326
225 365
225 481
225 610
225 690
225 704
225 833
225 853
225 887
225 892
226 496
226 538
226 628
226 676
226 757
226 872
227 246
227 301
227 363
227 413
227 477
227 622
227 719
227 875
227 972
228 257
228 294
228 321
228 433
228 465
228 505
228 588
228 633
228 820
228 948
228 989
229 240
229 347
229 441
229 555
229 566
229 644
229 650
229 660
229 753
229 821
229 834
229 930
229 938
230 232
230 240
230 344
230 383
230 519
230 650
230 769
230 820
230 949
231 423
231 853
231 897
232 324
232 368
232 400
232 426
232 513
232 580
232 685
232 750
232 832
232 968
233 420
233 423
233 573
233 639
233 695
233 759
233 790
233 875
233 916
234 356
234 676
234 877
234 949
234 976
234 991
235 245
235 326
235 371
235 383
235 435
235 679
235 693
235 702
235 736
235 880
235 938
236 287
236 332
236 383
236 458
236 582
236 650
236 756
236 764
236 790
236 918
236 936
236 977
237 339
237 358
237 438
237 441
237 476
237 620
237 678
237 767
237 829
237 852
237 939
237 942
238 300
238 545
238 645
238 738
238 794
239 564
239 578
239 746
239 850
239 887
240 278
240 346
240 365
240 517
240 602
240 655
240 709
240 830
240 926
241 659
241 747
241 857
242 362
242 367
242 377
242 379
242 435
242 436
242 568
242 889
243 289
243 336
243 341
243 502
243 506
243 736
243 749
243 771
243 817
243 831
244 636
244 680
244 726
244 995
245 522
245 542
245 550
245 669
245 689
245 778
245 787
245 794
245 834
245 896
245 929
245 985
246 352
246 469
246 577
246 769
246 794
246 860
246 914
246 941
247 289
247 536
247 566
247 605
247 685
247 716
247 856
247 922
247 944
247 976
248 363
248 562
248 641
248 705
248 721
248 899
248 985
249 260
249 447
249 547
249 617
249 673
249 690
249 721
249 842
249 916
249 985
250 344
250 412
250 448
250 540
250 593
250 760
250 842
250 865
250 958
250 995
251 362
251 465
251 643
251 845
251 887
251 980
251 987
252 255
252 400
252 547
252 561
252 629
252 704
253 443
253 472
253 482
253 483
253 525
253 621
253 812
253 843
253 914
253 973
254 321
254 338
254 619
254 728
254 792
254 985
255 330
255 360
255 761
255 801
255 946
256 274
256 407
256 466
256 554
256 723
256 726
256 939
257 389
257 429
257 567
257 758
257 931
258 338
258 371
258 569
258 615
259 390
259 461
259 668
259 696
259 706
259 802
259 814
259 838
259 871
259 929
260 348
260 443
260 558
260 632
260 787
260 993
261 404
261 568
261 646
261 859
261 955
262 263
262 272
262 440
262 598
262 861
263 340
263 427
263 668
263 887
263 900
263 950
263 995
264 288
264 367
264 452
264 570
264 691
265 374
265 512
265 568
265 720
265 722
265 786
265 800
265 931
265 935
265 956
265 990
266 325
266 335
266 353
266 485
266 496
266 535
266 706
266 792
266 800
266 822
266 827
266 903
266 958
267 291
267 354
267 386
267 617
267 815
267 831
267 833
267 843
267 901
268 408
268 529
268 675
268 827
268 916
268 975
269 354
269 390
269 400
269 417
269 511
269 530
269 646
269 861
270 455
270 670
270 773
270 937
270 977
271 285
271 339
271 399
271 427
271 451
271 576
271 615
271 768
271 866
271 989
272 379
272 409
272 520
272 674
272 852
272 859
272 860
272 902
272 944
273 493
273 551
273 563
273 574
273 812
273 822
273 843
273 883
273 908
274 474
274 633
274 715
274 894
275 408
275 416
275 601
275 802
276 281
276 297
276 301
276 363
276 368
276 387
276 443
276 769
276 884
276 966
277 330
277 331
277 417
277 573
277 602
277 844
277 872
277 945
277 981
278 334
278 378
278 381
278 606
278 615
278 798
278 916
278 917
278 960
278 978
279 315
279 345
279 401
279 422
279 691
279 832
279 861
279 907
279 987
280 290
280 322
280 424
280 537
280 621
280 624
280 743
280 830
280 938
281 384
281 571
281 580
281 958
282 299
282 341
282 379
282 473
282 511
282 720
282 812
282 865
282 971
283 329
283 611
283 785
283 806
283 829
283 831
283 861
283 887
283 985
284 327
284 399
284 428
284 453
284 524
284 692
284 760
285 301
285 586
285 613
285 822
285 991
286 377
286 411
286 425
286 754
286 772
286 990
287 290
287 336
287 440
287 553
287 578
287 598
287 846
288 368
288 407
288 447
288 524
288 582
288 648
288 743
288 881
289 443
289 497
289 790
289 797
289 813
290 308
290 318
290 436
290 507
290 508
290 524
290 709
290 731
290 742
290 819
290 918
291 384
291 405
291 596
291 708
291 891
291 910
291 953
291 995
292 376
292 433
292 476
292 609
292 685
292 697
292 715
292 736
293 303
293 315
293 370
293 443
293 451
293 452
293 478
293 775
293 824
293 841
293 932
294 423
294 528
294 624
294 856
294 857
294 902
294 974
295 362
295 527
295 560
295 575
295 669
295 820
296 313
296 450
296 595
296 845
296 949
297 339
297 442
297 480
297 534
297 615
297 658
297 788
298 389
298 395
298 409
298 437
298 448
298 591
298 694
298 730
298 735
298 762
298 769
298 838
298 871
298 873
299 329
299 610
299 659
299 661
299 681
300 347
300 354
300 437
300 603
300 727
300 997
301 373
301 691
301 776
301 822
302 411
302 541
302 573
302 581
302 627
302 770
302 786
302 808
303 430
303 618
303 676
303 862
303 920
303 982
304 345
304 561
304 568
304 592
304 606
304 689
304 744
304 879
304 919
305 370
305 430
305 469
305 535
305 732
305 773
305 786
305 787
305 825
305 939
305 948
306 523
306 548
306 613
306 624
306 645
306 681
306 704
306 926
307 397
307 446
307 516
307 574
307 596
307 956
308 387
308 390
308 542
308 663
308 776
308 833
309 359
309 637
309 848
309 947
310 360
310 458
310 465
310 486
310 608
310 654
310 924
310 942
310 984
311 367
311 368
311 573
311 713
311 722
311 916
311 995
312 366
312 469
312 522
312 566
312 611
312 717
312 722
312 854
312 994
313 608
313 639
313 647
313 697
313 729
313 785
313 856
313 990
314 331
314 390
314 425
314 492
314 516
314 687
314 742
314 841
315 527
315 612
315 742
315 774
315 879
315 888
315 906
316 468
316 516
316 588
316 699
316 763
316 783
317 494
317 565
317 701
317 913
317 921
317 968
318 368
318 386
318 461
318 553
318 591
318 727
318 776
318 812
319 351
319 497
319 542
319 616
319 670
319 694
319 696
319 828
319 967
320 581
320 680
320 774
320 873
320 965
321 377
321 378
321 413
321 517
321 532
321 550
321 693
321 789
321 875
321 877
322 544
322 737
322 765
322 781
322 855
322 860
322 896
322 913
323 476
323 486
323 538
323 587
323 696
323 706
323 928
324 345
324 366
324 384
324 387
324 440
324 496
324 781
324 970
325 388
325 419
325 478
325 594
325 696
325 715
325 792
325 804
325 819
325 917
326 327
326 378
326 543
326 547
326 710
326 989
327 465
327 681
327 751
327 816
327 923
327 941
328 414
328 608
328 763
328 905
328 917
329 389
329 426
329 445
330 340
330 406
330 538
330 669
330 682
330 913
330 947
330 985
331 437
331 522
331 653
331 856
331 867
332 371
332 491
332 498
332 517
332 568
332 763
332 862
332 998
333 349
333 377
333 395
333 603
333 860
333 862
333 876
334 354
334 393
334 447
334 460
334 699
334 793
334 845
334 855
334 940
334 957
335 545
335 675
335 679
335 731
335 775
336 369
336 488
336 633
336 824
337 354
337 533
337 618
337 642
337 719
337 749
337 778
337 852
337 940
337 992
338 534
338 570
338 580
338 585
338 676
338 793
338 855
339 468
339 480
339 773
339 903
340 553
340 629
340 646
340 716
341 355
341 586
341 643
341 844
341 994
342 468
342 474
342 521
342 523
342 567
342 769
343 619
343 879
343 942
344 381
344 501
344 733
344 736
344 825
344 829
345 435
345 484
345 616
345 638
345 916
346 765
346 775
346 778
346 823
347 395
347 520
347 594
347 707
347 779
347 858
347 981
348 522
348 579
348 673
348 931
349 540
349 995
350 391
350 464
350 832
350 938
351 481
351 588
351 852
351 910
352 421
352 891
353 428
353 551
353 578
353 734
353 810
353 856
353 857
353 914
354 453
354 603
354 854
354 866
354 982
355 356
355 366
355 554
355 878
355 994
356 431
356 458
356 465
356 595
356 650
356 747
356 748
356 883
357 599
357 759
357 850
357 953
358 613
358 701
358 751
358 791
358 828
358 837
359 395
359 533
359 713
359 860
359 875
359 993
360 361
360 467
360 495
360 513
360 575
360 732
361 395
361 469
361 480
361 622
361 710
361 761
361 773
361 782
361 783
362 365
362 521
362 662
362 797
362 829
363 380
363 836
364 592
364 685
365 395
365 407
365 500
365 533
365 777
365 821
366 391
366 452
366 601
366 608
366 770
366 817
366 912
366 916
366 918
366 924
366 938
367 896
367 921
368 470
368 484
368 693
368 856
368 860
369 614
369 691
369 929
370 383
370 396
370 510
370 686
370 736
370 780
370 783
370 846
370 893
370 971
371 476
371 528
371 683
371 805
371 937
372 373
372 470
372 476
372 561
372 568
372 668
372 810
372 951
373 654
373 671
373 751
373 833
373 839
373 867
373 961
374 452
374 592
374 600
374 830
374 842
374 912
374 984
374 995
375 402
375 457
375 555
375 682
375 704
376 470
376 671
376 684
376 806
376 845
376 998
377 382
377 389
377 426
377 438
377 640
377 727
378 442
378 450
378 460
378 553
378 668
378 674
379 572
379 574
379 588
379 668
379 710
379 805
379 872
379 892
379 919
380 435
380 437
380 554
380 638
380 706
380 776
380 809
380 826
380 837
381 396
381 421
381 461
381 525
381 603
381 744
381 764
381 818
381 894
381 898
382 547
382 658
382 795
382 919
382 975
383 390
383 780
383 884
384 649
384 796
384 819
384 953
385 546
385 771
385 783
385 812
386 472
386 547
386 809
386 892
386 934
386 969
387 484
387 501
387 977
388 460
388 483
388 491
388 782
388 811
388 972
389 407
389 414
389 746
389 849
389 917
390 391
390 437
390 588
390 989
391 585
391 598
391 639
391 711
391 729
391 742
391 910
391 961
392 456
392 471
392 804
392 828
392 867
393 903
394 422
394 556
394 638
394 666
394 844
394 851
395 486
395 526
395 574
395 683
395 687
395 704
395 860
396 684
396 694
396 773
396 809
397 408
397 829
397 836
397 900
397 955
398 463
398 582
398 600
398 609
398 685
398 694
398 759
398 780
399 467
399 631
399 791
399 793
399 938
400 494
400 775
400 987
401 631
401 645
401 711
401 790
401 794
401 920
401 991
402 521
402 541
402 557
402 603
402 694
402 761
402 823
402 910
402 911
403 404
403 492
403 918
403 938
404 579
404 649
404 898
404 930
404 934
405 475
405 659
406 450
406 543
406 696
406 735
406 883
407 522
407 665
407 718
407 762
408 559
408 589
408 806
408 821
408 929
409 467
409 485
409 486
409 808
409 889
409 993
410 512
410 552
410 609
410 853
411 463
411 531
411 605
411 628
411 719
411 811
411 941
412 413
412 667
412 786
412 813
412 913
412 954
412 986
413 473
413 499
413 572
413 603
413 674
413 720
413 741
413 847
413 948
413 961
413 975
414 432
414 471
414 504
414 556
414 763
414 786
414 968
415 442
415 553
415 877
415 904
416 473
416 497
416 566
416 590
416 806
416 872
416 928
417 443
417 476
417 495
417 592
417 626
417 638
417 680
417 834
417 878
417 957
417 971
418 449
418 650
418 932
419 457
419 497
419 520
419 765
420 458
420 544
420 551
420 644
420 701
420 949
421 508
421 642
421 668
421 911
422 440
422 480
422 771
422 827
423 499
423 581
423 755
423 813
423 895
423 907
423 919
424 543
424 556
424 602
424 604
424 707
424 714
424 865
425 433
425 734
426 550
426 568
426 637
426 650
426 695
426 850
427 737
427 942
428 435
428 615
428 909
429 442
429 457
429 558
429 595
429 772
429 842
430 536
430 951
431 463
431 482
431 681
431 836
431 919
431 957
431 991
432 442
432 760
432 794
432 872
432 893
433 506
434 478
434 553
435 497
435 561
435 603
435 617
435 682
435 726
435 927
435 974
436 523
436 533
436 561
436 597
436 616
436 642
436 664
436 700
436 734
436 767
436 847
436 854
436 900
436 944
437 493
437 556
437 647
437 729
437 917
437 989
438 601
438 653
438 752
439 591
439 702
439 728
439 732
440 475
440 558
440 840
440 911
440 917
440 939
440 965
441 524
441 625
441 635
441 681
441 850
442 481
442 633
442 850
443 534
443 563
443 753
443 852
444 507
444 565
444 600
444 656
444 747
444 864
444 866
445 461
445 619
445 646
445 796
445 821
445 862
445 865
445 894
445 903
445 976
446 484
446 768
446 809
446 975
447 488
447 534
447 646
447 762
447 799
447 801
447 928
447 939
447 940
448 452
448 519
448 537
448 613
448 680
448 751
448 921
448 953
449 498
449 606
449 883
449 918
450 481
450 546
450 548
450 742
450 761
450 772
450 774
450 854
450 939
451 557
451 641
451 681
451 726
451 752
451 762
451 791
452 594
452 783
452 796
452 811
452 859
452 875
452 951
453 519
453 609
453 833
453 848
453 969
453 986
454 603
454 649
454 718
454 819
454 875
455 538
455 577
455 627
455 775
455 786
455 835
455 884
455 980
456 483
456 635
456 672
456 692
456 893
456 899
456 906
457 462
457 610
457 648
457 687
457 822
457 840
458 462
458 687
458 719
458 795
458 965
459 591
459 670
459 719
460 619
460 709
460 760
460 771
461 465
461 533
461 651
461 697
461 791
461 825
461 889
461 992
462 742
462 823
462 952
463 550
463 557
463 633
463 864
463 917
464 493
464 586
464 891
464 893
465 522
465 568
465 601
465 879
465 902
465 967
466 757
467 555
467 627
467 732
467 750
467 798
468 490
468 586
468 604
468 606
468 643
468 850
468 909
468 930
468 947
469 542
469 584
469 630
469 680
469 682
469 827
469 835
470 487
470 504
470 516
470 647
470 702
470 787
470 814
471 647
471 783
472 529
472 544
472 548
472 780
472 908
472 928
473 571
473 813
473 840
473 850
473 934
474 506
474 581
474 594
474 596
474 683
474 827
474 866
475 640
475 682
475 701
475 726
475 759
475 777
475 799
475 859
475 890
475 910
476 489
476 524
476 696
476 800
476 820
477 500
477 624
477 644
477 745
477 786
478 541
478 737
478 793
478 924
478 947
479 546
479 622
479 820
479 838
479 894
479 896
480 541
480 623
480 685
480 706
480 879
481 519
481 839
481 960
481 976
482 524
482 818
483 667
483 726
484 499
484 598
484 650
484 831
484 856
484 866
484 932
484 958
485 551
485 830
485 936
485 956
485 980
485 998
486 495
486 533
486 596
486 807
486 975
487 554
487 647
487 802
487 838
487 910
487 944
488 511
488 667
488 772
488 904
488 910
488 947
489 502
489 681
490 540
490 593
490 746
490 946
490 964
490 968
490 975
491 561
491 577
491 628
491 644
491 784
491 891
491 906
491 998
492 548
492 586
492 624
492 762
492 850
492 929
492 989
493 706
494 559
494 584
494 666
494 671
494 716
494 732
494 771
494 804
494 816
494 826
494 844
494 880
495 505
495 583
495 599
495 676
495 744
495 770
495 846
495 848
495 897
496 608
496 649
496 772
496 849
496 967
497 592
497 603
497 631
497 766
497 803
497 888
497 900
497 942
497 945
497 985
498 519
498 588
498 748
498 951
499 581
499 758
499 820
499 984
500 507
500 545
500 580
500 608
500 664
500 762
500 772
500 828
500 934
501 506
501 542
501 549
501 627
501 747
501 964
501 993
502 545
502 602
502 945
502 961
503 773
503 873
503 912
504 570
504 599
504 618
504 793
504 995
505 527
505 553
505 764
505 923
505 987
506 751
507 658
507 684
507 725
507 735
507 793
508 810
508 860
508 889
509 589
509 666
509 872
510 538
510 752
510 798
510 905
511 549
511 581
511 628
511 820
512 543
512 674
513 622
513 719
513 737
514 526
514 611
514 786
514 929
514 950
515 535
515 616
515 817
516 533
516 598
516 642
516 649
516 866
517 802
517 885
517 965
518 610
518 707
518 708
518 773
518 789
518 811
518 816
518 819
519 550
519 641
519 694
519 715
519 911
519 977
520 565
520 621
520 754
520 760
520 917
520 918
520 965
521 636
521 687
521 692
521 713
521 948
522 761
522 823
522 908
522 935
523 597
523 737
523 823
523 965
523 980
524 632
524 641
524 660
524 716
524 979
525 682
525 847
525 919
525 921
525 926
525 986
525 987
526 545
526 558
526 714
526 730
526 797
527 606
527 763
527 915
527 943
528 552
528 706
528 753
528 765
528 796
528 927
528 948
529 572
529 573
529 728
529 793
530 737
530 903
530 954
531 761
532 587
532 715
532 914
533 557
533 605
533 646
533 725
533 733
533 805
533 852
533 918
534 682
534 756
534 927
535 556
535 687
535 761
535 765
535 772
535 857
536 719
536 834
536 943
536 944
536 975
538 561
538 873
538 893
538 901
538 964
539 763
539 799
539 878
539 933
539 977
540 572
540 605
540 661
540 666
541 977
542 633
542 876
543 795
543 836
543 923
543 963
543 970
544 604
544 960
545 552
545 792
546 689
546 794
546 966
546 977
547 711
547 787
548 638
548 740
548 753
548 782
548 843
548 905
549 562
549 571
549 666
549 715
549 743
549 811
549 957
549 973
549 996
550 562
550 626
550 628
550 854
550 954
551 621
551 711
551 907
552 690
552 826
552 847
553 619
553 655
553 827
554 796
555 594
555 636
555 656
555 677
555 749
555 758
555 789
555 989
556 655
556 705
556 814
556 891
556 935
557 566
557 584
557 705
557 938
557 954
557 959
558 605
558 773
558 805
558 811
559 756
559 985
560 744
561 670
561 718
561 731
561 743
561 751
561 818
561 914
562 578
562 655
562 937
563 602
563 629
563 898
563 916
563 969
564 566
564 908
564 995
565 596
565 692
566 814
566 818
567 591
567 611
567 639
567 737
567 912
567 930
568 681
568 728
568 733
568 801
568 879
568 938
569 679
569 743
569 746
569 957
570 606
570 992
571 575
572 644
572 746
572 889
573 654
573 691
573 819
573 831
573 928
573 947
574 615
574 638
574 641
574 845
574 856
574 857
574 954
575 581
575 630
575 726
575 741
575 921
576 591
576 651
576 694
576 908
577 741
577 762
577 829
577 938
577 994
578 594
578 665
578 776
578 987
579 665
579 780
579 963
580 919
580 943
580 958
581 616
581 635
581 661
581 663
581 670
581 711
581 875
582 602
582 609
582 818
582 859
582 935
582 963
583 608
583 612
583 719
583 852
583 867
583 953
584 603
584 661
585 692
585 751
585 890
586 630
586 763
586 782
586 843
586 893
586 925
587 691
587 880
587 884
588 620
588 639
588 848
588 939
589 669
589 810
589 852
590 627
590 720
590 742
590 942
591 646
591 732
591 785
591 862
591 911
591 921
591 956
591 986
591 989
592 776
592 855
592 907
592 929
592 948
593 747
593 753
593 910
593 977
594 733
594 814
595 705
595 708
595 797
595 818
596 733
596 845
597 704
597 749
597 804
597 877
598 882
598 902
599 701
599 785
600 743
600 961
600 973
601 604
601 616
601 629
601 719
601 723
601 829
601 876
601 919
601 981
602 669
602 673
602 806
602 817
602 896
602 981
603 710
603 812
603 869
603 926
603 971
604 708
604 771
604 846
604 918
604 937
604 978
605 608
605 622
605 722
605 755
605 795
605 815
605 843
606 857
606 871
607 700
607 841
607 871
607 914
607 955
608 647
608 667
608 719
608 761
608 944
608 961
609 689
609 867
609 979
610 794
610 828
610 931
611 684
611 808
612 630
612 683
612 755
612 941
612 942
613 710
613 768
613 832
614 709
615 691
615 797
615 963
616 743
616 900
617 626
617 760
617 827
617 854
617 989
618 713
619 627
619 914
619 986
620 699
620 769
621 806
622 733
622 936
622 958
623 790
623 827
623 835
624 741
624 811
624 832
624 965
625 702
625 769
625 939
626 636
626 752
626 755
626 866
626 994
627 662
627 824
627 890
627 938
628 684
628 809
628 967
629 639
629 681
629 812
629 825
629 837
629 891
629 915
630 790
630 834
631 703
631 726
631 851
631 981
632 878
632 895
633 687
633 836
633 882
633 976
633 983
634 697
634 844
634 909
634 911
635 819
635 856
635 922
636 763
636 947
636 971
637 660
637 689
637 719
637 738
637 809
637 895
637 901
638 715
638 890
639 653
639 927
639 948
640 741
641 856
642 690
642 762
642 766
642 797
642 993
644 676
644 852
645 731
645 818
645 987
646 671
646 723
646 741
646 745
646 761
646 817
647 771
647 785
647 912
647 966
647 971
648 792
648 855
648 865
649 780
650 742
650 811
650 929
651 681
651 704
651 814
651 861
652 676
652 794
652 917
652 947
652 962
653 835
653 954
653 971
654 670
655 672
655 849
655 895
655 918
655 953
656 969
656 994
657 768
657 797
658 787
658 957
659 682
659 762
659 827
659 871
659 913
660 755
660 967
660 979
661 802
661 821
662 770
662 772
662 781
662 879
662 891
663 703
664 891
664 892
665 856
665 909
665 911
666 777
666 789
666 799
667 742
667 789
667 957
668 691
668 774
668 846
669 801
669 833
669 846
669 854
669 857
669 863
669 939
669 990
670 774
670 815
670 980
671 711
671 927
671 933
672 702
672 726
672 775
672 945
673 915
674 759
675 734
675 834
675 877
675 881
676 789
676 796
676 968
677 812
677 911
677 944
677 947
678 701
678 718
678 724
678 949
679 716
679 782
679 818
679 932
679 943
679 963
680 705
680 799
681 765
681 800
681 858
681 878
681 887
681 907
681 922
682 685
682 738
682 758
683 832
684 749
684 880
684 929
684 961
685 706
685 752
685 838
685 869
685 893
685 901
685 906
685 911
685 940
686 848
686 873
687 746
687 844
687 910
687 927
688 697
688 766
688 856
688 865
688 889
688 955
689 697
689 742
689 752
690 711
690 738
690 814
690 823
690 824
690 881
690 884
690 938
691 732
692 821
692 836
692 942
692 992
693 745
693 757
693 880
693 921
693 998
694 756
696 707
696 801
697 713
697 761
698 986
699 852
699 934
700 772
701 702
701 848
701 862
702 819
702 835
703 777
704 866
705 842
705 897
705 966
706 929
706 961
707 741
707 950
708 715
708 813
708 942
709 732
709 892
709 941
709 961
709 963
710 766
710 868
710 926
710 973
710 982
711 930
712 809
712 842
712 875
712 935
713 760
713 889
713 926
713 971
714 824
714 863
715 891
715 926
715 940
716 879
716 998
717 747
717 877
718 811
718 850
719 807
719 839
720 723
720 975
720 981
721 741
721 764
721 806
722 765
722 798
722 845
722 894
722 921
723 899
723 929
724 764
724 819
724 873
724 930
724 939
725 860
725 933
725 968
726 766
726 793
726 795
726 805
726 823
726 842
726 974
727 741
727 744
727 855
727 962
728 864
729 754
729 756
729 885
729 890
729 963
730 814
731 748
731 951
731 953
731 982
732 782
732 797
732 927
733 801
733 847
733 953
734 775
734 898
734 971
736 784
736 804
736 915
737 759
737 779
737 827
737 915
737 974
738 776
739 847
739 902
739 952
740 799
741 809
742 870
742 891
742 985
743 792
743 827
744 778
744 849
744 873
744 880
745 928
746 892
747 812
747 917
747 941
747 964
748 825
748 966
749 935
749 944
749 967
750 777
750 837
750 932
750 969
750 973
751 994
752 975
752 988
753 778
753 817
753 972
754 825
754 826
754 913
754 968
754 982
755 797
755 910
756 906
756 930
756 984
757 819
757 899
758 793
759 972
760 925
760 936
760 940
760 982
762 854
762 856
762 909
763 774
763 875
765 902
765 953
766 772
766 973
767 874
767 983
768 905
768 959
769 852
770 833
770 950
770 961
771 869
772 837
772 888
772 890
772 921
772 939
773 834
774 925
774 988
776 911
777 922
777 956
777 960
778 851
778 970
779 899
779 903
780 810
780 973
781 841
782 786
782 800
782 811
782 813
784 852
785 923
786 879
786 961
786 998
788 906
789 875
789 997
791 893
791 979
792 812
792 926
793 839
793 842
794 825
794 916
794 947
795 883
796 820
796 920
797 929
797 981
798 817
798 821
798 917
798 977
798 983
798 994
799 957
799 987
800 910
800 917
801 840
801 850
801 854
802 826
802 907
802 954
802 995
804 831
804 837
804 843
806 867
806 876
806 889
806 966
806 970
807 867
807 887
807 898
807 994
808 965
808 985
810 937
810 958
811 948
812 850
812 946
813 872
815 992
816 900
817 962
817 966
818 831
820 837
820 908
820 918
820 938
821 836
821 867
822 951
823 898
824 884
824 963
825 831
825 845
827 864
827 970
827 972
829 850
829 869
830 952
831 841
831 882
831 896
831 928
831 964
832 944
832 966
833 904
834 953
835 862
835 887
836 973
836 994
837 888
837 970
838 919
839 853
839 963
840 900
840 923
840 950
840 998
841 947
842 850
842 865
842 869
842 879
842 883
843 951
844 947
845 909
845 936
845 941
845 957
846 919
848 882
849 850
849 921
849 944
850 974
851 943
851 970
852 886
852 989
855 860
855 926
856 923
856 943
857 877
857 925
858 860
858 887
860 880
860 884
860 981
860 994
861 955
861 974
862 907
862 930
862 961
863 922
864 898
864 949
864 950
864 966
866 982
867 895
867 959
868 979
869 901
869 931
870 900
870 994
871 943
874 898
874 990
876 900
877 970
878 896
879 911
879 917
880 903
880 915
881 887
881 915
882 974
883 896
883 997
884 932
885 945
886 911
887 939
889 983
890 961
891 971
892 913
894 974
895 911
895 965
896 907
896 990
897 911
897 940
897 942
898 966
900 940
901 987
903 997
904 931
905 925
905 997
906 940
907 928
909 963
910 998
911 962
912 976
914 942
914 974
915 927
915 938
915 941
915 984
915 990
916 968
916 994
918 987
919 960
919 964
919 994
922 989
923 942
923 949
926 930
927 972
928 961
928 967
930 989
932 981
935 998
937 998
939 950
939 996
941 945
944 991
945 957
946 961
947 958
947 963
948 954
952 962
952 987
958 983
980 988
987 996
