# Supplementary material for: Strategic distribution of seeds to support diffusion in complex networks
Source: PLoS One. 2018 Oct 16;13(10):e0205130. doi: 10.1371/journal.pone.0205130 (PMC6191084; doi:10.1371/journal.pone.0205130)
Supplement: S1 Data — (ZIP) [file pone.0205130.s002.zip › Part3/11.txt]

0 50
0 465
0 904
0 939
1 2
2 798
3 412
3 657
3 890
4 31
5 11
5 754
6 235
8 182
8 238
8 479
8 900
10 185
11 361
11 471
11 524
12 299
13 273
13 866
14 205
14 867
15 51
15 288
15 463
15 580
16 241
16 254
17 64
17 88
17 446
17 735
18 19
18 546
18 679
18 946
20 335
20 611
20 854
22 647
22 728
23 89
23 557
23 702
24 980
25 450
26 599
27 28
27 712
27 781
28 387
28 662
30 886
30 910
30 960
31 678
31 936
32 758
32 917
34 96
34 740
35 637
35 673
37 38
37 910
38 67
39 40
39 501
39 756
40 400
40 585
41 739
41 883
43 139
43 623
43 805
43 942
44 45
44 940
45 794
46 405
46 611
48 87
48 583
48 980
49 68
49 109
50 309
52 137
52 140
52 411
52 620
53 398
54 59
54 205
54 952
55 147
56 57
58 82
58 120
58 693
59 233
59 750
60 360
60 976
61 462
61 667
63 277
63 439
64 269
65 66
66 789
66 997
68 333
68 343
69 124
69 640
70 71
70 241
70 963
71 688
72 73
72 534
74 251
74 254
74 502
74 626
74 710
74 826
75 76
75 851
75 982
76 82
76 468
77 405
77 855
78 572
78 994
79 327
79 619
81 219
81 676
81 997
82 166
82 764
83 333
83 829
84 563
85 86
85 142
86 87
86 910
87 88
89 147
89 352
89 462
91 92
92 395
93 94
93 440
94 95
95 351
96 756
97 896
98 379
98 783
99 100
99 321
100 346
100 417
101 586
103 104
103 291
103 414
104 135
104 682
105 106
106 285
107 683
107 945
108 109
108 122
108 511
108 529
109 110
109 162
109 402
109 618
111 365
111 384
113 114
113 334
113 414
113 750
114 551
115 795
116 812
117 246
117 937
118 119
119 174
120 782
121 525
122 123
122 189
122 376
122 903
125 577
125 873
126 341
127 128
127 327
127 524
127 674
128 129
129 302
130 721
131 668
131 937
131 989
132 133
132 740
133 611
134 135
134 653
137 614
137 810
138 139
138 866
139 893
140 269
141 401
141 418
141 892
142 174
142 744
143 144
143 164
145 908
146 770
147 461
148 149
149 150
151 574
152 336
152 796
152 878
153 154
153 196
154 155
154 172
154 307
155 871
157 994
158 625
158 832
159 782
159 805
161 510
161 666
162 259
162 822
163 907
163 988
164 223
164 982
164 985
165 916
166 167
169 514
171 406
171 477
171 927
171 985
173 628
173 985
174 330
174 389
174 493
175 270
175 575
176 499
177 178
177 521
177 915
178 469
179 956
181 182
181 333
181 381
182 338
183 473
185 345
186 212
186 361
187 188
187 335
189 312
190 191
191 746
191 977
192 802
192 885
193 656
195 318
197 428
197 475
197 829
198 476
198 866
199 320
199 751
200 201
200 211
200 638
202 320
202 986
203 377
203 827
203 870
204 433
205 635
205 713
205 793
205 846
206 339
206 448
206 898
207 208
207 472
208 377
209 265
209 368
210 626
211 825
212 213
213 214
213 675
214 704
215 216
215 632
215 803
217 388
217 549
218 219
219 354
219 831
220 221
222 318
222 473
222 893
222 917
224 367
225 256
225 503
226 781
227 228
227 795
228 229
230 231
230 474
232 482
233 586
233 808
234 544
234 961
235 752
236 537
237 270
238 868
239 968
240 308
241 409
242 844
243 244
243 846
245 603
245 794
247 248
247 514
248 394
249 268
250 391
251 718
251 734
251 939
252 473
253 495
253 546
254 394
254 480
254 485
255 974
256 476
256 500
256 965
257 258
258 915
260 506
261 484
263 264
263 931
264 277
265 266
266 536
267 716
267 768
268 445
268 658
269 443
270 801
271 272
271 346
273 371
273 775
274 541
275 276
276 377
277 505
277 610
278 645
278 745
278 902
279 280
280 281
281 778
282 388
283 512
283 595
284 627
285 726
286 360
286 448
286 817
287 488
288 470
289 290
289 791
291 292
293 666
293 692
294 520
295 676
296 706
296 745
297 298
298 299
300 507
301 319
301 467
301 780
301 843
301 966
302 303
302 739
303 314
304 409
304 503
304 526
305 306
305 442
306 664
306 929
307 756
308 386
309 878
310 836
311 357
312 690
313 382
313 669
313 840
314 649
316 668
316 799
317 318
317 830
317 920
317 932
318 658
319 405
319 945
320 321
321 680
322 625
322 852
324 325
324 688
327 328
327 762
327 862
328 329
329 330
329 698
330 857
332 469
336 434
336 458
336 838
337 539
337 800
337 816
338 412
340 376
340 854
340 884
340 953
342 400
342 720
342 747
343 344
344 345
344 568
346 439
347 480
347 812
348 549
348 648
348 693
348 900
350 533
351 821
352 353
352 750
353 547
353 811
355 999
356 398
357 358
357 758
358 359
358 712
359 492
359 979
361 522
362 452
363 778
364 382
364 861
368 498
368 519
369 370
370 928
372 434
373 374
373 594
373 708
374 375
377 378
377 729
377 875
379 697
379 955
383 384
384 385
384 610
385 941
388 432
389 811
389 983
390 845
391 993
392 393
393 766
394 395
394 884
395 958
396 678
397 398
399 560
400 401
400 419
400 829
401 581
401 614
402 403
402 798
404 886
404 961
405 837
406 407
406 762
407 408
407 665
407 758
409 410
409 528
409 609
409 657
409 702
410 938
411 412
411 855
412 855
413 697
414 415
417 641
418 443
419 883
420 562
420 600
420 836
421 422
421 632
421 951
422 759
422 970
423 515
426 446
426 566
430 431
430 466
430 860
432 818
433 670
433 721
434 435
436 536
436 545
437 438
439 440
439 563
440 441
440 614
441 474
442 484
442 913
444 679
447 498
447 666
447 995
449 531
450 451
452 599
454 455
456 483
457 936
458 777
461 533
463 464
463 809
464 565
464 596
465 830
465 936
466 576
466 779
469 650
471 472
472 492
473 474
473 743
475 510
475 687
475 772
476 503
478 479
478 586
479 480
480 764
480 851
481 631
483 611
484 938
486 565
487 651
487 793
488 577
489 603
489 958
493 494
493 678
493 945
494 785
495 496
496 497
497 759
498 499
499 858
499 975
500 987
501 502
504 541
505 506
505 598
505 812
508 509
508 617
508 904
509 754
511 512
511 621
511 950
512 513
512 719
512 857
514 515
514 938
516 612
517 518
520 521
521 577
522 724
525 635
525 700
526 527
526 717
527 662
527 767
527 919
528 729
528 976
531 697
532 973
534 812
535 777
536 537
537 577
538 539
539 825
541 643
541 744
542 543
544 958
547 548
550 626
550 647
550 786
550 938
552 553
552 598
552 791
552 902
553 554
555 556
556 557
557 680
558 559
559 560
560 597
561 562
563 564
563 743
564 565
566 662
567 568
569 653
571 572
573 768
574 619
575 576
575 759
575 965
575 999
577 578
577 635
579 874
580 581
582 583
583 741
585 589
587 588
587 610
588 589
588 790
592 701
593 614
593 717
594 747
594 884
594 939
595 985
597 734
603 606
604 605
604 875
605 606
606 626
607 608
607 748
609 610
610 611
612 954
612 987
613 863
613 919
615 783
617 618
620 692
621 813
622 658
622 921
622 995
623 770
624 742
626 627
627 628
629 630
632 819
633 634
633 926
636 637
640 641
641 642
642 643
645 654
646 822
647 798
648 649
649 650
651 652
652 664
652 870
653 689
653 707
654 967
655 656
655 890
656 876
659 895
659 955
661 712
662 669
662 997
664 665
664 717
665 666
671 672
675 704
678 778
682 683
682 744
682 974
684 685
684 876
685 745
685 929
687 688
687 852
691 692
691 990
693 694
693 856
694 695
695 696
695 845
696 883
697 698
698 811
700 864
701 979
704 705
705 706
705 895
706 969
708 709
712 746
712 868
714 870
717 873
719 720
722 723
724 725
725 726
726 727
726 799
726 871
726 930
727 778
728 759
730 731
731 732
732 733
735 736
736 915
737 738
738 739
738 818
742 743
744 745
745 746
745 796
745 942
747 748
748 994
750 883
751 752
754 755
756 792
756 820
757 758
759 760
760 761
763 910
764 842
767 886
768 772
773 774
776 777
776 837
778 779
781 903
786 787
787 788
789 790
791 831
791 898
795 906
798 799
801 936
803 804
804 897
805 806
806 860
808 809
808 868
808 966
809 867
812 963
813 814
814 815
817 818
820 821
820 891
822 823
823 824
827 828
831 832
836 839
837 966
838 873
841 842
842 843
846 875
848 849
848 948
851 852
851 963
852 885
857 858
858 859
858 972
859 871
860 909
861 862
861 997
862 943
863 972
867 904
868 871
870 871
870 966
872 873
880 881
880 966
881 918
881 955
888 889
890 891
891 892
892 969
893 940
900 901
902 903
904 905
907 908
910 970
911 912
912 913
916 917
917 995
918 919
921 922
925 926
925 944
927 928
928 929
934 935
936 937
948 949
949 950
951 952
955 956
958 980
961 995
962 989
964 965
972 973
973 974
976 977
980 981
982 999
983 984
984 997
992 993
993 994
