# Supplementary material for: Strategic distribution of seeds to support diffusion in complex networks
Source: PLoS One. 2018 Oct 16;13(10):e0205130. doi: 10.1371/journal.pone.0205130 (PMC6191084; doi:10.1371/journal.pone.0205130)
Supplement: S1 Data — (ZIP) [file pone.0205130.s002.zip › Part3/12.txt]

0 685
0 737
0 999
1 106
1 766
2 261
3 314
3 374
3 730
4 6
4 988
5 671
6 105
6 576
6 593
6 702
6 743
7 196
7 680
8 9
8 507
9 457
9 575
9 912
10 11
10 947
10 986
11 13
11 164
11 513
12 14
12 87
14 42
14 222
14 254
14 629
14 671
14 831
14 994
15 17
15 456
16 17
16 320
16 763
16 795
16 884
17 19
17 153
17 198
17 637
17 686
18 292
18 349
18 362
19 23
19 444
19 555
19 757
19 854
20 22
20 217
20 273
20 586
20 701
20 727
21 84
21 211
21 331
21 687
22 24
22 214
22 972
23 337
23 529
23 537
24 278
24 321
25 27
25 683
25 799
26 376
26 401
26 529
26 809
27 28
27 29
27 720
27 825
28 34
28 153
28 374
28 624
28 666
28 813
29 31
29 175
29 247
30 950
31 32
31 593
32 469
32 504
32 641
32 695
33 34
33 430
33 514
34 190
34 388
34 426
34 478
34 698
34 856
35 37
35 859
36 38
36 653
36 856
37 39
38 39
38 339
38 415
39 341
39 444
39 537
40 102
40 224
41 43
41 88
41 90
41 294
41 481
41 759
41 810
42 248
42 585
42 644
42 808
43 44
43 375
43 681
44 51
44 132
44 463
45 47
45 239
46 47
46 331
47 48
47 49
47 75
47 361
47 487
48 63
48 352
49 564
49 646
49 843
49 957
50 103
50 136
50 408
50 550
51 52
51 825
51 941
52 368
52 562
52 667
52 924
52 953
53 55
53 687
53 883
54 55
54 56
54 493
55 237
55 497
55 895
56 143
56 576
56 768
56 795
56 954
57 104
57 130
57 246
57 940
58 134
58 348
59 314
59 468
59 865
59 958
60 61
60 62
60 401
60 554
60 698
61 76
61 650
62 64
62 172
62 917
63 64
63 65
63 267
63 311
64 740
65 222
66 239
66 368
66 552
66 679
66 760
67 68
67 271
67 379
67 783
68 226
68 996
69 70
69 691
69 817
69 842
69 990
70 123
70 666
70 736
71 73
72 74
72 78
72 394
72 466
72 539
73 408
73 538
73 738
73 787
74 546
74 672
75 497
75 988
76 77
76 78
76 712
76 887
76 954
77 78
77 817
77 863
78 436
78 768
79 221
79 237
79 301
79 308
79 356
79 509
79 568
80 81
80 136
80 220
80 582
80 969
81 82
81 117
81 572
82 405
82 519
82 599
82 673
83 85
83 714
84 85
84 86
84 382
85 129
85 428
85 832
86 88
86 243
86 376
86 961
87 598
88 90
88 236
88 884
88 961
89 179
89 299
89 435
89 728
90 386
90 980
91 358
91 490
91 567
91 894
92 284
92 380
92 476
92 792
92 850
93 732
93 848
94 120
95 288
95 496
95 498
95 596
95 807
96 97
96 137
96 378
96 699
96 936
97 762
98 100
98 677
98 897
99 100
99 533
99 829
100 246
100 386
100 796
101 323
101 435
101 456
101 572
101 922
101 992
102 103
102 104
102 221
102 591
103 388
103 830
103 909
103 919
103 967
104 105
104 494
104 587
104 690
104 699
104 951
105 153
105 693
105 748
106 353
106 454
106 738
106 896
107 657
107 728
107 924
108 361
108 685
109 412
110 111
110 309
110 393
110 913
111 259
111 970
112 113
112 190
113 180
113 736
114 115
114 372
114 910
115 681
116 118
116 181
116 242
116 539
116 604
117 119
117 323
117 532
117 671
117 987
118 119
118 558
118 559
118 645
118 675
118 767
118 830
119 773
120 121
120 521
120 844
121 122
121 123
121 278
122 124
122 828
123 124
123 125
123 504
124 169
124 465
124 840
125 402
125 497
125 751
126 128
126 868
127 129
127 338
127 592
127 774
127 927
127 977
128 513
129 463
129 647
129 910
130 131
130 407
131 363
131 379
131 989
132 133
132 166
132 700
132 859
133 134
133 135
133 345
133 472
133 702
134 136
134 982
134 985
136 483
137 283
137 672
138 140
138 145
138 839
139 140
139 586
139 907
140 141
140 142
140 833
140 924
141 142
141 149
141 979
142 620
142 677
142 731
142 902
143 292
143 651
143 697
144 146
144 419
144 708
144 837
145 147
145 408
145 460
145 631
145 884
146 147
146 376
146 589
146 708
146 730
146 912
146 927
147 148
147 520
147 630
147 985
148 150
148 525
148 614
149 507
149 516
150 151
150 361
151 520
152 153
152 154
152 448
152 988
152 999
153 154
153 670
154 437
155 573
155 745
155 868
156 158
157 244
157 474
157 721
158 160
158 639
158 826
158 926
159 160
159 945
160 761
160 794
161 350
161 857
161 969
162 201
162 311
162 414
162 459
162 650
162 694
162 896
163 268
164 383
164 534
164 587
164 655
164 681
164 739
165 167
165 320
165 650
166 627
166 630
166 720
166 895
167 169
167 532
168 593
169 308
169 314
169 389
169 457
169 538
169 651
169 700
170 551
170 799
170 898
171 172
171 437
171 675
172 174
172 249
172 659
173 309
173 320
173 400
174 231
174 287
174 393
174 414
174 486
174 650
175 176
175 383
175 615
175 762
176 504
176 866
177 178
177 322
177 328
177 398
178 535
178 970
179 243
179 494
179 754
180 182
180 192
180 606
181 182
181 729
182 183
182 288
182 397
182 679
182 748
182 897
183 185
183 244
183 655
184 186
184 385
184 971
185 186
185 230
185 323
185 340
185 836
185 852
187 188
187 724
187 784
187 791
187 830
188 190
188 442
188 919
189 544
190 667
190 876
191 875
192 193
192 637
192 994
192 998
193 417
194 196
194 230
194 527
194 592
194 892
195 196
195 197
195 942
196 355
196 367
196 984
197 356
197 726
198 200
198 251
198 330
198 569
198 630
199 549
199 611
199 970
200 533
200 726
200 931
201 203
201 344
202 204
202 338
202 770
204 205
204 297
204 343
204 488
205 553
205 972
206 393
206 523
206 541
206 779
207 361
207 481
208 582
208 616
209 210
209 241
209 351
209 436
209 786
209 847
210 211
210 234
210 707
210 718
210 925
211 681
211 689
211 836
212 213
212 214
212 231
213 747
213 910
214 215
214 216
215 334
215 606
216 367
216 407
216 562
216 575
216 856
217 218
217 521
217 563
218 220
218 545
218 776
219 309
219 391
219 606
220 255
220 264
220 508
220 705
220 839
221 547
222 223
222 298
222 535
223 224
223 225
223 311
223 551
224 616
224 732
225 227
225 558
226 227
226 687
226 753
227 228
227 659
227 794
228 282
228 290
228 910
229 230
229 232
229 526
229 541
229 616
229 759
230 285
230 699
230 765
230 778
230 989
231 378
231 887
232 613
232 681
232 685
232 830
233 234
233 400
233 484
234 235
235 362
235 713
235 856
235 946
235 968
236 237
236 973
237 313
237 520
237 644
237 826
237 937
238 533
238 725
238 766
239 240
239 253
239 344
239 349
239 544
239 631
239 817
239 878
240 241
240 736
241 409
241 602
241 866
242 244
242 299
242 329
243 666
243 831
244 921
245 769
245 957
246 247
246 399
246 587
246 973
246 981
247 249
248 249
248 334
248 423
248 546
248 847
250 251
250 339
250 709
252 254
252 390
252 832
253 254
253 606
253 727
253 834
254 256
254 699
255 256
255 649
256 275
256 412
256 667
256 974
257 258
257 606
258 260
258 783
259 783
260 284
260 678
261 263
261 710
261 714
262 776
262 821
263 735
264 265
264 609
264 804
266 267
266 434
266 475
267 498
267 529
267 740
268 270
268 399
269 270
269 811
270 361
270 889
271 582
272 274
272 436
272 857
273 550
273 638
273 724
273 993
274 476
274 941
275 277
275 363
275 460
275 472
276 686
276 817
277 694
278 567
279 302
279 366
279 594
280 282
280 797
280 848
280 942
281 282
281 458
281 805
281 842
281 862
282 283
283 284
283 285
283 346
283 454
284 285
284 448
284 685
284 793
285 374
286 579
286 853
287 713
288 514
290 759
290 952
291 337
291 503
291 634
291 986
292 294
292 648
292 730
292 758
292 762
293 294
293 298
293 564
293 612
293 625
294 295
294 296
295 296
295 297
295 392
296 580
296 854
297 299
297 808
298 465
299 301
299 742
300 513
300 639
300 842
301 618
302 303
302 304
302 734
302 894
302 937
303 304
303 305
303 457
303 467
304 497
305 307
305 924
306 570
306 814
306 836
306 856
307 466
307 806
308 310
308 725
308 741
308 818
309 341
310 567
310 835
311 313
311 521
311 821
311 953
312 508
312 594
312 797
312 975
315 858
315 910
316 317
316 318
316 476
316 510
316 913
317 446
317 698
318 740
318 771
319 438
319 505
319 512
319 740
319 839
320 322
321 332
321 782
322 323
322 324
322 437
322 449
322 650
322 947
323 324
323 359
323 860
325 391
325 833
326 429
326 573
326 786
327 430
327 903
327 957
328 394
329 352
330 331
330 403
330 729
332 486
332 625
332 739
332 797
332 967
333 334
333 621
333 872
334 335
334 625
334 668
334 724
334 877
334 918
335 336
335 337
336 337
336 338
337 655
337 953
338 340
338 805
339 607
339 655
339 971
340 341
340 401
340 728
340 978
340 999
341 498
342 343
342 620
342 860
343 542
344 703
344 723
344 896
345 569
345 571
345 944
346 696
346 708
346 965
347 709
348 349
348 754
349 350
349 623
350 352
351 394
351 451
351 957
352 353
352 469
352 520
352 770
354 425
355 356
355 388
355 520
355 814
356 385
357 358
357 511
357 810
358 445
358 499
358 515
358 688
358 899
359 360
359 361
359 519
360 552
360 624
360 628
361 422
362 364
362 449
362 463
363 364
363 365
364 365
364 891
365 834
366 666
366 723
366 789
366 806
367 426
367 968
368 473
368 575
368 607
369 814
370 372
370 436
370 510
371 372
371 827
371 973
372 374
373 375
373 862
374 421
374 558
374 589
375 376
375 725
375 754
376 627
376 885
376 936
377 847
377 996
378 428
378 695
379 493
379 849
380 382
380 611
381 411
381 562
382 521
383 866
383 904
384 385
384 621
385 612
385 741
386 673
386 712
386 732
387 388
387 999
388 589
388 959
389 391
389 475
389 562
389 606
389 824
390 690
390 704
390 850
391 392
391 393
391 746
392 623
392 962
393 395
393 582
393 871
394 395
394 586
395 529
395 761
396 397
396 403
396 652
396 723
396 966
397 399
397 714
397 922
398 399
398 452
398 627
399 915
400 401
400 447
400 930
401 402
402 404
402 670
402 869
403 404
403 405
403 564
403 945
404 461
404 562
404 577
404 746
404 904
404 992
405 406
405 407
405 647
407 449
407 461
408 410
408 879
409 410
409 766
409 838
409 841
410 411
410 815
412 414
412 666
413 414
413 661
413 732
413 751
413 922
414 415
414 416
414 552
414 805
415 416
415 471
415 589
416 418
417 474
417 559
417 836
418 426
418 665
419 527
419 963
420 421
420 960
422 449
423 424
423 465
424 584
424 653
424 888
425 427
425 976
426 428
426 611
426 737
426 849
427 772
427 843
427 938
427 987
428 430
428 469
428 549
428 862
429 431
429 703
430 431
430 609
431 432
431 433
431 513
431 535
431 955
432 433
432 586
432 813
433 435
433 709
433 857
435 780
436 437
438 439
438 752
439 702
440 696
440 817
441 443
441 481
441 619
441 749
441 766
443 444
443 445
445 841
445 886
446 720
446 791
447 448
448 925
449 851
449 870
451 595
451 691
452 456
452 487
452 557
452 677
453 454
453 543
453 733
453 867
454 455
454 474
455 483
455 539
456 530
457 459
458 602
458 944
460 626
460 629
462 610
462 848
463 557
463 643
464 478
464 692
464 699
465 467
465 880
466 607
468 913
469 471
469 664
470 660
470 749
471 501
471 595
471 744
472 922
472 949
472 977
473 474
473 475
475 477
475 553
475 753
476 526
476 543
476 907
476 938
477 789
478 479
478 678
478 827
479 480
479 481
479 634
479 848
479 975
480 482
480 613
482 916
483 630
484 486
484 615
484 982
485 493
485 953
486 658
487 660
488 489
488 686
488 934
489 490
489 491
490 492
490 863
491 932
492 499
492 525
492 841
493 733
494 496
494 543
495 576
495 808
496 505
496 953
497 751
497 788
498 539
498 935
500 502
501 503
501 911
502 504
503 504
503 505
503 799
503 961
505 622
505 629
505 659
506 875
507 880
508 509
508 694
508 967
509 510
509 602
509 999
510 512
510 539
510 661
510 739
511 969
512 842
513 514
513 936
514 515
514 516
514 864
515 549
515 735
515 791
516 940
517 519
518 532
518 593
518 612
518 785
519 521
519 934
520 521
520 592
520 922
522 676
523 619
523 973
524 526
524 793
524 990
525 526
525 527
525 896
526 527
526 610
526 918
527 816
528 529
528 588
529 530
529 596
529 706
530 540
530 658
530 898
531 595
531 667
531 719
531 751
531 835
532 692
532 982
533 534
534 840
534 905
536 537
536 538
536 575
537 846
537 883
538 789
539 948
539 953
540 541
540 634
540 775
540 837
540 887
541 542
543 544
543 602
543 784
543 923
543 981
544 546
545 570
545 646
546 548
546 870
546 985
547 549
548 550
549 831
550 577
550 777
551 552
551 649
552 565
552 601
552 680
552 821
552 935
553 634
553 892
554 558
554 948
554 976
554 989
555 557
555 866
556 557
556 781
557 576
557 879
558 560
559 774
559 888
559 919
560 561
561 562
561 694
562 591
562 726
563 873
563 921
564 565
564 566
564 611
564 733
565 996
566 578
566 603
567 568
567 760
568 965
569 591
569 708
570 583
570 606
570 647
570 836
571 591
571 695
571 699
572 610
573 769
573 773
574 774
577 799
578 619
578 781
579 594
580 581
580 630
580 892
581 583
581 737
582 584
583 585
584 708
584 816
584 876
585 765
585 954
586 587
586 869
587 838
588 589
589 792
589 904
590 592
590 950
591 593
591 601
591 842
593 880
595 596
595 888
595 962
595 999
596 598
596 698
597 743
597 813
598 600
598 883
599 758
599 882
600 602
600 632
600 688
600 852
600 856
601 616
601 898
603 605
603 647
603 672
603 867
603 987
604 605
604 948
605 653
605 692
605 949
606 608
606 744
606 821
607 608
607 905
608 609
608 610
608 665
610 654
610 716
611 763
612 703
612 707
613 870
614 615
614 616
615 617
615 644
616 617
616 797
617 865
617 940
619 763
619 812
619 975
621 818
621 898
622 624
622 641
623 659
624 831
624 995
625 712
626 899
627 629
629 631
629 646
630 631
630 815
631 633
632 968
633 950
634 807
635 637
635 790
635 964
636 637
636 723
636 860
637 639
637 737
637 903
637 951
638 826
639 641
639 911
640 918
641 642
641 643
641 800
642 760
642 823
642 990
644 873
646 935
647 691
648 650
648 671
648 711
648 942
651 652
651 653
652 767
652 942
653 656
653 782
654 655
654 901
655 894
656 826
656 944
656 997
657 658
657 764
658 833
658 959
659 857
661 662
662 683
663 664
663 836
663 887
663 941
663 949
664 793
664 972
665 667
665 802
666 668
666 719
667 669
668 670
668 834
669 670
670 671
671 725
674 976
675 798
676 678
677 679
678 681
679 931
681 828
681 957
683 684
683 780
684 703
684 964
684 974
685 819
687 689
687 928
688 690
690 692
690 703
691 693
693 790
694 762
695 819
696 776
697 698
697 708
697 932
697 967
702 703
703 885
704 705
704 706
705 707
707 785
707 844
708 709
710 711
713 867
713 907
713 936
714 716
714 931
714 984
715 716
715 721
715 899
716 717
717 899
718 720
719 721
720 721
720 893
721 723
721 727
722 761
723 872
724 900
725 787
726 739
726 773
727 913
728 730
728 823
729 744
731 983
732 733
732 734
732 833
732 856
733 956
734 833
735 789
735 954
735 959
736 759
736 942
737 827
738 740
738 938
740 741
740 981
743 744
746 747
746 793
747 861
748 754
748 842
749 750
749 751
750 752
752 923
753 851
754 845
755 811
755 847
755 912
757 758
757 976
758 760
759 761
759 975
760 781
760 902
760 907
762 764
763 938
765 766
765 879
765 917
766 925
767 924
769 770
769 804
769 865
771 772
771 824
772 917
774 775
774 934
775 777
776 778
776 878
777 778
778 780
779 960
780 970
782 931
782 941
783 829
786 787
787 788
787 789
787 948
788 790
789 790
791 792
791 793
791 960
792 803
792 941
792 996
793 794
794 900
795 797
796 969
798 800
801 853
801 973
802 803
802 804
802 870
803 805
804 806
804 870
804 941
805 806
805 875
807 808
809 810
809 811
809 995
811 812
812 813
812 821
812 823
812 947
814 815
814 946
815 849
815 887
816 817
816 818
817 819
820 822
821 822
821 864
823 825
825 827
825 931
826 827
826 966
827 829
827 943
828 829
829 863
829 981
830 831
833 918
834 958
836 837
838 868
838 901
839 940
840 842
842 843
842 946
844 846
845 846
846 853
846 995
847 848
848 849
849 850
849 919
850 852
850 956
852 853
854 855
855 856
855 919
856 857
856 858
856 942
858 909
859 861
861 863
864 865
864 866
868 912
869 871
872 873
874 875
875 876
875 877
876 877
876 883
876 992
877 878
878 880
880 882
880 925
880 964
881 882
881 954
883 885
883 993
887 983
889 890
893 973
894 896
894 902
895 897
895 986
896 898
898 899
899 901
900 901
902 904
902 958
904 906
904 928
905 906
906 908
907 983
909 941
910 956
910 970
911 912
912 914
913 915
914 916
914 967
916 920
917 995
918 919
921 972
925 927
927 928
928 930
929 930
929 931
929 997
932 933
934 936
935 936
936 937
937 939
937 944
938 940
944 946
947 948
949 981
950 951
950 952
952 953
955 957
956 958
957 959
958 959
959 960
960 962
961 962
961 963
962 964
966 967
968 970
970 971
971 973
972 974
973 974
976 977
978 979
979 980
980 982
981 982
982 983
982 984
983 985
985 986
987 988
990 992
992 993
995 997
996 997
996 998
