# Supplementary material for: Strategic distribution of seeds to support diffusion in complex networks
Source: PLoS One. 2018 Oct 16;13(10):e0205130. doi: 10.1371/journal.pone.0205130 (PMC6191084; doi:10.1371/journal.pone.0205130)
Supplement: S1 Data — (ZIP) [file pone.0205130.s002.zip › Part3/13.txt]

0 2
0 23
0 361
0 368
0 457
0 464
0 643
1 245
1 817
1 933
1 998
2 129
2 158
2 415
2 555
2 609
2 842
3 6
3 35
3 79
3 121
3 189
3 850
3 865
4 5
4 6
4 69
4 210
4 279
4 471
4 670
4 739
5 7
5 49
5 335
5 392
5 393
5 446
5 785
5 905
6 8
6 167
6 684
6 865
6 997
7 9
7 267
7 925
8 9
8 10
8 47
8 782
8 794
9 211
9 470
9 677
10 13
10 792
10 805
10 910
11 14
11 284
11 466
11 478
11 480
11 728
12 110
12 370
12 410
13 39
13 82
13 111
13 185
13 677
13 732
13 920
14 67
14 279
14 570
14 790
14 900
15 17
15 986
16 17
16 18
16 37
16 263
17 18
17 600
17 632
17 643
17 660
18 116
18 140
18 155
19 21
19 255
19 331
19 915
20 21
20 99
20 802
21 142
21 670
21 914
22 249
22 292
22 459
22 637
22 753
23 100
23 179
23 423
23 546
23 877
24 27
24 72
24 358
24 885
24 932
25 26
25 134
25 265
25 294
25 322
25 475
25 549
25 636
25 641
26 28
26 29
26 37
26 545
26 807
27 30
27 700
27 993
28 228
28 392
28 451
28 668
28 690
28 766
28 797
28 898
29 297
29 507
30 38
30 50
30 99
30 533
31 34
31 78
31 552
31 615
31 929
32 34
32 344
32 743
32 878
32 958
32 975
33 110
33 161
33 673
33 903
33 948
34 35
34 36
34 299
34 366
34 392
34 451
34 589
34 945
35 37
35 202
35 449
35 755
36 549
37 38
37 122
37 369
37 576
37 675
37 683
37 779
37 821
37 863
38 39
38 41
38 48
38 271
38 689
38 895
39 387
39 965
40 328
41 42
41 397
41 697
41 753
41 891
42 44
42 188
42 245
42 297
42 392
42 407
42 637
42 716
43 44
43 45
43 449
43 534
43 822
44 255
44 288
44 679
44 823
45 274
45 340
45 518
45 795
46 79
46 150
46 305
46 377
46 554
46 785
47 49
47 184
47 852
47 917
48 50
48 418
48 790
49 50
49 433
49 879
49 895
49 920
50 51
50 52
50 640
51 53
51 54
51 404
51 727
51 734
51 996
52 434
52 550
53 55
53 379
53 698
53 783
53 903
54 55
54 56
54 133
54 648
54 730
55 364
55 471
56 122
56 712
56 818
56 843
56 927
57 59
57 151
57 368
58 94
58 315
58 431
58 502
58 614
58 909
59 177
59 266
59 594
59 650
59 742
59 769
59 774
59 886
59 890
60 407
60 723
60 840
61 317
61 376
61 491
61 562
61 814
61 960
62 844
62 855
63 143
63 351
63 656
63 750
63 839
63 917
64 65
64 67
64 203
64 204
65 67
65 68
65 81
65 131
65 200
65 496
65 662
66 116
66 289
66 553
66 615
66 802
67 68
67 453
67 553
68 133
68 163
68 580
68 988
69 71
69 96
69 125
69 210
69 448
69 514
69 863
69 928
70 71
70 72
70 183
70 473
70 526
70 621
70 738
70 871
71 72
71 73
71 85
71 382
71 828
72 127
72 278
72 768
72 816
72 959
73 265
73 353
73 767
73 948
74 77
74 335
74 362
74 502
74 928
75 90
75 424
75 823
75 984
76 79
76 396
76 608
76 723
76 825
77 575
77 704
77 705
77 855
77 871
78 80
78 452
78 584
78 850
79 82
79 85
79 143
79 375
79 658
79 732
79 761
80 568
80 675
80 821
81 154
81 222
81 360
81 517
81 671
81 759
81 778
81 962
82 83
82 134
82 138
82 162
82 575
82 813
82 957
83 362
83 363
83 428
83 463
83 469
83 504
84 200
84 481
84 651
84 892
85 226
85 530
85 605
85 701
86 87
86 142
86 163
86 439
86 542
86 739
87 89
87 360
87 840
87 849
88 90
88 154
88 563
88 635
88 738
88 979
89 91
89 117
89 189
89 868
89 915
90 92
90 101
90 441
90 596
90 713
90 865
90 912
91 810
92 93
92 95
92 103
92 933
93 155
93 294
93 907
94 96
94 126
94 354
94 535
94 855
94 904
95 178
95 251
95 322
95 461
95 645
96 140
96 697
96 803
97 99
97 306
97 420
97 605
97 627
98 100
98 101
98 122
98 195
98 200
98 235
98 305
98 514
98 727
99 100
99 101
99 102
99 475
99 665
99 700
100 133
100 187
100 422
100 501
100 601
101 102
101 104
101 273
101 367
102 105
102 392
102 504
102 589
102 594
102 677
102 745
102 913
103 195
103 261
103 359
103 569
103 595
103 616
103 667
103 693
103 721
103 737
104 105
104 254
104 853
105 243
105 502
105 607
105 634
106 107
106 108
106 422
106 924
107 361
107 468
107 593
107 680
107 742
108 164
108 230
108 611
108 769
108 847
109 110
109 112
109 166
109 228
109 350
109 514
109 596
109 648
109 925
110 111
110 822
111 139
111 163
111 191
111 423
111 517
111 615
111 875
111 944
111 970
112 250
112 564
112 664
112 808
112 809
112 889
112 892
113 116
113 285
113 401
113 644
113 949
114 116
114 186
114 410
114 447
114 652
115 117
115 423
115 673
116 118
116 119
116 172
116 798
117 301
117 352
117 703
118 119
118 149
118 353
118 418
118 530
118 666
118 809
119 132
119 302
120 146
120 446
120 688
120 938
121 124
121 302
121 307
121 317
121 421
121 694
122 125
122 260
122 669
122 715
122 985
123 125
123 284
123 883
123 933
124 199
124 378
124 445
124 476
124 583
124 614
124 619
124 638
124 732
124 840
124 962
125 126
125 341
126 242
126 377
127 130
127 232
127 300
127 787
127 837
127 915
127 934
128 129
128 131
128 140
128 141
128 176
128 668
128 722
128 846
129 132
129 435
129 533
129 995
130 132
130 133
130 169
130 178
130 966
131 133
131 470
131 480
131 613
131 737
131 815
132 134
132 468
133 623
134 135
134 519
134 577
134 617
135 355
135 598
135 663
135 694
136 138
136 139
136 714
136 883
137 325
137 515
137 684
137 695
137 784
137 905
138 140
138 177
138 378
138 440
138 497
138 558
138 799
138 964
139 141
139 339
139 891
139 905
140 143
140 236
140 731
140 947
141 143
141 229
141 277
141 398
141 446
141 625
142 146
142 198
142 257
142 325
143 145
143 827
143 838
143 978
144 570
144 721
145 148
145 317
145 356
145 520
145 634
146 655
146 722
146 786
147 148
147 150
147 164
147 317
147 435
147 456
147 639
147 882
147 942
148 151
148 154
148 356
148 633
148 710
148 724
148 741
149 152
149 212
149 369
150 152
150 255
150 520
150 982
151 152
151 226
152 448
152 740
153 416
153 769
153 859
154 202
154 237
154 418
154 453
154 589
154 676
154 725
154 737
155 157
155 168
155 197
155 275
155 438
155 612
155 689
155 938
156 233
156 306
156 488
156 583
156 682
156 919
157 158
157 159
157 344
157 390
157 432
157 755
157 767
158 160
158 305
158 413
158 488
158 516
158 831
159 258
160 162
160 423
160 440
160 744
161 184
161 495
161 562
161 612
161 718
162 164
162 283
162 307
162 384
162 815
163 425
163 729
163 880
164 167
164 268
165 208
165 221
165 355
165 792
165 794
165 947
166 167
166 169
166 813
166 834
166 925
167 168
167 170
167 310
167 351
167 610
167 917
168 171
168 384
168 447
168 641
168 993
169 170
169 466
169 494
169 975
170 446
170 452
170 676
170 919
171 172
171 249
171 350
171 466
171 625
171 655
171 856
172 374
172 387
172 764
172 950
173 189
174 301
174 677
174 826
174 944
174 999
175 531
176 177
176 178
176 506
176 592
176 630
176 842
177 180
177 234
177 299
177 330
177 373
177 724
178 291
178 775
179 182
179 409
179 852
179 854
180 182
180 268
180 521
180 529
180 558
180 795
181 182
181 228
181 261
181 421
181 623
181 633
182 183
182 192
182 751
182 899
183 186
183 566
183 572
183 638
183 920
184 185
184 222
184 778
184 898
185 860
185 890
186 187
186 188
186 189
186 758
186 919
187 330
187 738
187 851
188 189
188 336
188 789
188 793
189 425
189 673
189 757
189 910
190 338
190 368
190 370
190 812
190 823
191 193
191 194
191 667
192 193
192 194
192 244
192 350
192 370
192 503
192 578
192 667
193 888
193 960
194 196
194 311
194 741
194 794
194 846
195 566
195 598
195 599
195 836
196 239
196 315
196 367
196 506
196 929
197 198
197 856
197 994
197 997
198 200
198 201
198 440
198 721
199 200
199 201
199 435
199 478
199 673
199 709
199 871
200 202
200 358
200 928
202 203
202 307
202 757
203 208
203 555
204 301
204 591
204 767
204 902
205 206
205 458
205 673
205 678
205 680
205 730
205 903
206 208
206 279
206 312
206 319
206 765
206 891
207 209
207 231
207 259
207 295
207 308
207 730
207 805
208 255
208 297
208 354
208 360
208 479
208 513
208 881
209 694
209 779
209 817
209 909
209 972
210 212
210 308
210 669
211 427
211 530
211 894
211 913
212 286
212 497
212 639
213 480
213 566
213 642
213 809
213 916
214 252
214 590
214 649
215 217
215 510
215 854
215 886
216 219
216 316
216 501
216 538
216 627
216 920
217 220
217 556
217 639
217 994
218 221
218 244
218 333
218 576
218 794
218 876
218 904
219 222
219 433
219 543
220 740
220 775
220 952
220 987
221 224
221 498
221 757
221 894
222 225
222 305
222 308
222 391
222 826
223 266
223 346
224 227
224 291
224 462
224 544
224 577
224 615
224 625
224 866
224 917
225 226
225 376
226 283
226 769
226 842
226 928
227 229
227 349
227 587
227 889
227 910
228 231
228 541
228 552
228 567
228 732
228 935
229 467
229 542
229 866
229 967
230 232
230 539
230 541
230 647
230 665
230 797
231 233
231 866
232 233
232 350
232 419
232 423
232 699
233 234
233 235
233 236
233 970
234 236
234 418
234 485
234 490
234 526
234 951
235 236
235 266
235 419
235 673
235 699
236 273
236 431
236 928
237 238
237 550
238 239
238 241
238 423
239 763
240 241
240 287
240 828
240 897
240 913
241 296
241 349
241 374
241 629
242 243
242 245
242 433
242 585
242 714
242 749
242 875
242 945
243 246
243 300
243 338
243 917
244 245
244 247
244 441
244 933
245 246
245 248
245 398
246 290
246 506
246 755
246 768
247 248
247 426
247 441
247 442
247 457
248 250
248 612
248 660
249 251
249 372
249 453
249 828
250 573
250 664
250 823
250 983
251 254
251 355
251 401
251 519
251 826
251 874
252 254
252 305
252 399
252 437
252 470
252 904
252 932
253 380
253 579
255 257
255 331
255 343
255 490
255 621
256 259
256 370
256 448
256 683
256 785
256 978
257 259
257 365
257 775
257 821
257 906
257 917
257 988
257 994
258 259
258 260
258 261
258 557
258 895
259 260
259 275
259 613
259 822
260 495
260 640
261 262
261 300
261 486
261 522
261 788
261 966
262 263
262 265
262 435
262 717
262 722
263 291
263 480
263 496
264 265
264 266
264 267
264 385
264 584
265 268
265 389
265 691
265 751
265 844
265 992
266 435
266 654
266 755
266 774
266 958
267 269
267 505
267 593
268 473
268 683
268 741
269 270
269 271
269 272
269 789
269 927
270 271
270 470
270 503
270 516
270 559
270 619
270 624
270 638
271 560
271 750
271 793
272 273
272 274
272 660
272 823
273 275
273 276
273 281
273 284
273 441
273 446
273 451
274 343
274 863
274 908
275 280
275 281
275 534
275 729
275 791
275 844
275 958
276 279
276 378
276 420
276 702
277 990
278 281
278 424
278 457
278 577
278 625
278 647
278 723
278 867
278 895
279 430
279 487
279 937
279 960
280 436
280 852
280 901
281 284
281 661
281 676
281 685
281 796
281 920
282 697
282 751
282 832
282 956
283 297
283 316
283 495
283 564
283 764
284 396
284 743
285 300
285 847
285 882
286 289
287 908
288 290
288 291
288 746
288 831
289 291
289 635
290 293
290 357
290 613
290 692
290 993
291 367
291 475
291 525
292 732
292 899
292 914
293 296
293 366
293 565
293 634
293 723
293 925
293 999
294 295
294 297
294 421
294 445
294 583
295 298
295 998
296 297
297 299
297 622
297 628
297 630
297 719
297 757
297 803
298 608
298 818
299 617
299 821
299 881
300 370
300 697
301 316
301 442
301 881
302 303
302 305
302 431
302 578
303 305
303 875
303 889
303 903
303 991
303 999
304 336
304 515
304 883
304 946
305 558
305 650
306 509
306 534
306 642
306 680
306 710
306 752
307 358
307 777
307 807
307 891
308 769
309 359
309 715
309 950
310 313
310 530
310 878
310 881
310 906
310 972
311 312
311 528
311 807
312 314
312 508
312 826
313 315
313 316
313 462
313 464
313 855
313 867
313 888
314 351
314 632
314 715
314 805
315 640
315 840
315 979
316 391
316 394
316 746
316 756
316 760
316 957
317 318
317 432
317 956
318 319
318 557
319 322
319 642
319 740
319 742
320 560
320 627
320 787
320 827
320 952
321 323
321 331
321 791
321 922
322 400
322 578
322 653
322 944
323 412
323 491
323 803
323 947
324 477
325 379
325 591
325 687
325 755
325 798
325 936
326 508
326 607
326 872
327 617
327 661
327 813
328 330
328 331
328 729
329 331
330 426
330 928
330 955
331 333
331 751
331 831
332 334
332 402
332 425
332 466
332 508
332 616
332 701
333 558
333 614
334 639
334 841
334 867
335 383
335 527
335 596
335 601
336 465
336 568
336 828
336 988
337 340
337 407
337 520
337 563
337 587
337 632
337 732
337 750
338 340
338 418
338 592
338 716
338 910
339 818
339 979
340 454
341 342
341 384
341 433
341 502
341 695
341 858
342 520
342 542
342 849
343 345
343 346
343 355
343 483
343 733
343 853
343 862
343 983
344 346
344 477
344 606
344 792
345 347
346 349
346 586
346 666
346 834
347 348
347 490
348 386
348 387
348 607
348 691
349 352
349 498
349 610
349 689
349 830
350 351
350 537
350 576
350 649
350 852
351 353
351 354
351 712
351 756
351 793
351 848
352 353
352 379
352 514
352 721
352 776
353 504
353 671
353 748
353 830
354 475
354 588
354 954
355 374
355 638
355 793
355 910
356 357
356 358
356 628
356 880
357 422
357 626
357 635
357 799
357 969
358 359
358 398
358 468
358 684
358 842
358 898
359 361
359 362
359 486
359 589
359 711
359 865
360 752
360 816
361 437
361 609
361 892
361 956
362 363
362 397
363 364
363 387
364 409
364 636
364 980
365 442
365 731
365 983
365 990
366 702
366 879
367 370
367 391
367 418
367 638
367 661
367 667
367 696
367 858
368 369
368 371
368 648
368 815
369 370
369 371
369 413
369 432
369 869
370 460
370 640
370 734
370 821
370 824
370 883
371 374
371 610
372 375
372 619
372 655
373 571
374 376
374 497
374 606
375 571
375 627
375 682
375 895
376 377
376 957
377 380
377 634
377 647
377 810
378 379
378 672
378 960
380 381
380 615
381 382
381 416
381 538
381 584
381 667
382 383
382 384
382 477
382 670
382 703
382 728
382 747
382 749
382 902
383 386
383 650
383 658
383 937
383 955
384 725
384 881
385 583
385 598
385 745
385 771
385 997
386 389
386 422
386 630
387 389
387 936
388 390
388 895
388 937
388 956
389 392
389 408
389 693
389 738
389 742
389 843
390 392
390 743
390 998
391 444
391 470
391 628
391 753
391 774
391 808
391 881
391 938
392 393
392 394
394 395
394 397
394 448
394 666
394 687
394 987
395 588
395 643
396 398
396 399
396 435
396 534
397 399
398 401
398 723
398 979
399 799
400 402
400 403
400 502
400 560
400 648
400 738
401 582
401 786
401 977
402 405
402 474
403 522
403 755
403 903
403 988
404 406
404 738
404 905
405 760
405 932
406 456
406 711
406 870
407 408
407 409
408 410
408 672
408 815
409 411
409 412
409 458
409 718
410 744
411 425
411 561
411 682
411 712
412 413
412 415
412 696
412 802
413 414
413 937
413 983
414 415
414 516
414 536
414 931
414 979
415 902
415 921
415 965
415 971
415 983
416 642
416 776
416 783
416 873
417 575
417 669
417 951
418 520
419 420
419 498
419 984
420 421
420 515
420 600
421 422
421 490
421 531
421 730
421 913
422 424
422 783
422 788
422 921
422 974
423 424
423 588
423 608
425 428
425 548
426 427
427 429
427 430
427 830
428 494
428 520
428 573
428 808
428 903
429 603
429 695
429 829
430 432
430 887
431 433
431 481
431 594
432 579
432 619
432 839
432 952
433 664
433 758
434 594
434 733
434 964
435 622
436 438
436 507
436 920
436 938
436 947
437 439
437 440
438 441
439 525
439 705
440 441
440 458
440 776
440 863
441 444
441 459
441 555
441 946
442 555
442 880
443 498
443 618
443 752
443 834
444 822
444 973
445 694
445 706
445 749
445 775
446 447
446 448
446 712
447 448
447 450
447 454
447 687
447 723
447 847
447 986
447 993
449 489
449 504
449 664
449 666
449 941
450 733
450 805
450 986
451 452
451 733
451 888
451 928
452 454
452 455
452 582
452 602
453 456
453 625
454 625
454 685
454 724
454 973
455 456
455 808
456 560
456 728
456 794
456 820
456 977
457 458
457 492
457 626
458 461
458 586
458 635
459 460
459 462
459 548
459 795
460 574
460 660
460 949
461 462
461 463
461 596
461 606
461 952
462 463
462 528
462 999
463 464
463 465
463 480
463 488
464 465
464 466
466 469
466 869
467 468
467 726
467 843
468 471
468 474
468 508
468 618
468 699
468 836
468 992
469 519
469 582
469 694
469 950
469 970
471 472
471 473
471 595
471 728
471 743
471 801
471 918
472 474
472 828
473 643
473 659
473 970
474 565
474 579
474 777
475 977
476 727
477 478
477 479
477 763
477 824
478 719
478 910
479 482
479 835
480 651
480 761
481 503
481 712
481 731
481 943
482 521
482 599
482 814
483 485
483 486
483 668
483 798
484 619
484 652
484 685
484 865
484 876
485 486
485 498
485 584
485 697
486 487
486 489
486 668
486 934
487 488
487 720
488 489
488 490
488 491
488 757
489 492
489 514
489 808
490 717
490 949
491 492
491 642
493 540
493 624
493 718
494 614
494 665
494 748
494 762
495 496
495 815
496 497
496 680
496 817
497 675
497 907
497 943
498 499
498 500
499 500
499 501
499 523
499 614
499 828
499 993
500 768
500 870
500 884
501 502
501 651
501 931
502 503
502 505
502 775
503 812
504 505
504 507
504 637
505 689
505 903
506 507
506 938
506 958
507 508
507 882
509 510
509 567
509 729
509 738
509 983
510 511
510 624
511 512
511 562
511 600
511 822
512 513
512 578
512 770
512 797
513 515
513 995
514 516
515 517
515 518
515 718
515 807
516 627
516 693
516 800
517 520
517 600
517 610
517 688
517 999
518 942
519 546
519 826
520 591
520 667
521 523
521 748
521 823
522 525
522 857
522 970
523 526
523 613
523 706
524 525
524 645
524 667
524 829
524 850
524 922
525 528
525 592
525 864
526 529
526 572
526 809
526 962
527 528
528 530
528 625
528 704
528 942
528 971
529 532
529 850
530 532
530 563
530 698
530 703
530 736
531 552
531 978
532 792
532 968
534 536
534 887
534 938
534 958
535 537
536 576
536 629
537 539
537 558
537 943
537 962
538 539
538 541
538 582
538 594
538 765
538 888
538 923
539 541
539 647
539 706
540 543
540 738
540 935
541 544
541 637
541 715
541 789
541 909
542 543
542 652
542 676
542 695
542 821
543 944
544 546
544 547
544 698
545 546
545 735
545 745
546 555
546 678
546 964
547 550
547 847
548 549
548 551
548 777
548 826
548 833
548 881
549 552
549 635
549 669
549 921
550 552
550 677
550 692
550 694
550 976
551 552
551 553
551 583
551 628
551 767
551 952
552 553
552 830
553 556
554 555
554 995
555 556
555 557
556 557
556 559
557 559
557 560
558 667
558 897
558 926
560 581
560 919
561 562
561 564
561 600
561 664
561 665
561 710
561 806
561 982
562 565
562 607
562 711
562 891
562 904
563 564
563 565
563 681
564 609
564 920
564 955
565 566
565 568
565 942
565 956
566 568
566 615
566 758
566 868
567 793
567 810
567 905
568 571
568 908
569 571
569 673
569 864
570 658
571 574
571 611
572 842
573 574
573 575
573 733
573 783
573 791
574 602
575 673
576 711
576 815
577 580
577 776
577 971
578 580
578 852
579 582
579 726
579 766
580 634
580 958
580 963
581 663
581 761
582 584
582 671
583 585
583 632
583 846
584 586
584 587
584 702
584 824
584 914
585 792
586 588
586 596
586 758
587 800
587 892
588 632
590 592
590 593
590 737
590 816
590 842
591 643
591 750
591 951
592 599
593 596
593 766
595 598
595 865
595 987
596 597
596 730
596 952
597 598
597 876
598 600
598 732
598 815
598 860
598 952
599 645
599 794
599 847
599 960
599 972
600 603
601 604
601 909
602 604
602 803
602 838
602 908
603 605
603 611
603 820
603 836
604 605
604 607
604 854
605 606
605 607
605 608
605 631
606 609
606 947
607 609
607 652
608 609
608 611
608 637
608 661
608 714
609 784
609 888
610 612
610 880
611 612
611 613
611 851
611 964
612 654
612 657
612 682
612 726
612 976
612 991
613 616
613 774
614 729
615 631
615 768
615 928
615 941
616 617
616 618
616 619
616 681
617 618
617 619
617 620
617 792
617 905
618 619
618 798
618 945
619 661
619 666
619 685
619 928
620 621
620 622
621 763
621 821
621 986
622 639
622 670
622 997
624 625
624 738
626 632
626 821
626 901
627 630
627 895
628 631
628 845
629 631
629 657
629 895
631 633
631 634
631 645
631 782
631 794
631 918
633 636
633 783
634 636
634 771
635 834
635 883
636 637
636 638
636 857
638 641
638 790
638 897
638 905
639 811
640 641
640 643
640 703
641 837
642 662
642 664
642 964
644 646
644 647
645 646
645 651
646 681
647 650
647 966
648 650
649 650
649 930
649 988
650 651
650 671
650 774
651 665
651 666
652 655
652 806
653 706
653 710
653 874
654 657
655 657
655 791
655 873
656 658
658 884
658 968
659 666
660 661
660 768
662 663
662 664
663 666
663 779
664 906
665 847
665 863
667 791
667 921
667 935
667 941
668 671
668 775
669 672
669 835
670 673
670 974
671 674
674 676
674 756
674 762
675 677
675 793
676 678
676 787
677 833
678 680
678 681
678 889
678 896
678 908
679 680
679 721
679 979
680 692
680 863
681 684
682 685
683 684
683 720
684 977
685 821
686 688
687 913
688 690
688 691
688 976
689 764
690 691
690 693
690 813
690 977
690 983
691 692
692 693
692 725
692 846
692 990
692 997
693 780
693 923
694 696
696 698
696 699
697 700
697 739
697 870
697 982
698 699
701 704
701 772
701 809
703 726
703 947
704 705
704 892
705 706
705 707
706 708
706 709
706 761
707 708
707 710
707 742
707 928
707 998
708 894
709 921
709 957
710 851
710 912
710 960
712 713
712 715
712 772
712 856
713 714
714 724
714 806
714 861
715 717
715 993
716 718
716 803
716 960
716 998
717 720
717 939
718 721
719 722
719 823
719 833
721 724
721 894
722 723
722 725
723 794
723 851
724 886
727 730
727 747
727 954
728 807
728 928
729 847
731 939
732 735
733 734
733 736
733 753
733 765
733 824
734 737
734 898
735 738
736 914
736 920
736 931
736 935
737 738
737 740
738 994
739 890
739 934
740 742
740 887
740 925
740 981
741 742
741 854
742 743
742 890
744 876
745 749
747 749
747 914
748 885
748 984
749 750
749 790
749 930
750 751
750 902
751 754
751 835
751 852
751 888
753 754
755 785
756 834
756 920
756 960
757 759
758 763
758 804
759 760
759 761
759 795
759 875
760 883
760 960
761 762
761 764
761 989
762 763
762 764
762 765
762 829
763 766
763 921
764 765
764 951
764 968
765 767
766 767
766 927
767 770
767 883
768 770
768 970
768 984
769 771
769 772
770 772
770 841
771 772
771 854
772 827
773 826
773 917
773 960
773 996
774 776
774 804
777 790
777 946
778 780
778 781
778 881
779 830
780 995
781 784
782 783
782 831
783 784
783 785
783 852
784 825
784 862
784 919
785 786
785 788
786 788
786 789
786 888
787 788
788 793
788 835
789 792
789 800
789 967
790 793
791 852
793 796
794 796
794 978
795 796
795 797
795 994
796 985
798 800
798 801
799 800
799 802
799 985
800 888
800 907
801 820
801 941
802 805
802 877
803 806
803 966
804 805
805 808
806 906
807 809
807 832
808 810
810 812
811 813
811 816
813 814
813 815
814 950
814 967
815 864
815 988
816 847
816 904
816 928
817 820
817 962
818 819
819 864
819 873
820 822
820 823
821 977
822 825
822 949
823 825
823 826
823 834
824 827
825 918
826 828
826 862
826 934
827 830
829 832
829 939
830 832
830 940
831 833
832 833
833 835
834 837
835 836
836 862
836 916
837 839
838 839
838 848
839 847
840 841
841 844
841 894
841 911
841 948
842 921
843 844
843 975
844 847
844 930
845 848
846 848
846 944
847 998
848 849
848 851
849 850
849 851
849 959
850 851
850 852
851 854
851 942
852 854
853 856
855 981
856 913
856 952
857 858
857 860
857 927
857 937
857 964
858 861
858 888
859 862
860 861
860 862
860 945
861 862
861 908
861 979
861 990
862 911
862 939
863 898
863 994
864 964
866 867
866 868
866 899
868 869
869 870
869 872
870 872
870 921
872 873
872 960
874 876
875 877
875 878
875 886
875 932
875 998
876 955
877 878
877 919
877 964
879 882
879 960
879 979
881 882
883 886
884 885
884 886
886 887
887 888
887 889
887 935
889 890
889 913
890 891
890 893
891 893
891 965
892 893
894 895
895 898
895 942
896 899
896 926
897 900
898 901
899 900
899 901
900 901
901 998
902 903
902 910
903 906
903 923
904 985
907 910
908 909
910 911
910 912
910 945
911 912
912 914
913 914
913 915
914 915
914 925
914 938
916 917
916 963
917 919
920 921
922 923
922 924
923 924
923 925
923 926
924 927
925 956
926 927
927 929
929 932
930 988
931 934
931 961
931 994
933 934
933 935
934 935
934 937
935 937
935 938
936 938
937 939
938 939
938 940
938 941
941 943
943 944
944 946
945 948
946 949
947 950
947 980
948 950
949 951
949 952
951 953
951 954
953 955
957 988
959 961
961 962
962 963
962 965
964 967
965 966
965 967
965 968
967 969
968 969
969 971
970 973
971 973
971 974
972 973
972 985
973 975
974 976
974 977
975 978
975 996
979 981
981 982
982 985
986 988
988 989
988 991
989 990
989 991
989 992
991 992
992 995
995 996
995 998
996 997
997 999
