# Supplementary material for: Strategic distribution of seeds to support diffusion in complex networks
Source: PLoS One. 2018 Oct 16;13(10):e0205130. doi: 10.1371/journal.pone.0205130 (PMC6191084; doi:10.1371/journal.pone.0205130)
Supplement: S1 Data — (ZIP) [file pone.0205130.s002.zip › Part3/14.txt]

0 4
0 134
0 344
0 503
0 526
0 736
0 760
0 839
0 876
0 997
1 3
1 21
1 411
1 590
1 605
1 654
1 666
1 680
1 831
1 871
1 998
2 3
2 461
2 620
2 812
2 925
2 939
2 962
3 116
3 214
3 275
3 346
3 538
3 922
4 93
4 451
4 801
5 7
5 79
5 89
5 791
5 833
5 891
6 89
6 273
6 546
6 574
6 674
6 699
6 843
7 10
7 19
7 743
7 863
8 10
8 31
8 138
8 307
8 357
8 582
8 844
8 944
9 11
9 13
9 38
9 123
9 209
9 465
9 484
9 597
9 773
9 830
9 837
10 271
10 289
10 294
10 324
10 573
10 575
11 12
11 488
12 16
12 416
13 231
13 266
13 640
13 716
13 876
14 15
14 67
14 187
14 197
14 201
14 449
14 588
14 812
14 973
15 19
15 56
15 106
15 187
15 355
15 424
15 676
16 18
16 20
16 280
16 447
16 484
16 929
17 116
17 296
17 348
17 426
17 466
17 544
17 627
17 639
17 765
17 831
18 20
18 22
18 80
18 556
18 614
18 772
19 20
19 54
19 130
19 345
19 549
19 560
19 681
19 849
19 972
20 34
20 345
20 603
20 617
20 710
20 924
21 23
21 24
21 219
21 383
21 512
21 558
21 669
22 45
22 741
23 24
23 26
23 142
23 284
23 537
23 621
23 669
24 279
24 428
24 677
25 26
25 146
25 367
25 449
25 453
25 524
25 601
25 607
25 629
25 795
26 30
26 99
26 552
26 741
26 769
26 770
26 835
26 955
26 985
27 29
27 280
27 301
27 587
27 593
27 836
28 29
28 336
28 733
28 858
28 953
29 33
29 216
29 317
29 441
29 568
29 642
29 932
29 959
30 234
30 238
30 389
30 587
30 712
30 725
31 34
31 122
31 132
31 140
31 221
31 349
31 476
31 674
31 868
32 277
32 306
32 313
32 530
32 795
32 822
32 898
32 939
33 34
33 154
33 876
34 36
34 37
34 38
34 215
34 424
34 696
35 158
35 232
35 475
36 37
36 39
36 229
36 302
36 305
36 316
36 761
36 959
37 40
37 195
37 601
37 775
37 981
38 73
38 118
38 199
38 846
38 847
38 848
38 937
39 41
39 42
39 118
39 349
39 421
39 430
39 535
39 718
39 774
39 973
40 301
40 366
40 396
40 457
40 915
40 976
41 42
41 44
41 45
41 390
41 960
42 43
42 46
42 144
42 485
42 699
43 227
43 234
43 250
43 555
43 572
43 706
43 864
43 981
44 338
44 589
44 600
44 693
44 759
44 840
44 903
45 48
45 95
45 203
45 294
45 452
45 563
45 642
45 665
45 682
45 862
45 872
45 996
46 49
46 510
46 544
46 620
46 881
48 49
48 225
48 266
48 445
48 456
48 560
48 758
48 884
49 168
49 478
49 587
49 894
50 162
50 181
50 186
50 291
50 421
50 455
50 473
50 608
51 53
51 86
51 348
51 504
51 525
51 532
51 809
51 846
52 53
52 57
52 64
52 134
52 136
52 173
52 177
52 291
52 338
52 341
52 655
52 680
52 899
53 209
53 210
53 286
53 743
54 55
54 57
54 58
55 274
55 317
55 339
55 673
55 794
55 949
56 59
56 60
56 304
56 526
56 533
56 784
56 945
57 59
57 60
57 366
57 449
57 544
57 981
58 59
58 60
58 80
58 143
58 265
58 316
58 343
58 497
58 824
58 901
58 947
59 60
59 62
59 63
59 373
59 739
59 770
59 891
60 162
60 237
60 386
60 408
60 701
60 822
61 64
61 471
61 518
61 579
61 598
61 843
61 931
61 979
62 64
62 562
62 639
62 761
62 816
62 905
63 65
63 143
63 425
63 661
63 697
63 701
63 941
63 983
64 115
64 214
64 304
64 663
64 674
64 875
64 946
65 66
65 67
65 68
65 69
65 94
65 275
65 333
65 383
65 517
65 638
66 218
66 232
66 477
66 634
66 807
67 69
67 71
67 254
67 288
67 951
68 70
68 71
68 72
68 77
68 835
68 912
68 936
69 72
69 266
69 568
69 986
70 72
70 73
70 268
70 458
70 474
70 604
70 990
71 286
71 706
71 824
71 928
71 965
72 76
72 194
72 323
72 431
72 592
72 605
72 691
72 697
72 730
73 76
73 77
73 149
73 321
73 375
73 466
73 512
73 546
73 653
73 835
73 945
74 75
74 151
74 469
74 488
74 496
74 517
74 531
74 599
74 975
75 76
75 78
75 164
75 647
75 747
75 948
75 950
76 165
76 321
76 323
76 912
76 938
76 969
77 202
77 248
77 308
77 424
77 493
77 797
77 837
77 868
78 294
78 499
78 538
79 118
79 252
79 552
79 677
79 814
79 968
80 84
80 162
80 188
80 313
80 450
80 746
80 804
80 835
80 882
80 998
81 225
81 793
81 888
82 157
82 187
82 248
82 591
82 778
82 881
82 966
83 86
83 127
83 336
83 641
84 85
84 140
84 186
84 191
84 510
84 613
84 874
85 87
85 108
85 324
85 326
85 349
85 455
85 500
85 579
85 670
85 775
85 907
85 925
85 975
85 981
86 156
86 171
86 448
86 472
86 542
87 262
87 548
87 557
87 653
87 754
87 840
87 923
88 91
88 537
88 539
88 564
88 578
88 631
88 899
88 973
89 92
89 352
89 529
89 907
89 929
90 106
90 154
90 212
90 274
90 618
91 168
91 587
91 704
91 710
91 994
92 96
92 109
92 153
92 580
92 864
92 919
92 941
92 987
92 990
93 95
93 324
93 438
93 526
93 626
93 732
93 905
94 96
94 182
94 578
94 669
94 804
95 96
95 98
95 99
95 115
95 708
95 710
95 722
96 99
96 437
96 603
96 618
96 862
96 910
97 98
97 207
97 324
97 362
97 766
97 935
98 440
98 844
99 102
99 130
99 422
99 545
99 887
99 969
99 975
100 102
100 264
100 327
100 660
100 691
100 888
101 103
101 104
101 146
101 325
101 335
101 845
101 928
101 999
102 104
102 105
102 191
102 206
102 631
102 683
102 792
103 104
103 106
103 160
103 227
103 392
103 591
103 593
103 639
103 838
104 106
104 115
104 511
104 665
104 754
104 981
105 106
105 109
105 162
105 306
105 425
105 522
105 937
105 939
106 484
106 653
106 691
107 110
107 111
107 336
107 414
107 473
107 733
107 927
108 424
108 465
108 507
108 674
108 680
108 703
108 711
108 817
108 906
108 933
108 942
108 966
109 110
109 111
109 189
109 375
109 426
109 544
109 935
110 114
110 128
110 222
110 234
110 273
110 342
110 387
110 499
110 515
110 621
110 624
110 694
110 704
110 820
111 113
111 115
111 263
111 311
111 576
111 674
111 929
112 114
112 162
112 371
112 435
112 646
112 711
112 835
112 859
112 980
113 117
113 345
113 360
113 387
113 402
113 576
114 117
114 129
114 578
114 790
114 836
114 991
115 119
115 140
115 259
115 319
115 486
116 120
116 123
116 321
116 464
116 480
116 743
116 783
116 951
117 120
117 200
117 463
117 768
118 122
118 295
118 303
118 319
118 541
118 714
118 918
118 974
119 137
119 144
119 367
119 485
119 528
119 569
119 593
120 122
120 273
120 626
120 840
120 870
120 921
121 353
121 410
121 599
121 694
121 730
122 124
122 246
122 597
122 987
123 125
123 369
123 378
123 439
123 745
123 787
123 985
124 126
124 156
124 166
124 170
124 643
124 645
124 756
125 129
125 205
125 301
125 503
125 834
126 200
126 336
126 469
126 716
126 992
127 292
127 444
127 563
127 582
127 795
128 131
128 222
128 356
128 579
129 131
129 132
129 349
129 485
129 498
130 133
130 194
130 219
130 393
130 517
130 692
130 985
131 135
131 184
131 428
131 495
131 648
131 678
131 967
132 133
132 242
132 337
132 403
132 668
132 796
132 898
132 899
133 134
133 135
133 136
133 466
133 489
133 938
134 168
134 237
134 352
134 683
135 138
135 380
135 504
135 912
136 137
136 138
136 140
136 180
136 256
136 302
136 435
137 139
137 349
137 379
137 486
137 571
137 726
137 751
138 140
138 306
138 318
138 833
139 141
139 143
139 415
139 443
139 807
140 519
140 731
140 881
141 142
141 143
141 266
141 271
141 622
141 849
142 214
142 257
142 287
142 296
142 672
142 997
143 193
143 522
143 634
143 730
143 849
144 369
144 425
144 495
144 501
144 785
144 818
144 863
144 867
144 899
145 147
145 149
145 520
145 695
145 716
146 150
146 160
146 295
146 348
146 382
146 388
146 857
146 955
146 995
147 513
147 648
147 900
148 149
148 151
148 378
148 473
148 743
148 783
148 893
148 960
149 217
149 250
149 716
149 758
149 792
149 859
149 877
149 964
150 153
150 407
150 558
150 615
150 725
150 735
151 152
151 179
151 196
151 250
151 255
151 410
151 719
151 776
151 884
152 156
152 167
152 334
152 892
152 953
153 155
153 243
153 259
153 435
153 728
153 772
154 436
154 524
155 322
155 337
155 480
155 688
155 805
155 852
156 411
156 625
156 636
156 735
157 159
157 425
157 667
158 369
158 624
158 697
158 775
158 788
158 846
159 163
159 297
159 326
159 836
159 853
159 911
159 950
160 162
160 163
160 195
160 739
160 827
160 909
160 945
161 165
161 447
161 451
161 509
161 792
161 994
162 165
162 359
162 733
163 165
163 166
163 169
163 537
163 546
163 625
164 167
164 168
164 291
164 451
164 459
164 474
164 654
164 681
164 909
165 168
165 169
165 411
165 421
165 730
165 880
166 178
166 194
166 609
166 762
166 880
167 169
167 170
167 291
167 334
167 663
167 800
167 883
167 938
167 981
167 988
168 170
168 190
168 247
168 593
168 835
169 170
169 172
170 171
170 173
170 177
170 190
170 202
170 525
170 606
170 911
170 994
171 172
171 339
171 341
171 371
171 400
171 617
171 691
171 705
172 176
172 192
172 582
172 802
172 950
173 174
173 463
173 610
173 642
173 754
173 847
173 963
174 175
174 253
174 541
174 653
174 708
174 767
175 179
175 300
175 358
175 531
175 645
175 817
176 178
176 306
176 657
176 769
177 178
177 180
177 224
177 454
177 589
178 182
178 229
178 338
178 549
178 721
178 799
178 937
179 343
179 371
179 582
179 708
179 730
179 753
180 181
180 246
180 831
180 982
180 990
181 184
181 185
181 295
181 418
181 609
181 620
181 708
181 746
181 870
181 876
181 898
182 185
182 611
182 771
182 794
183 185
183 193
183 257
183 284
183 765
183 817
183 854
183 874
183 910
183 919
184 185
184 186
184 188
184 297
184 361
184 491
184 508
184 595
184 685
185 506
185 510
185 722
185 931
186 190
186 237
186 308
186 392
186 519
186 818
186 878
186 894
187 191
187 396
187 468
187 492
187 559
187 624
187 697
187 825
188 192
188 224
188 320
188 344
188 390
188 513
189 404
189 433
189 519
189 629
189 944
190 196
190 283
190 436
191 303
191 837
191 922
191 976
191 979
192 193
192 196
192 258
192 751
192 984
193 223
193 227
193 504
193 525
193 633
194 197
194 205
194 334
194 433
194 571
194 805
194 932
195 197
195 219
195 227
195 256
195 611
195 768
195 799
195 949
196 386
196 595
196 721
196 975
196 998
197 198
197 299
197 305
198 745
198 748
199 203
199 384
199 454
199 780
199 929
200 202
200 348
200 953
201 241
201 879
201 976
202 204
202 205
202 213
202 266
202 779
203 204
203 219
203 241
203 287
203 609
203 669
203 787
203 805
203 822
203 975
204 206
204 215
204 288
204 332
204 562
204 931
205 206
205 207
205 435
205 741
205 847
206 208
206 257
206 506
206 592
206 728
207 209
207 211
207 294
207 398
207 403
207 406
207 617
207 628
207 828
208 212
208 390
208 441
208 624
208 673
208 769
208 993
209 352
209 530
209 821
209 944
209 961
210 211
210 214
210 421
211 890
211 990
212 216
212 244
212 258
212 858
213 216
213 856
213 932
214 217
214 295
214 345
214 563
214 626
214 736
214 796
214 842
214 916
214 994
215 216
215 217
215 218
215 228
215 439
215 494
215 713
215 904
216 252
216 827
216 978
217 357
217 993
218 285
218 307
218 506
218 569
218 611
218 734
219 234
219 256
219 353
219 406
219 537
219 676
219 697
219 862
220 222
220 286
220 402
220 674
220 687
220 736
220 811
221 651
221 752
221 834
221 859
222 226
222 440
222 657
223 335
223 354
223 436
223 582
223 677
223 686
224 228
224 279
224 431
224 441
224 765
225 226
225 229
225 643
225 943
226 228
226 285
226 344
226 549
226 822
227 671
227 983
228 244
228 265
228 384
228 465
228 667
228 794
229 262
229 312
229 316
229 379
229 558
229 865
229 972
230 231
230 441
230 515
230 523
230 536
230 564
230 820
230 987
231 411
231 430
231 888
231 935
231 943
232 233
232 235
232 389
232 513
232 590
232 665
232 703
232 801
233 318
233 323
233 498
233 603
233 691
233 732
233 862
233 977
234 236
234 241
234 300
234 505
234 514
234 530
234 653
235 236
235 546
235 588
236 240
236 315
236 449
236 492
237 240
237 525
237 934
238 240
238 241
238 271
238 432
238 684
238 746
238 922
239 242
239 243
239 288
239 388
239 447
239 567
239 660
239 720
239 865
240 365
240 575
240 663
240 665
240 772
240 775
241 242
241 447
241 731
242 396
242 805
242 826
242 860
242 994
243 244
243 389
243 500
243 812
243 846
243 964
244 247
244 248
244 383
244 586
244 646
244 683
244 792
245 247
245 249
245 344
245 493
246 249
246 306
246 520
246 523
246 563
246 642
246 727
246 745
246 772
246 862
246 878
246 948
247 249
247 270
247 731
247 777
247 922
248 268
248 289
248 330
248 384
248 700
248 856
248 994
249 330
249 915
250 334
250 506
250 523
250 704
250 889
250 955
251 253
251 283
251 880
251 883
251 921
251 953
252 256
252 407
252 749
252 827
253 256
253 257
253 323
253 347
253 476
253 662
254 258
254 267
254 296
254 340
254 531
254 584
254 997
255 257
255 258
255 853
256 260
256 481
256 540
256 654
257 517
257 730
258 262
258 314
258 561
258 628
259 263
259 618
259 736
260 261
260 263
260 379
260 423
260 612
260 669
260 730
260 911
260 939
261 276
261 277
261 285
261 313
261 443
261 538
261 615
261 648
261 798
261 995
262 264
262 495
262 539
262 777
262 965
263 264
263 267
263 584
263 608
263 666
264 265
264 492
264 898
264 950
265 408
265 510
265 842
265 923
266 396
266 506
266 552
266 895
267 271
267 348
267 404
267 428
267 432
267 626
267 781
268 272
268 635
268 690
268 916
268 935
268 988
269 271
269 614
269 671
269 840
270 284
270 559
270 581
271 546
271 763
271 858
272 276
272 982
273 349
273 625
274 277
274 479
274 600
274 611
274 702
274 716
274 903
275 279
275 487
275 568
275 613
275 961
275 999
276 334
276 465
276 633
276 664
276 677
276 679
276 723
276 809
276 869
276 942
277 281
277 578
277 630
277 735
277 951
278 321
278 456
278 735
278 834
278 865
279 282
279 535
279 984
280 283
280 426
280 609
280 624
280 633
281 282
281 284
281 285
281 597
281 921
281 971
282 285
282 684
282 802
282 841
283 285
283 627
283 786
283 830
284 879
285 286
285 358
285 415
285 762
285 907
285 919
286 287
286 288
286 289
286 896
287 288
287 309
287 525
287 677
287 732
287 979
288 472
288 761
288 957
289 290
289 469
289 618
289 770
289 803
290 322
290 351
290 360
290 585
290 672
290 681
290 902
291 295
291 467
291 907
291 942
292 296
292 409
292 494
292 561
292 686
292 828
292 997
293 295
293 296
293 304
293 401
293 921
293 970
293 986
294 308
294 473
294 660
294 677
295 298
295 557
295 733
296 299
296 300
296 425
296 465
296 494
296 929
296 997
297 298
297 299
297 300
297 425
297 460
297 555
298 299
298 352
298 811
299 301
299 397
299 454
299 546
299 584
299 656
299 683
299 689
299 935
300 301
300 533
300 558
300 582
300 870
300 884
301 303
301 305
301 541
301 776
301 801
302 330
302 380
302 459
302 641
302 675
302 683
302 773
302 844
302 870
302 943
303 787
303 950
303 978
304 356
304 522
304 653
305 308
305 309
305 630
305 704
306 310
306 464
306 977
307 311
307 318
307 345
307 555
307 790
307 959
308 391
308 536
308 922
308 962
309 449
309 524
309 541
309 568
309 798
310 313
310 459
310 520
310 696
310 912
311 332
311 553
311 711
311 999
312 316
312 498
313 387
313 458
313 598
313 692
313 814
313 829
314 316
314 642
314 717
314 838
315 316
315 317
315 319
315 416
315 769
315 850
316 735
316 792
316 815
316 939
317 482
317 773
317 809
317 859
317 964
318 394
318 611
318 944
318 988
319 323
319 349
319 402
319 550
319 955
319 982
320 324
320 348
320 568
320 861
320 989
321 323
321 528
321 562
321 586
321 697
321 744
321 811
321 978
322 324
322 325
322 326
322 405
322 452
323 325
323 420
323 535
323 568
323 626
323 710
323 773
323 796
324 343
324 701
324 736
325 329
325 340
325 482
325 510
325 526
326 329
326 330
326 517
326 598
326 787
326 945
327 328
327 329
327 330
327 835
327 917
328 451
328 459
328 560
328 584
328 642
328 806
329 331
329 333
329 586
329 772
329 805
329 903
329 984
330 331
330 375
330 453
330 513
330 602
331 511
331 578
331 584
331 773
331 822
332 334
332 436
332 440
332 680
332 707
332 767
332 867
332 949
333 356
333 526
333 543
334 335
334 612
334 765
334 768
334 835
334 982
335 336
335 338
335 583
335 588
335 969
336 339
336 340
336 507
336 774
337 529
337 958
337 966
338 341
338 626
338 737
338 743
338 822
338 879
339 342
339 354
339 376
339 452
340 343
340 351
340 432
340 515
340 610
340 692
340 711
340 772
340 775
341 541
341 690
341 781
342 343
342 344
342 589
342 843
342 914
343 345
343 346
343 401
343 500
343 625
343 717
343 895
343 939
343 994
344 346
344 523
344 844
344 915
344 976
344 980
345 348
345 854
345 954
346 348
346 356
346 503
346 606
346 620
346 670
346 750
346 823
347 489
347 531
347 947
347 982
348 421
348 590
348 838
348 968
349 350
349 353
349 469
349 516
349 833
349 863
350 354
350 400
350 738
350 833
350 928
351 352
351 353
351 354
351 370
351 377
351 471
351 814
352 356
352 361
352 520
352 589
353 355
353 356
353 404
353 766
353 834
354 355
354 518
355 359
355 389
355 476
355 674
355 890
355 897
356 661
356 677
356 747
357 360
357 656
357 680
358 362
358 383
358 529
358 828
358 994
359 360
359 362
359 363
359 709
359 993
360 362
360 363
360 364
360 374
360 390
360 606
360 647
361 365
361 587
361 658
361 807
361 809
361 879
362 363
362 430
362 608
362 881
362 886
363 364
363 527
363 584
363 688
363 758
363 981
364 366
364 396
364 418
364 425
364 494
364 516
364 537
364 736
365 437
365 502
365 609
365 671
365 814
366 368
366 485
366 904
366 913
366 938
366 961
367 368
367 369
367 936
368 370
368 895
368 897
368 968
369 373
369 537
369 727
369 853
369 970
370 371
370 372
370 400
371 373
371 491
371 508
371 577
371 722
371 991
372 373
372 376
372 558
372 670
372 705
372 717
372 869
372 935
373 668
373 717
373 825
374 377
374 534
374 748
374 766
374 863
375 377
375 386
375 649
375 731
375 805
375 871
375 984
376 378
376 379
376 488
376 523
376 844
376 992
377 378
377 583
377 751
377 795
377 854
378 425
378 536
378 572
378 727
378 734
379 382
379 416
379 451
379 486
379 556
379 686
379 885
379 965
379 975
379 994
380 382
380 482
380 588
380 736
381 382
381 432
381 457
381 547
381 562
381 567
381 824
381 898
382 492
382 796
382 871
382 897
382 909
383 385
383 417
383 509
383 827
383 918
384 385
384 387
384 388
384 458
384 581
384 611
384 817
384 823
385 395
385 639
385 820
386 387
386 388
386 393
386 447
386 569
386 655
386 850
387 389
387 391
387 416
387 595
387 753
387 987
388 389
388 391
388 445
388 583
388 688
389 391
389 393
389 599
389 616
390 595
390 597
390 864
390 886
390 976
391 394
391 443
391 843
391 852
391 862
392 395
392 497
392 508
392 764
392 915
393 395
393 481
393 842
393 903
393 947
393 970
394 395
394 398
394 501
394 642
394 736
395 524
395 563
395 799
395 911
396 400
396 522
396 541
396 696
396 915
397 409
397 528
397 863
397 999
398 422
398 486
398 519
398 643
398 807
399 400
399 557
399 908
400 401
400 403
400 466
400 699
401 429
401 521
401 585
402 403
402 546
402 756
402 894
402 974
403 481
403 992
404 405
404 452
404 672
404 694
404 744
404 760
404 841
404 858
404 879
405 406
405 534
405 847
405 927
405 960
406 432
406 447
406 542
406 851
407 511
407 640
408 410
408 411
408 555
408 611
409 412
409 434
409 625
409 843
409 967
409 994
410 412
410 579
410 825
411 413
411 415
411 777
412 416
412 628
412 877
412 916
412 955
413 414
413 588
413 777
413 879
413 905
413 933
414 417
414 804
414 864
414 988
415 416
415 417
415 458
415 514
416 419
416 420
416 473
416 528
416 570
416 904
416 978
417 421
417 513
417 677
418 422
418 452
418 596
418 781
418 822
418 868
419 421
419 422
419 546
419 857
420 422
420 423
420 563
420 627
420 714
420 813
420 852
420 992
421 491
421 552
421 771
422 424
422 711
422 747
423 424
423 426
423 622
423 689
423 737
423 918
423 999
424 427
424 741
424 954
425 429
425 716
426 429
426 430
426 750
426 795
427 602
427 608
427 793
427 883
427 933
427 949
427 991
428 430
428 433
428 510
428 514
428 688
428 887
429 714
429 879
429 902
430 431
430 433
430 651
430 761
430 823
430 837
430 950
431 444
431 475
431 629
431 749
431 845
431 908
432 435
432 470
432 554
432 836
433 436
433 437
433 561
433 603
433 608
433 802
433 911
434 436
434 477
434 641
434 647
435 439
435 595
435 600
435 678
435 853
435 864
435 918
436 438
436 465
436 477
436 772
436 825
437 439
437 440
437 602
437 641
438 439
438 442
438 893
438 984
439 443
439 779
440 444
440 652
440 890
441 501
441 769
441 861
442 443
442 581
442 672
443 446
443 498
444 621
445 598
445 888
446 447
446 448
446 449
446 569
446 664
446 688
447 552
447 556
447 667
447 670
447 982
448 451
448 694
448 738
448 901
449 452
449 872
449 891
449 928
449 996
450 538
450 604
450 670
450 807
451 557
452 544
452 680
452 933
453 456
453 457
453 466
453 856
453 985
454 653
454 909
454 989
455 668
455 943
456 458
456 459
456 460
456 938
457 461
457 808
458 459
459 462
459 827
459 946
459 985
460 464
460 498
460 669
461 465
461 505
461 693
461 779
461 800
461 816
461 862
462 463
462 464
462 465
462 763
462 832
463 494
463 616
463 759
463 875
464 467
464 475
464 483
464 541
464 671
464 751
464 790
464 830
464 922
465 467
465 584
465 605
465 919
466 468
466 732
466 846
467 471
467 523
467 750
467 975
468 469
468 475
468 815
469 470
469 481
469 569
469 713
469 724
469 826
470 620
470 629
470 658
470 718
470 783
470 821
470 975
471 472
471 473
471 554
472 476
472 962
473 477
473 521
473 560
473 674
473 713
473 984
474 515
474 536
474 576
474 776
475 477
475 686
475 692
475 698
475 819
475 852
475 857
475 946
476 478
476 479
476 493
477 481
477 539
477 684
477 692
477 704
477 967
478 479
478 481
478 714
478 811
479 499
479 638
479 705
479 902
479 922
480 482
480 483
480 484
480 503
480 539
480 559
480 930
481 713
481 744
482 570
483 484
483 487
483 596
483 638
483 828
483 870
484 685
484 712
484 884
484 981
484 983
485 486
485 488
485 522
485 719
485 768
486 490
486 624
486 625
486 645
486 773
486 817
487 490
487 497
487 580
487 671
487 953
488 549
488 608
489 891
490 492
490 493
490 498
490 516
490 591
490 603
490 685
490 802
490 975
491 601
491 629
491 638
491 653
491 665
491 723
491 932
492 494
492 504
492 558
492 676
492 783
492 863
493 494
493 497
493 557
493 657
493 672
494 522
494 719
494 847
494 978
495 497
495 530
495 549
495 592
495 698
495 796
495 974
496 497
496 498
496 522
496 637
496 830
496 878
497 498
497 499
497 543
498 500
498 502
498 548
498 702
498 922
499 501
499 639
499 793
499 824
499 875
500 523
500 633
500 742
500 754
500 873
501 505
501 696
501 745
501 920
502 505
502 506
502 770
503 637
503 976
504 506
504 884
505 666
505 674
505 705
505 871
506 507
506 508
506 509
506 691
506 758
506 953
507 758
507 862
508 559
508 595
508 749
508 874
509 511
509 512
509 679
509 685
509 782
510 511
510 513
510 523
510 749
510 957
511 514
511 515
511 529
511 752
511 901
511 934
512 670
512 753
512 867
512 939
512 973
513 623
513 741
514 516
514 518
514 599
514 823
515 516
515 518
515 619
515 970
516 518
516 620
516 716
516 845
516 878
517 629
517 675
517 715
517 807
517 857
517 911
517 942
518 522
518 586
518 707
518 994
519 521
519 833
520 524
520 769
521 523
521 524
522 793
522 881
523 525
523 528
523 541
523 890
523 967
524 528
524 570
524 659
524 723
525 604
525 890
525 939
525 948
526 527
526 530
528 634
528 639
528 650
528 814
528 839
528 865
528 918
528 995
529 530
529 531
529 532
529 615
529 773
530 533
530 593
530 627
530 671
530 899
531 532
531 534
531 631
531 748
531 818
531 855
531 941
532 535
532 536
532 537
532 642
532 748
532 818
533 536
533 560
533 632
533 895
533 926
533 939
534 538
534 658
535 536
535 647
535 690
535 980
536 662
536 884
536 911
537 597
537 862
538 540
538 541
538 601
538 888
538 954
539 542
539 615
539 621
539 703
539 838
540 739
540 945
540 977
541 543
541 739
541 760
542 543
542 544
542 929
542 966
543 544
544 545
544 547
544 584
544 676
544 833
544 994
545 837
546 550
547 550
547 661
547 662
547 968
548 550
548 551
548 603
548 720
548 752
548 847
549 560
550 554
550 687
550 742
550 805
551 676
551 775
552 555
552 556
552 846
553 554
553 556
553 642
553 976
554 555
554 598
555 849
556 559
556 560
556 687
556 854
557 928
558 839
558 925
560 856
561 716
561 895
561 916
562 692
562 830
563 567
563 622
563 733
563 998
564 565
564 566
564 591
564 633
564 932
564 989
565 566
565 633
565 649
565 764
566 569
566 702
566 793
566 821
566 933
566 987
567 773
567 943
568 570
568 704
569 570
569 572
570 743
570 834
571 618
571 799
571 858
571 887
571 922
571 959
572 574
572 725
573 576
573 601
573 819
573 946
573 984
574 716
575 579
575 652
576 577
576 654
576 656
576 664
576 687
576 760
576 938
577 985
578 596
578 930
578 957
579 580
579 582
579 583
579 602
579 857
580 582
580 584
580 925
580 942
581 606
581 640
582 584
582 738
583 665
583 928
584 588
584 744
584 833
584 959
585 587
585 780
585 878
585 883
586 778
586 969
587 589
587 637
588 589
588 610
588 877
588 880
589 739
589 950
589 981
590 593
590 594
590 777
590 806
590 872
591 673
591 782
591 857
592 710
592 838
592 983
593 596
593 739
593 760
593 933
594 612
594 717
594 732
594 768
594 787
594 850
594 936
594 986
595 597
595 792
595 890
595 919
595 944
596 599
596 600
596 615
597 599
597 664
597 865
597 907
598 600
598 601
598 602
598 815
599 600
599 670
599 846
599 855
600 769
600 909
600 966
601 602
601 749
601 810
602 604
602 606
602 695
603 625
603 643
603 872
605 607
605 782
606 610
606 726
606 774
606 874
607 610
607 727
608 609
608 753
608 838
609 628
609 647
609 726
609 783
609 789
609 984
610 612
610 652
611 613
611 972
612 834
613 918
613 941
613 992
613 996
614 713
615 671
615 718
615 746
615 875
616 619
616 715
616 722
616 939
616 997
617 618
617 621
618 621
619 622
619 869
619 936
620 622
620 796
620 980
621 622
621 623
621 819
621 909
622 623
622 626
622 638
622 814
624 800
624 833
624 844
625 642
626 628
626 629
626 680
626 868
626 997
627 690
628 629
628 630
628 631
628 694
628 710
628 992
630 631
630 946
630 947
630 950
631 634
631 719
632 633
632 634
632 636
632 701
632 705
633 853
633 910
633 912
633 970
634 690
634 963
635 636
635 637
635 638
635 713
635 910
635 985
636 637
636 640
636 691
636 733
637 640
637 936
638 733
638 783
639 640
639 641
639 643
639 917
640 642
640 643
640 765
641 642
641 644
641 650
641 661
642 824
643 644
644 645
644 647
645 647
645 649
646 647
646 681
646 797
646 872
646 878
646 899
647 726
647 929
648 649
650 651
650 677
650 873
650 919
651 652
651 653
651 654
651 779
651 799
651 851
652 653
652 656
652 843
652 947
653 657
653 918
654 655
654 656
654 657
654 667
654 816
655 656
655 834
656 660
656 666
658 660
658 661
658 662
658 991
659 662
659 748
659 810
659 874
660 661
660 663
660 784
660 950
661 665
661 769
662 664
662 921
662 927
662 957
663 665
663 815
664 665
664 668
664 768
664 875
665 666
665 669
665 922
666 695
666 747
666 934
667 669
668 742
669 670
669 671
669 726
670 944
670 984
671 672
671 673
671 674
671 724
671 838
671 842
672 674
672 710
672 913
672 917
673 676
673 677
673 760
674 742
674 754
674 792
674 813
674 849
674 857
675 678
675 748
675 883
676 679
676 751
676 826
676 832
678 753
679 680
679 688
680 683
680 967
681 704
681 774
681 872
683 897
683 998
684 685
685 695
685 849
685 921
685 948
685 954
685 971
686 688
686 689
686 870
686 951
687 691
687 725
687 747
687 916
687 948
687 981
688 690
688 691
688 974
689 691
689 692
689 694
690 691
690 692
690 694
691 693
691 694
691 695
691 729
692 791
693 892
693 899
693 903
694 695
694 696
694 816
694 994
695 697
695 869
695 870
695 924
696 702
696 706
696 788
696 964
696 992
697 759
697 843
697 910
698 956
699 700
699 958
700 702
700 703
700 895
700 968
701 702
701 970
702 703
702 704
702 705
702 959
703 771
703 937
704 706
704 711
704 759
704 770
704 791
704 936
705 706
705 707
705 714
705 787
706 742
706 952
707 855
707 892
707 893
708 712
708 723
708 809
708 944
710 711
710 718
710 738
710 870
711 713
711 714
711 794
711 831
712 714
712 729
712 879
712 918
713 715
713 850
714 860
715 716
715 718
715 719
715 960
715 988
716 717
716 890
717 719
717 825
717 983
718 719
718 720
718 968
719 720
719 721
719 722
719 960
720 724
720 801
720 948
721 723
721 935
722 723
722 724
722 939
723 724
723 725
723 932
724 933
725 727
726 727
726 728
726 865
726 922
728 729
728 730
728 731
728 732
729 730
729 733
729 748
730 731
730 750
730 915
731 735
731 958
733 888
733 990
734 737
734 813
734 971
735 737
735 738
735 955
736 884
737 738
737 756
737 788
737 904
737 905
737 940
737 945
738 742
738 814
739 959
739 968
740 741
740 744
741 916
741 931
741 951
741 991
742 825
742 985
743 745
743 746
743 828
743 890
743 966
744 747
744 748
744 803
745 746
745 747
745 749
745 756
745 809
746 812
747 748
747 762
747 987
748 752
748 758
749 751
749 911
750 752
750 889
751 752
751 754
751 977
752 753
752 755
752 756
752 865
752 961
752 999
753 754
753 989
754 755
754 757
754 929
755 756
755 759
755 782
756 760
756 790
756 908
756 968
757 758
757 759
757 760
757 761
757 834
757 989
758 885
758 953
758 986
759 760
759 761
759 763
759 792
759 812
760 782
761 943
763 765
763 806
763 859
763 868
764 766
764 967
765 766
765 840
765 968
765 988
766 767
766 768
766 769
766 770
766 796
767 771
768 771
768 801
769 857
769 905
770 774
771 772
771 773
771 798
771 924
771 942
772 774
772 853
773 776
774 776
774 803
774 900
774 989
775 776
775 777
775 984
776 784
777 778
777 779
777 780
777 843
778 779
778 877
778 914
779 781
780 782
780 784
780 799
781 782
781 785
781 815
781 875
782 785
782 786
782 953
783 784
783 786
783 833
784 787
784 971
785 786
785 970
786 789
786 829
786 886
787 790
787 791
788 789
788 792
788 910
788 964
789 790
789 792
789 832
789 882
789 983
790 793
790 823
790 912
790 992
791 816
792 794
792 795
793 914
794 797
795 796
795 797
795 798
795 852
796 797
796 798
796 830
797 799
797 800
797 801
797 987
798 800
798 801
798 898
798 987
800 801
800 950
801 803
801 804
801 922
802 803
802 822
802 933
803 804
803 929
803 956
805 965
806 807
807 808
807 827
807 893
808 811
808 944
810 812
810 813
810 814
812 813
814 889
815 816
815 817
816 931
816 953
817 819
817 820
818 819
818 822
819 820
819 821
819 823
819 941
820 822
823 824
823 825
824 825
824 826
824 828
825 829
826 827
826 828
826 830
826 837
827 940
828 829
828 832
828 963
829 830
829 944
830 922
831 833
832 833
832 835
832 836
832 904
832 919
832 933
833 835
834 837
834 844
835 837
835 838
835 839
836 839
836 840
836 959
837 912
838 841
839 842
839 891
839 916
840 841
840 990
841 842
842 845
842 911
843 845
843 846
843 901
844 845
844 973
845 847
845 848
845 880
846 847
846 848
846 899
847 848
847 857
849 852
850 852
851 852
851 968
852 961
853 854
854 857
854 858
855 856
856 857
856 858
856 996
857 859
857 989
858 926
859 977
860 862
860 946
862 866
862 909
862 991
863 865
863 866
863 982
864 866
865 868
865 870
865 936
866 870
866 934
866 946
867 868
867 869
867 908
867 986
868 870
868 871
868 872
868 912
870 871
870 872
871 873
872 875
872 978
873 958
873 964
874 876
874 878
874 935
875 876
875 877
875 972
876 877
876 878
878 914
879 883
880 881
880 882
880 883
880 884
880 956
881 884
881 885
882 883
882 886
883 884
883 886
883 887
884 887
884 927
885 886
885 902
885 989
885 990
886 889
886 914
887 888
888 891
889 892
889 987
890 892
890 893
890 894
891 892
892 893
892 894
892 940
893 895
894 895
894 896
894 902
895 896
895 898
896 898
896 945
897 898
897 900
897 962
898 901
899 902
901 936
902 906
903 907
903 992
904 908
904 911
905 906
905 967
906 908
907 910
907 913
907 995
908 911
908 912
909 911
909 913
910 912
912 913
912 914
912 915
912 981
913 916
913 979
914 915
914 917
914 918
914 980
915 951
916 919
916 952
918 920
918 922
918 975
919 920
919 922
921 923
921 925
923 924
924 925
924 939
926 927
926 928
926 929
927 928
927 931
927 954
928 929
929 930
929 996
930 931
930 934
930 948
931 934
931 940
932 934
932 935
933 935
933 966
934 935
934 936
935 936
937 938
937 941
938 942
941 944
942 983
943 947
945 948
947 950
949 953
950 952
950 954
951 953
951 955
952 954
952 956
955 990
956 959
956 964
958 959
959 961
960 964
962 963
962 965
962 966
964 966
965 966
965 968
965 969
966 969
966 970
967 969
968 969
968 970
968 972
969 973
970 972
971 974
971 975
973 975
973 977
974 978
974 988
975 977
976 977
976 979
977 981
978 979
978 981
979 980
979 983
981 985
981 996
982 986
983 986
985 986
985 988
986 987
989 991
989 993
990 994
992 994
992 996
993 995
993 996
995 999
