# Supplementary material for: Strategic distribution of seeds to support diffusion in complex networks
Source: PLoS One. 2018 Oct 16;13(10):e0205130. doi: 10.1371/journal.pone.0205130 (PMC6191084; doi:10.1371/journal.pone.0205130)
Supplement: S1 Data — (ZIP) [file pone.0205130.s002.zip › Part3/15.txt]

0 3
0 5
0 61
0 201
0 373
0 607
0 636
0 687
0 711
0 942
0 995
0 999
1 37
1 183
1 297
1 355
1 447
1 570
1 996
1 998
2 3
2 7
2 48
2 76
2 366
2 621
2 965
2 980
3 6
3 166
3 497
3 766
4 6
4 7
4 25
4 414
4 427
4 523
4 681
4 715
4 762
4 874
4 884
5 9
5 88
5 130
5 154
5 186
5 224
5 796
5 857
5 919
5 921
6 7
6 11
6 375
6 444
6 582
6 620
7 8
7 40
7 195
7 310
7 322
7 646
7 754
7 969
8 12
8 13
8 107
8 237
8 391
8 428
8 593
8 607
8 619
8 932
8 992
9 11
9 12
9 13
9 42
9 129
9 197
9 211
9 350
9 436
9 670
9 838
9 839
9 910
10 11
10 15
10 112
10 254
10 292
10 437
10 597
10 721
10 726
10 865
10 962
10 968
10 990
11 15
11 31
11 103
11 260
11 370
11 521
11 532
11 556
11 652
11 694
11 744
11 802
12 14
12 17
12 163
12 214
12 387
12 858
12 894
12 998
13 14
13 141
13 298
13 444
13 782
13 804
13 820
14 19
14 22
14 225
14 302
14 577
15 93
15 145
15 313
15 453
15 566
15 603
15 609
15 858
15 882
15 925
16 18
16 20
16 64
16 65
16 283
16 286
16 606
16 955
17 21
17 43
17 307
17 343
17 550
17 650
17 766
17 804
18 19
18 21
18 22
18 99
18 154
18 231
18 503
18 705
18 743
18 944
18 989
18 998
19 91
19 155
19 176
19 244
19 255
19 272
19 350
19 787
19 999
20 21
20 23
20 24
20 203
20 281
20 301
20 594
20 654
20 678
20 876
20 938
20 961
21 25
21 68
21 199
21 746
21 933
21 950
21 985
21 988
22 27
22 480
22 592
22 654
22 708
22 903
23 488
23 504
23 518
23 532
23 724
23 990
24 27
24 28
24 29
24 302
24 401
24 561
24 614
24 799
25 92
25 93
25 134
25 185
25 738
26 31
26 270
26 649
26 939
27 28
27 63
27 246
27 282
27 337
27 486
27 590
27 684
27 938
28 162
28 166
28 238
28 259
28 272
28 297
28 639
28 739
28 827
29 33
29 170
29 231
29 275
29 294
29 388
29 474
29 590
29 687
29 696
29 800
29 990
30 31
30 137
30 199
30 235
30 250
30 283
30 386
30 484
30 489
30 751
30 798
31 59
31 106
31 135
31 235
31 332
31 360
31 856
31 871
31 890
32 34
32 36
32 282
32 300
32 330
32 428
32 575
32 627
32 642
32 690
32 737
32 784
32 850
33 63
33 534
33 601
33 729
33 780
33 849
33 915
33 919
34 37
34 91
34 100
34 238
34 515
34 671
34 708
34 806
34 881
34 946
35 36
35 40
35 111
35 159
35 160
35 515
35 598
35 842
36 38
36 39
36 53
36 101
36 672
36 785
36 866
36 902
37 42
37 136
37 284
37 397
37 484
37 639
37 667
37 697
37 833
38 169
38 275
38 315
38 499
38 517
38 533
38 712
38 956
39 43
39 101
39 458
39 590
39 625
39 786
39 919
40 383
40 408
40 598
40 612
40 693
40 784
40 804
40 900
41 45
41 46
41 60
41 166
41 339
41 556
41 580
41 643
41 853
41 957
42 45
42 143
42 232
42 234
42 642
42 668
43 46
43 109
43 317
43 539
43 770
43 809
43 941
44 46
44 125
44 166
44 195
44 634
45 46
45 47
45 49
45 181
45 404
45 458
45 474
45 486
45 509
45 627
46 48
46 49
46 63
46 293
46 321
46 361
46 605
47 49
47 70
47 112
47 141
47 176
47 207
47 211
47 253
47 322
47 335
47 339
47 407
47 471
47 472
47 804
47 870
47 964
47 969
47 989
48 376
48 479
48 608
49 51
49 69
49 101
49 135
49 231
49 264
49 366
49 489
49 795
49 903
50 51
50 55
50 240
50 347
50 638
50 986
51 54
51 177
51 297
51 412
51 445
51 912
52 232
52 267
52 521
52 676
52 721
52 836
52 862
53 56
53 73
53 130
53 256
53 304
53 377
53 521
53 553
53 583
53 681
53 929
53 945
54 55
54 56
54 58
54 59
54 132
54 474
54 590
54 754
54 796
54 815
54 910
55 57
55 125
55 237
55 434
55 470
55 539
55 705
56 59
56 151
56 258
56 628
56 898
56 984
57 58
57 455
57 720
57 847
57 921
58 59
58 61
58 90
58 340
58 600
58 607
58 647
58 764
59 63
59 64
59 377
59 423
59 426
59 470
59 736
59 835
59 845
59 932
60 65
60 90
60 237
60 248
60 310
60 462
60 810
60 885
60 950
60 969
61 63
61 200
61 637
61 639
62 63
62 66
62 115
62 219
62 301
62 303
62 450
62 492
62 597
62 773
62 777
62 780
62 883
62 894
63 68
63 278
63 314
63 561
63 596
63 597
63 615
63 830
63 915
64 370
64 445
64 460
64 633
64 668
64 716
64 751
64 819
64 928
65 88
65 168
65 344
65 557
65 617
65 678
65 973
66 67
66 70
66 144
66 190
66 295
66 542
66 558
66 579
66 713
66 738
66 757
66 802
66 951
67 68
67 72
67 245
67 273
67 289
67 374
67 895
67 965
68 88
68 107
68 119
68 334
68 575
69 70
69 241
69 312
69 334
69 787
70 71
70 75
70 105
70 261
70 368
70 382
70 391
70 643
70 811
70 896
71 72
71 86
71 217
71 415
71 433
71 446
71 658
71 712
71 818
71 880
71 940
72 73
72 227
72 255
72 316
72 507
72 594
72 642
72 990
73 74
73 75
73 76
73 78
73 112
73 142
73 327
73 348
73 422
73 430
73 736
73 855
73 970
74 77
74 78
74 79
74 218
74 455
74 499
74 641
74 651
74 777
75 76
75 77
75 425
75 749
75 835
76 79
76 81
76 295
76 357
76 656
76 924
76 986
77 79
77 284
77 326
77 575
77 662
77 994
78 79
78 153
78 310
78 414
78 630
78 735
78 985
78 994
79 81
79 82
79 133
79 462
79 492
79 547
79 638
79 748
79 833
79 880
80 517
80 602
80 607
80 650
80 673
81 82
81 321
81 338
81 408
81 518
81 534
81 589
81 590
82 163
82 307
82 537
82 670
82 671
82 863
82 944
83 84
83 86
83 88
83 92
83 270
83 345
83 512
83 627
83 677
83 822
84 176
84 228
84 469
84 511
84 590
84 702
84 751
84 841
84 887
85 122
85 179
85 217
85 323
85 663
85 702
85 735
85 825
85 912
86 90
86 290
86 579
86 902
86 910
86 923
87 110
87 126
87 172
87 331
87 386
87 533
87 541
87 797
87 813
87 958
87 962
88 280
88 314
88 320
88 461
88 466
88 624
88 933
88 964
88 981
89 93
89 195
89 206
89 223
89 286
89 379
89 456
89 690
89 717
89 995
90 91
90 95
90 332
90 460
90 525
90 626
90 906
91 93
91 119
91 146
91 606
91 710
91 823
92 94
92 216
92 276
92 293
92 363
92 501
92 556
92 722
92 965
93 95
93 98
93 153
93 258
93 263
93 352
93 360
93 615
93 751
93 975
93 997
94 98
94 250
94 788
94 812
94 982
95 97
95 98
95 229
95 321
95 450
95 869
95 922
95 943
96 107
96 288
96 297
96 333
96 549
96 603
96 950
96 977
96 993
97 150
97 558
97 646
97 651
97 655
97 834
98 99
98 102
98 103
98 141
98 156
98 187
98 516
98 799
99 119
99 121
99 406
99 410
99 414
99 583
99 599
99 661
99 707
99 711
99 721
99 875
99 958
99 967
100 102
100 202
100 591
100 679
101 248
101 444
101 480
101 492
101 538
101 641
101 848
102 115
102 123
102 320
102 383
102 527
102 988
103 106
103 123
103 290
103 506
103 516
103 587
103 613
103 826
103 868
103 905
104 106
104 118
104 345
104 897
104 931
104 982
105 107
105 108
105 109
105 157
105 158
105 166
105 306
105 401
105 483
105 537
105 556
105 588
105 664
105 972
105 988
106 111
106 135
106 370
106 468
106 479
106 884
106 888
107 269
107 345
107 379
107 589
107 614
107 754
107 856
107 866
107 895
108 110
108 398
108 518
108 819
109 112
109 113
109 629
109 634
109 704
110 484
110 622
110 741
110 797
110 970
111 115
111 134
111 530
111 536
111 590
111 610
112 114
112 234
112 270
112 305
112 444
112 463
112 581
112 890
112 936
113 152
113 371
113 385
113 389
113 601
113 668
113 704
113 709
113 805
114 117
114 132
114 225
114 227
114 328
114 477
114 562
114 812
114 861
114 863
114 896
114 910
114 946
115 116
115 117
115 118
115 146
115 336
115 638
115 698
115 793
115 944
115 951
115 953
116 119
116 213
116 423
116 484
116 718
116 799
116 825
117 179
117 393
117 581
117 811
117 978
118 286
118 366
118 546
118 558
118 575
118 915
118 928
118 933
119 120
119 133
119 171
119 213
119 365
119 547
119 625
119 651
119 757
119 919
120 122
120 124
120 125
120 373
120 379
120 907
120 928
120 956
121 123
121 134
121 240
121 244
121 377
121 396
121 539
121 872
121 966
122 406
122 423
122 517
122 520
122 547
122 727
122 883
123 151
123 216
123 273
123 347
123 434
123 458
123 881
123 948
123 953
124 304
124 422
124 508
124 552
125 197
125 220
125 293
125 344
125 389
125 583
125 775
125 796
125 862
126 214
126 448
126 533
126 776
127 128
127 131
127 192
127 221
127 286
127 396
127 420
127 500
127 585
127 722
127 778
127 880
127 900
127 927
127 950
128 129
128 131
128 431
128 494
128 617
128 659
128 719
128 804
128 819
129 134
129 176
129 267
129 802
129 893
130 131
130 133
130 471
130 573
130 609
130 802
130 911
130 932
131 136
131 209
131 533
131 536
131 566
131 575
131 585
131 624
131 755
131 826
131 829
131 843
131 902
131 915
132 206
132 457
132 706
132 740
132 964
133 136
133 138
133 146
133 449
133 557
133 584
133 632
133 685
133 715
133 902
133 953
134 136
134 308
134 315
134 486
134 574
134 615
134 624
134 663
134 710
134 770
134 813
134 873
135 138
135 166
135 209
135 638
135 912
135 962
136 140
136 163
136 208
136 660
136 995
137 139
137 289
137 445
137 601
137 692
137 747
137 771
137 850
138 140
138 204
138 367
138 427
138 994
139 140
139 184
139 362
139 379
139 390
139 512
139 625
139 707
139 750
139 803
139 833
140 144
140 169
140 203
140 217
140 232
140 332
140 348
140 563
140 607
140 614
140 887
141 229
141 261
141 638
141 834
141 859
141 960
141 970
142 145
142 222
142 239
142 334
142 336
142 367
142 407
142 580
142 714
142 875
142 995
143 295
143 506
143 660
143 739
143 871
144 477
144 738
144 803
144 900
144 906
145 146
145 524
145 948
146 325
146 563
146 669
147 148
147 194
147 207
147 370
147 667
147 960
148 236
148 251
148 329
148 387
148 623
148 722
148 744
148 777
148 785
148 799
148 863
148 866
149 154
149 161
149 323
149 384
149 553
149 841
149 864
149 960
150 154
150 403
150 490
150 606
150 749
150 933
151 278
151 400
151 407
151 463
151 546
151 735
151 762
151 875
151 991
152 157
152 173
152 216
152 577
152 589
152 646
152 723
153 155
153 156
153 299
153 642
153 839
153 875
153 960
154 156
154 157
154 158
154 519
154 735
154 824
154 911
155 206
155 241
155 315
155 329
155 357
155 460
155 727
155 741
155 894
155 926
156 161
156 280
156 293
156 374
156 411
156 626
156 656
156 914
156 953
157 311
157 543
157 561
157 817
157 874
157 944
158 161
158 163
158 351
158 460
158 465
158 613
158 645
158 760
159 160
159 163
159 190
159 354
159 591
159 605
159 612
159 669
159 795
160 491
160 656
160 705
160 941
161 165
161 218
161 259
161 586
161 831
161 984
162 165
162 388
162 848
162 875
163 376
163 378
163 420
163 459
163 499
163 760
164 166
164 168
164 211
164 236
164 259
164 326
164 450
164 525
164 545
164 713
165 167
165 168
165 189
165 353
165 494
165 509
165 585
165 599
165 637
165 940
165 954
166 168
166 355
166 642
166 959
167 202
167 205
167 213
167 260
167 280
167 407
167 571
167 682
167 721
167 881
167 909
167 916
168 170
168 171
168 233
168 621
168 689
169 170
169 280
169 460
169 519
169 657
169 742
169 751
169 814
169 867
169 956
170 173
170 174
170 359
170 426
170 667
170 789
170 810
170 929
170 960
171 176
171 300
171 470
171 998
172 174
172 177
172 232
172 345
172 437
173 176
173 230
173 308
173 316
173 364
173 563
173 996
174 178
174 878
175 180
175 326
175 356
175 468
175 739
175 916
175 997
176 178
176 237
176 462
176 484
176 599
176 697
176 726
176 755
176 993
177 182
177 428
177 600
177 640
177 641
177 744
177 924
178 179
178 183
178 215
178 232
178 242
178 350
178 360
178 610
178 678
178 749
178 876
178 970
179 181
179 182
179 184
179 199
179 357
179 374
179 530
179 610
179 652
179 718
179 770
179 798
180 220
180 372
180 439
180 607
180 644
180 766
180 824
180 927
181 185
181 513
181 869
181 958
182 304
182 334
182 356
182 400
182 432
182 790
183 187
183 377
183 389
183 422
183 468
183 564
183 645
183 739
183 913
184 186
184 188
184 387
184 494
184 587
184 618
184 820
184 865
184 881
184 893
184 967
185 187
185 311
185 568
185 903
186 189
186 256
186 476
186 477
186 602
186 683
186 697
186 728
186 763
186 803
187 212
187 358
187 465
187 551
187 608
187 757
187 789
188 190
188 191
188 378
188 434
188 471
188 674
188 691
188 701
188 821
188 864
188 966
189 192
189 193
189 360
189 679
189 801
190 208
190 273
190 274
190 374
190 409
190 607
190 742
190 748
191 195
191 211
191 280
191 741
191 798
191 905
191 960
192 194
192 196
192 329
192 447
192 487
192 531
192 838
192 918
192 925
192 988
193 286
193 553
193 565
193 593
193 664
193 815
193 885
193 916
194 214
194 233
194 541
194 648
194 911
194 925
194 950
194 980
195 196
195 197
195 503
195 592
196 596
196 685
196 696
196 763
196 765
196 860
197 198
197 200
197 238
197 375
197 680
197 732
198 203
198 364
198 379
198 392
198 457
198 591
199 201
199 232
199 406
199 467
199 513
199 516
199 637
199 647
199 881
199 952
200 213
200 522
200 565
200 625
201 205
201 344
201 365
201 611
201 617
201 664
201 791
201 856
201 927
201 995
202 203
202 206
202 362
202 408
202 522
202 694
202 760
202 853
202 864
202 933
202 970
203 207
203 387
203 534
203 597
203 951
204 206
204 222
204 249
204 300
204 377
204 395
204 442
204 560
204 576
204 596
204 850
204 903
205 209
205 217
205 272
205 510
205 544
205 695
206 231
206 536
206 612
206 791
206 995
207 208
207 209
207 210
207 268
207 486
207 641
207 708
207 802
207 927
207 953
208 211
208 314
208 544
208 752
208 932
209 210
209 211
209 246
209 369
209 425
209 536
209 764
209 825
210 259
210 422
210 734
210 938
210 990
211 212
211 242
211 288
211 515
211 556
211 699
211 702
211 949
211 958
212 215
212 270
212 436
212 571
212 683
212 875
212 920
213 214
213 218
213 395
213 845
213 876
213 902
213 921
214 218
214 219
214 247
214 286
214 388
214 416
214 568
214 671
214 810
214 854
214 890
215 218
215 257
215 283
215 362
215 554
215 770
215 854
215 881
216 240
216 256
216 265
216 275
216 357
216 666
216 853
216 943
217 219
217 239
217 522
217 583
217 633
217 634
217 770
218 221
218 222
218 351
218 360
218 496
218 671
218 885
218 968
218 972
219 221
219 222
219 267
219 590
219 750
220 223
220 224
220 228
220 393
220 403
220 469
220 534
220 618
220 665
220 666
220 676
220 883
220 891
221 223
221 224
221 337
221 545
221 795
221 940
221 944
222 224
222 225
222 226
222 227
222 369
222 570
222 668
223 224
223 227
223 244
223 314
223 405
223 443
223 547
223 548
223 850
223 856
223 950
223 991
224 712
224 792
224 882
225 228
225 361
226 228
226 370
226 522
226 540
226 825
226 876
227 229
227 397
227 406
227 702
227 822
227 883
228 533
228 789
228 968
229 366
229 370
229 545
229 959
230 278
230 409
230 420
230 701
230 870
230 882
230 997
231 291
231 365
231 521
231 843
231 856
231 970
232 235
232 348
232 378
232 638
232 666
232 838
232 850
233 234
233 237
233 238
233 316
233 531
233 535
233 776
233 864
234 236
234 278
234 297
234 348
234 360
234 381
234 795
234 855
235 240
235 378
235 676
235 690
235 709
236 244
236 249
236 364
236 694
236 802
237 343
237 353
237 518
237 611
237 631
237 674
237 927
237 969
238 241
238 248
238 252
238 403
238 479
238 490
238 508
238 694
238 923
239 241
239 244
239 297
239 337
239 573
239 724
239 820
239 842
239 876
240 243
240 244
240 245
240 502
241 242
241 243
241 244
241 309
241 392
241 528
241 774
242 246
242 450
242 457
242 465
242 495
242 699
242 790
242 927
242 972
243 290
243 319
243 477
243 688
243 766
243 792
243 976
244 247
244 406
244 573
244 781
244 879
244 901
244 937
244 955
245 246
245 248
245 251
245 364
245 781
245 876
245 904
245 908
245 967
246 251
246 383
246 388
246 431
246 437
246 558
246 592
246 723
246 741
246 756
246 783
246 954
247 248
247 289
247 779
247 784
247 929
248 250
248 251
248 369
248 930
248 961
249 270
249 387
249 494
249 602
249 735
249 885
249 926
250 255
250 286
250 483
250 795
250 807
251 254
251 427
251 443
251 464
251 548
251 570
251 609
251 628
251 669
251 688
251 846
252 255
252 518
252 640
252 693
252 762
252 777
252 849
252 897
252 931
253 258
253 391
253 566
253 578
253 619
253 768
254 258
254 661
254 688
255 259
255 260
255 338
255 467
255 483
255 533
255 572
255 584
255 664
255 755
255 758
255 856
255 920
256 596
256 613
256 707
256 726
257 259
257 261
257 394
257 596
257 681
257 764
257 834
257 931
257 976
258 259
258 313
258 458
258 508
258 677
258 739
258 748
258 762
258 839
258 884
258 900
258 921
259 263
259 264
259 611
259 912
260 341
260 378
260 381
260 555
260 688
260 831
261 303
261 836
261 884
262 265
262 274
262 651
262 796
262 925
262 959
262 961
263 340
263 346
263 360
263 361
263 372
263 496
263 739
263 802
263 998
264 300
264 445
264 568
264 643
264 647
264 675
264 837
265 500
265 683
265 710
265 951
266 267
266 269
266 533
266 941
266 978
266 987
267 268
267 272
267 332
267 618
267 670
267 725
268 273
268 290
268 294
268 402
268 487
268 536
268 617
268 780
268 892
268 959
269 270
269 345
269 405
269 832
270 271
270 272
270 484
270 490
270 759
270 795
270 870
270 943
270 961
271 273
271 441
271 571
271 609
272 565
272 725
272 970
273 275
273 277
273 278
273 305
273 315
273 352
273 370
273 413
273 451
273 453
273 712
273 821
273 930
273 948
274 277
274 279
274 379
274 632
274 755
274 767
274 811
275 276
275 277
275 381
275 514
275 761
275 798
275 854
275 971
276 487
276 605
277 278
277 279
277 423
277 472
277 493
277 521
277 659
278 381
278 853
278 860
279 286
279 307
279 894
280 357
280 408
280 446
280 490
280 545
280 646
281 285
281 295
281 322
281 424
281 574
281 691
282 286
282 297
282 675
282 785
282 869
282 991
283 285
283 371
283 555
283 843
283 888
283 919
283 945
284 289
284 576
284 641
284 983
285 291
285 296
285 346
285 644
285 792
285 847
285 929
285 934
285 942
286 289
286 290
286 534
286 636
286 663
286 722
286 725
286 768
286 865
286 942
287 288
287 301
287 593
287 685
287 747
287 775
287 804
288 387
288 972
289 347
289 384
289 446
289 625
289 631
289 700
290 323
290 403
290 471
290 491
290 975
291 326
291 327
291 547
291 649
291 835
291 962
291 969
292 294
292 297
292 454
292 495
292 500
292 508
292 655
292 867
293 297
293 298
293 305
293 348
293 393
293 507
293 657
293 691
293 926
293 929
294 296
294 461
294 591
294 618
295 297
295 441
295 525
295 699
295 935
295 998
296 298
296 299
296 300
296 301
296 349
296 564
296 595
296 711
296 830
296 917
296 991
297 301
297 333
297 375
297 488
297 490
297 616
297 954
298 299
298 302
298 708
298 918
299 300
299 384
299 570
299 627
299 837
299 965
299 992
300 302
300 303
300 304
300 363
300 603
300 658
300 831
300 982
301 314
301 346
301 782
301 797
301 901
301 982
302 313
302 456
302 715
302 935
303 337
303 516
304 305
304 307
304 308
304 359
304 614
304 828
304 988
305 307
305 357
305 444
305 648
305 668
305 795
305 936
306 311
306 574
306 630
306 780
306 897
306 900
306 958
307 309
307 312
307 356
307 573
307 705
307 815
308 310
308 312
308 318
308 422
308 634
308 721
308 956
309 310
309 314
309 578
309 583
309 754
309 824
309 944
310 312
310 313
310 859
310 909
311 313
311 314
311 316
311 538
311 572
311 629
311 745
311 795
311 834
312 545
312 612
312 667
312 673
312 761
312 970
313 317
313 318
313 344
313 435
313 710
313 771
313 793
313 813
314 317
314 318
314 572
314 581
314 627
314 662
314 774
314 800
314 834
314 875
315 392
315 724
315 753
315 809
315 839
315 858
315 973
316 320
316 526
316 721
316 726
316 789
316 945
317 319
317 475
317 488
317 706
317 819
317 889
317 963
317 983
318 323
318 325
318 362
318 509
318 741
318 759
318 951
319 501
319 544
319 781
319 847
319 851
320 323
320 325
320 375
320 666
320 703
320 855
320 892
320 913
320 928
320 987
321 323
321 324
321 677
321 733
321 761
321 891
321 945
322 323
322 327
322 384
322 468
322 548
322 740
322 763
322 842
322 967
323 324
323 326
323 328
323 455
324 326
324 547
324 615
324 660
324 664
324 795
324 861
324 959
325 326
325 440
325 564
325 930
325 949
326 371
326 455
326 634
326 777
326 815
326 879
327 328
327 330
327 369
327 450
327 510
327 606
327 762
327 816
327 963
328 428
328 439
328 489
328 593
328 703
328 728
328 753
328 792
328 945
328 970
328 974
329 331
329 333
329 334
329 704
329 799
329 838
329 840
329 864
330 331
330 332
330 388
330 451
330 480
330 953
331 683
331 698
331 814
331 892
332 333
332 399
332 498
332 541
332 582
332 861
332 899
333 334
333 335
333 336
333 337
333 400
333 570
333 789
334 338
334 551
334 654
334 678
334 985
335 415
335 431
335 634
335 659
335 675
335 833
335 968
335 977
335 979
335 998
336 339
336 391
336 414
336 560
336 662
336 681
336 976
337 338
337 340
337 342
337 372
337 401
337 468
337 772
337 875
338 342
338 388
338 562
338 706
338 719
338 722
338 899
338 926
339 341
339 503
339 531
339 698
339 713
339 786
340 341
340 379
340 436
340 607
340 903
340 975
340 999
341 375
341 528
341 700
341 925
342 345
342 469
342 741
342 861
342 935
342 991
343 425
343 465
344 553
344 659
344 777
344 814
344 961
344 988
345 346
345 463
345 577
345 817
345 853
345 864
346 350
346 365
346 575
346 697
346 703
346 760
346 900
347 352
347 384
347 403
347 407
347 632
347 707
347 786
347 787
348 350
348 352
348 393
348 482
348 504
348 535
348 778
348 834
349 351
349 353
349 728
349 799
349 811
349 827
350 442
350 918
351 437
351 644
351 756
351 793
351 795
351 947
352 353
352 405
352 431
352 448
352 637
353 355
353 357
353 381
353 567
353 572
353 762
353 787
353 810
353 957
354 367
354 446
354 470
354 507
354 695
354 782
354 884
355 421
355 502
355 506
355 600
356 394
356 400
356 659
356 744
356 955
356 969
356 978
357 765
357 908
358 361
358 660
358 733
358 799
358 832
359 366
359 650
359 758
359 928
359 975
360 362
360 363
360 391
360 431
360 630
360 785
361 362
361 363
361 534
362 363
362 364
362 564
362 570
362 588
362 680
362 780
362 905
363 367
363 370
363 419
363 696
363 875
363 993
364 367
364 656
364 767
365 366
365 455
365 468
365 719
365 988
365 991
366 370
366 503
366 524
366 525
366 551
366 586
366 752
366 917
366 977
367 370
367 371
367 405
367 470
367 532
367 877
367 958
368 371
368 639
368 844
368 996
369 370
369 438
369 687
369 786
369 889
369 900
369 935
370 373
370 374
370 375
370 421
370 529
371 373
371 374
371 375
371 376
371 463
371 468
371 531
371 757
371 800
371 805
371 832
371 868
371 977
372 376
372 377
372 717
372 723
372 813
372 954
372 986
373 377
373 396
373 472
373 682
373 712
373 773
373 789
373 886
374 376
374 378
374 485
374 565
374 603
374 654
374 803
374 962
375 376
375 507
375 652
375 671
375 680
375 700
375 947
376 380
376 428
376 620
376 993
377 380
377 382
377 464
377 483
377 531
377 622
378 381
378 382
378 531
378 572
378 682
379 382
379 384
379 409
379 479
379 651
379 682
379 752
379 767
379 791
379 868
379 912
379 994
380 399
380 500
380 588
380 780
380 976
381 441
381 512
381 569
381 585
381 642
381 956
382 385
382 394
382 411
382 478
382 567
382 604
382 614
382 650
382 785
382 786
383 474
383 703
383 915
384 386
384 388
384 544
384 595
384 782
384 844
385 389
385 390
385 474
385 695
385 718
385 838
385 872
385 951
385 990
386 388
386 416
386 667
386 787
386 877
386 900
386 915
387 388
387 390
387 391
387 513
387 819
388 389
388 823
388 869
388 901
388 975
389 394
389 565
389 678
389 856
389 945
390 391
390 491
390 620
390 774
390 999
391 394
391 430
391 459
391 667
391 709
391 774
391 831
392 393
392 394
392 395
392 397
392 446
392 520
392 582
392 720
392 784
392 917
393 395
393 397
393 464
393 720
393 820
393 822
394 768
394 802
395 396
395 491
395 555
395 639
395 653
395 784
395 842
396 466
396 605
396 614
396 656
396 678
396 686
396 764
396 815
397 398
397 399
397 400
397 436
397 898
398 401
398 494
398 535
398 704
399 485
399 833
399 889
399 930
400 454
400 493
400 590
400 943
400 983
401 405
401 490
401 518
401 603
401 658
402 404
402 440
402 688
403 404
403 406
403 674
403 724
403 783
404 409
404 597
404 665
404 994
405 409
405 503
405 713
406 410
406 411
406 522
406 633
406 850
406 855
406 913
407 410
407 411
407 436
407 567
407 568
407 673
407 796
407 819
407 951
407 980
408 409
408 411
408 412
408 753
408 920
409 410
409 411
409 412
409 414
409 467
409 474
409 974
410 432
410 503
410 508
410 621
410 781
410 862
410 979
411 414
411 415
411 449
411 470
411 552
411 593
411 946
411 996
412 609
412 650
412 679
412 702
412 757
412 761
412 890
413 414
413 417
413 662
413 723
413 772
414 415
414 417
414 419
414 443
414 482
414 578
414 628
414 676
414 895
415 419
415 461
415 472
415 602
415 824
415 879
415 899
415 976
416 417
416 419
416 546
416 563
416 685
416 701
416 920
416 954
417 418
417 420
417 422
417 457
417 800
418 422
418 638
418 731
418 768
418 928
419 422
419 634
419 666
419 785
420 421
420 423
420 425
420 467
420 635
420 696
421 522
421 629
421 670
421 796
422 427
422 488
422 519
422 639
422 661
422 932
423 424
423 425
423 426
423 668
423 789
423 838
424 426
424 427
424 507
424 541
424 547
424 608
424 982
425 426
425 427
425 428
425 520
425 531
425 910
425 951
426 430
426 539
426 673
427 700
427 704
427 969
428 430
428 433
428 611
428 625
428 826
428 916
428 982
429 482
429 502
429 599
429 687
429 768
429 848
429 968
429 971
430 431
430 434
430 450
430 558
430 630
430 690
430 893
430 972
430 996
431 435
431 520
431 658
431 659
431 678
431 908
432 437
432 515
432 615
432 636
432 650
432 784
432 911
433 437
433 438
433 579
433 606
433 808
433 876
434 437
434 629
434 661
435 436
435 438
435 440
435 557
435 865
435 888
435 934
436 540
436 667
436 716
436 718
436 757
437 679
437 743
437 772
438 442
438 592
438 723
438 904
438 906
438 913
439 804
439 849
439 913
439 966
440 442
440 526
440 639
440 667
440 678
440 775
440 789
440 806
440 909
441 478
441 554
441 689
441 720
441 908
441 936
441 967
441 988
442 445
442 659
442 697
442 711
442 821
442 880
442 918
443 446
443 573
443 581
443 618
443 803
443 925
444 520
444 584
444 730
444 803
444 861
445 516
445 548
445 681
445 836
445 877
446 447
446 451
446 519
446 725
446 731
447 451
447 657
447 664
447 833
447 883
448 451
448 453
448 603
448 762
448 857
448 888
449 451
449 452
449 454
449 532
449 811
449 929
450 454
450 802
450 880
450 922
450 973
450 984
451 453
451 454
451 456
452 486
452 513
452 523
452 699
452 799
453 456
453 458
453 465
453 627
453 675
453 822
453 906
454 459
454 485
454 588
454 591
454 708
454 860
454 981
455 456
455 458
455 487
455 640
455 675
455 796
455 891
455 902
456 458
456 495
456 637
456 762
456 938
457 461
457 571
457 763
457 814
458 460
458 474
458 585
458 651
458 669
458 813
458 994
459 460
459 463
459 686
459 699
459 813
459 861
460 462
460 593
460 851
460 910
460 961
461 462
461 463
461 464
461 537
461 551
461 569
461 839
461 939
462 635
462 778
462 814
463 513
463 668
463 867
463 978
463 993
464 467
464 468
464 519
464 686
464 816
465 656
465 739
465 937
465 973
466 467
466 722
466 761
466 963
467 471
467 494
467 559
467 586
467 650
467 671
467 840
467 995
468 473
468 503
468 709
468 750
469 471
469 473
469 537
469 611
469 632
469 917
470 472
470 473
470 474
470 559
470 575
470 576
470 622
470 814
470 933
471 472
471 473
471 474
471 735
471 884
472 511
472 534
472 603
472 625
472 662
473 475
473 479
473 599
473 665
473 763
473 787
473 965
474 476
474 479
474 486
474 753
474 920
475 480
475 635
475 774
475 928
475 972
475 997
476 479
476 574
476 662
476 749
476 996
477 478
477 479
477 640
477 685
477 701
477 705
478 479
478 584
478 621
478 844
478 881
479 497
479 518
479 538
479 560
479 684
479 803
480 483
480 484
480 528
480 684
481 482
481 484
481 616
481 693
481 788
481 865
481 965
481 990
482 485
482 487
482 642
482 646
483 488
483 599
483 804
483 815
483 816
484 485
484 486
484 533
484 689
485 489
485 624
485 795
485 933
486 607
486 645
486 754
486 987
487 489
487 659
487 691
487 750
487 947
488 492
488 821
488 898
488 913
488 973
489 597
489 857
490 517
490 518
490 544
490 598
490 738
490 756
490 802
490 888
490 903
490 909
491 660
491 832
492 493
492 495
492 647
492 658
492 731
492 737
492 959
493 495
493 497
493 700
494 495
494 498
494 619
494 776
494 811
494 821
494 930
495 526
495 541
495 589
495 875
495 980
495 995
496 498
496 501
496 873
497 502
497 544
497 556
497 633
497 669
497 757
497 843
498 500
498 502
498 503
498 793
498 801
498 837
498 838
498 936
499 501
499 503
499 587
499 589
499 595
499 613
499 660
499 778
499 781
499 824
500 571
500 619
500 653
500 667
500 673
500 813
501 544
501 605
501 695
501 708
501 747
501 794
501 846
501 925
502 504
502 505
502 506
502 555
502 755
502 992
503 504
503 615
503 620
503 714
503 758
503 862
504 668
504 743
504 751
504 845
504 911
504 963
505 506
505 509
505 510
505 752
505 926
506 507
506 987
507 776
507 898
507 916
508 512
508 583
508 981
509 511
509 517
509 540
509 603
509 654
509 683
509 713
509 750
509 778
509 839
510 514
510 629
510 737
510 768
510 920
510 992
511 514
511 515
511 516
511 702
511 749
511 865
512 515
512 516
512 608
512 721
512 879
512 987
513 514
513 677
513 733
513 911
513 941
514 564
514 572
514 745
514 754
514 774
515 516
515 517
515 518
515 590
515 648
515 972
516 517
516 521
516 677
516 838
516 999
517 520
517 522
517 602
517 623
517 702
517 736
517 746
517 796
517 906
517 947
518 650
519 523
519 524
519 872
520 523
520 525
520 539
520 580
521 524
521 577
521 744
522 523
522 524
522 525
522 759
523 525
523 526
523 528
523 553
524 527
524 588
524 752
524 961
525 526
525 530
525 607
525 992
526 528
526 687
526 743
526 828
527 528
527 529
527 532
527 539
527 567
527 629
527 701
527 760
527 882
528 529
528 532
528 936
528 982
529 531
529 532
529 533
529 604
529 739
530 531
530 532
530 534
530 535
530 579
530 615
530 683
530 866
531 533
531 535
531 687
531 826
531 923
531 965
532 536
532 662
532 807
533 756
533 935
533 973
533 995
534 715
534 773
534 892
534 923
535 577
535 597
535 696
535 868
536 537
536 630
536 761
536 770
537 551
537 699
537 755
537 773
537 945
537 949
538 541
538 542
538 543
538 844
538 912
539 753
539 760
539 784
539 981
540 594
540 692
540 712
540 781
540 854
540 915
541 542
541 620
541 623
541 684
541 709
541 787
541 807
541 964
542 547
542 710
542 812
542 845
542 922
543 544
543 547
543 586
543 707
543 839
543 982
544 547
544 789
544 888
545 550
545 557
545 580
545 674
545 766
545 852
545 856
546 549
546 550
546 561
546 698
546 953
547 548
547 550
547 751
548 549
548 550
548 673
548 720
548 776
548 833
548 941
548 972
549 550
549 551
549 553
549 684
549 827
550 552
550 554
550 632
551 554
551 556
551 919
551 935
552 556
552 557
552 648
552 740
552 822
552 873
553 557
553 558
553 873
553 879
553 890
553 910
554 555
554 559
554 827
555 558
555 559
555 834
555 880
556 696
556 744
557 560
557 562
557 758
557 952
558 629
558 694
558 805
559 655
559 708
559 892
560 661
560 931
561 562
561 564
561 566
561 622
561 698
561 728
561 847
561 932
562 589
562 867
563 568
563 825
563 831
563 932
564 578
564 674
564 819
565 568
565 569
565 770
565 884
566 570
566 757
566 916
566 959
566 967
567 568
567 648
567 685
567 888
569 571
569 572
569 589
569 590
569 676
569 791
570 571
570 611
570 665
571 573
571 696
571 985
572 575
572 726
572 727
572 759
572 829
572 912
573 671
573 748
573 829
574 576
574 794
574 864
574 996
575 576
575 578
575 614
575 887
576 577
576 696
576 858
576 875
577 578
577 812
577 957
578 579
578 580
578 618
578 625
578 772
578 794
579 580
579 652
579 674
579 827
579 844
580 998
581 582
581 693
581 753
581 761
581 960
581 983
582 584
582 587
582 691
582 829
582 983
583 588
583 662
583 668
583 863
584 585
584 587
584 588
584 748
584 815
585 587
585 844
586 591
586 673
586 737
586 936
587 588
587 734
587 755
587 919
588 592
588 724
588 813
589 593
589 654
589 790
589 811
590 597
590 829
591 592
591 594
591 595
591 596
591 946
592 595
592 773
592 974
593 597
593 880
594 888
595 654
595 661
595 712
595 756
596 597
596 600
596 929
597 598
597 973
598 602
598 665
598 700
598 716
598 798
598 837
599 748
599 816
599 863
600 619
600 936
601 604
601 606
601 668
601 888
602 604
603 676
603 837
603 896
604 973
605 669
605 730
606 610
606 611
606 671
606 833
606 837
606 890
606 894
607 608
607 610
607 697
607 738
608 670
608 781
608 848
608 969
609 801
609 906
610 612
610 615
610 903
611 612
611 613
611 614
611 621
611 662
611 743
612 614
612 683
613 616
613 617
614 615
614 616
614 775
614 866
615 617
615 659
615 866
615 984
616 752
616 906
617 619
617 622
617 777
617 791
617 818
618 622
618 655
618 788
618 843
619 624
619 772
619 929
620 621
620 658
620 917
621 626
621 749
622 627
622 871
622 901
622 999
623 625
623 626
623 628
623 704
623 888
624 635
624 644
624 732
624 926
624 932
625 627
625 682
625 754
625 849
626 627
626 878
626 890
626 916
627 662
627 676
628 630
628 631
628 633
629 631
629 634
629 742
630 633
630 634
630 635
631 632
631 633
631 634
631 636
631 685
631 754
631 764
631 905
631 936
632 633
632 636
632 761
632 871
633 634
633 635
633 636
633 637
633 638
633 702
633 795
633 941
634 637
634 746
634 832
634 905
635 639
635 688
635 742
635 938
635 982
636 641
636 747
636 923
637 639
637 821
637 922
638 986
639 642
639 830
640 642
640 682
640 734
640 890
641 803
641 829
642 644
642 647
642 781
642 819
642 906
643 648
643 706
643 735
643 904
643 911
643 939
644 648
644 846
644 891
645 649
645 656
645 746
645 747
645 891
645 957
645 999
646 651
646 969
647 652
647 830
647 881
647 975
648 653
648 860
648 982
649 653
649 673
649 681
649 840
649 929
649 963
650 651
650 860
651 652
651 653
651 781
651 791
651 878
651 896
652 657
652 984
652 996
653 952
654 657
654 658
654 927
655 657
655 681
655 769
655 836
656 661
656 803
656 952
657 658
657 672
658 815
659 668
659 813
659 816
659 873
660 661
660 674
661 663
661 825
661 953
662 666
662 667
662 737
662 834
663 755
663 779
663 898
663 918
665 744
665 750
665 804
666 668
666 669
666 671
666 760
666 772
666 906
666 911
667 673
667 682
667 883
668 669
668 671
668 672
668 682
668 725
669 674
669 834
669 945
669 948
669 978
670 672
670 675
670 735
670 744
670 817
670 936
671 725
671 786
671 842
671 926
671 949
671 994
672 676
672 677
672 691
672 794
673 674
673 678
673 905
674 675
674 761
674 849
674 925
674 995
675 676
676 677
676 755
676 886
676 906
676 944
677 809
677 846
678 679
678 683
678 770
678 915
678 986
679 681
679 684
679 691
679 699
679 823
680 741
680 745
680 762
680 773
680 778
680 989
681 683
681 685
681 711
682 683
683 721
683 801
683 935
683 998
684 693
684 781
684 808
684 839
684 841
684 883
685 689
685 690
685 723
685 799
686 693
686 762
686 858
686 990
687 690
687 691
687 830
688 689
688 692
688 693
688 863
688 869
689 690
689 694
689 909
690 738
690 790
690 837
691 692
691 705
692 697
692 878
692 979
693 697
693 732
693 747
693 756
693 932
694 697
694 843
694 940
694 976
695 866
696 701
696 802
697 698
697 864
698 699
698 700
698 895
698 962
699 701
699 703
699 732
699 744
699 904
700 747
700 799
701 873
702 704
702 706
702 814
702 935
703 706
703 791
703 920
704 705
704 706
704 708
704 826
704 981
705 773
705 997
706 847
707 711
707 712
707 803
707 951
707 991
708 709
708 718
708 730
708 925
709 710
709 712
709 714
709 846
710 714
710 791
710 798
710 803
710 866
710 946
711 863
711 910
711 911
711 954
712 713
712 717
712 810
713 714
713 715
713 717
713 718
713 893
714 718
714 719
714 781
714 790
714 827
715 716
715 717
715 718
715 720
715 810
715 963
715 991
716 717
716 718
716 721
716 764
716 777
716 844
716 849
717 719
717 720
717 784
717 798
717 943
718 719
719 721
720 860
721 724
721 884
722 725
722 727
722 753
722 967
722 979
723 724
723 725
723 728
723 759
723 995
724 727
724 779
724 798
724 847
725 802
725 848
726 727
726 729
727 728
727 730
727 768
727 930
727 969
728 763
728 774
729 798
729 926
729 971
730 733
730 735
730 903
731 736
731 784
732 733
732 735
732 737
732 787
732 969
732 975
733 854
733 955
734 874
734 954
736 737
736 740
736 881
737 765
737 800
737 805
737 913
738 743
739 757
739 903
740 834
740 899
741 788
741 886
742 809
742 955
742 985
743 745
743 748
743 894
744 749
744 994
745 750
746 747
746 749
746 751
746 816
746 820
748 750
748 751
748 753
748 795
750 753
750 791
750 840
751 765
751 768
751 933
751 939
751 951
752 753
752 754
752 757
752 785
753 869
754 759
754 831
754 846
754 891
755 853
755 932
755 974
756 758
756 760
756 892
756 980
757 761
757 846
757 976
758 939
759 851
759 959
760 761
760 789
760 828
760 929
762 765
762 767
762 966
762 998
763 767
763 813
763 926
764 766
764 767
765 769
766 770
766 883
767 768
767 772
767 960
768 792
768 819
769 771
769 774
769 776
769 885
769 957
769 987
770 773
770 775
770 945
770 948
770 978
771 986
772 775
772 811
772 847
772 957
773 774
773 775
773 778
773 878
774 777
774 778
774 779
774 838
775 776
775 780
775 809
775 840
776 847
776 973
776 994
777 780
777 823
777 863
778 779
778 878
778 962
779 783
779 859
779 893
779 949
780 782
780 784
780 899
782 787
782 936
783 786
783 788
783 889
783 929
784 826
784 905
784 963
785 787
787 790
787 791
787 918
787 935
788 792
788 909
788 912
789 792
789 793
789 984
789 995
790 791
790 793
790 934
791 794
792 795
792 796
793 794
793 795
794 796
794 797
794 799
794 904
795 798
795 990
796 797
796 800
796 910
796 956
797 801
797 808
797 898
798 800
799 804
800 902
800 956
801 802
801 803
802 857
802 910
802 984
804 805
804 808
804 989
805 821
805 834
806 807
806 808
806 809
806 811
807 808
807 809
807 812
807 890
807 998
808 811
808 818
808 871
808 987
809 812
809 813
809 814
809 855
809 938
810 813
810 814
810 815
810 830
810 845
810 849
811 843
812 816
812 943
813 904
813 905
814 818
814 919
816 817
816 820
816 841
816 869
816 992
817 821
817 858
818 819
818 822
818 919
818 934
819 823
820 823
820 825
820 848
820 939
821 823
821 824
821 825
821 826
822 825
823 824
823 827
823 902
823 917
824 853
824 977
825 830
826 828
826 891
827 831
828 928
828 930
828 958
829 831
829 833
829 875
829 957
830 831
830 832
830 895
830 920
830 959
830 970
830 986
830 987
831 832
831 925
831 952
831 972
832 834
833 836
833 838
833 958
833 975
834 836
834 838
834 845
835 837
835 973
836 837
837 839
839 840
840 843
840 844
840 907
841 929
842 844
842 863
842 994
843 880
844 845
844 869
845 846
845 851
846 978
847 849
847 850
847 852
847 880
848 850
848 851
848 949
848 988
851 971
853 856
853 865
853 907
853 972
854 855
854 856
854 906
854 958
856 858
857 993
858 860
858 862
858 863
859 860
859 864
859 911
859 965
860 861
860 863
860 865
861 884
861 903
861 924
862 892
862 896
864 865
864 948
865 876
866 867
866 871
866 970
867 868
867 870
867 873
868 870
868 873
869 871
869 872
870 875
871 872
872 876
872 877
872 927
872 955
873 877
873 878
874 876
874 877
874 901
876 879
877 878
877 879
877 881
877 884
878 882
878 938
879 883
879 975
880 893
881 949
882 884
882 886
882 887
882 999
883 884
883 885
883 886
883 910
884 885
884 887
884 951
885 888
885 889
885 974
886 890
886 967
887 889
887 890
887 891
887 999
888 893
888 952
889 892
889 893
890 961
891 896
891 958
891 981
892 897
892 902
893 897
894 896
894 921
894 967
895 897
895 941
895 954
896 898
896 899
896 900
896 901
896 949
897 898
898 900
898 978
899 903
900 903
900 904
901 906
902 906
903 908
904 937
905 909
905 910
905 960
905 961
906 907
906 908
906 911
907 908
907 912
907 954
907 956
908 910
909 911
910 914
911 912
911 974
912 994
913 914
914 917
914 946
915 919
917 939
918 922
919 923
920 925
921 923
921 925
922 924
922 925
922 987
922 988
923 924
925 986
926 928
927 931
927 993
930 931
931 986
932 933
932 968
932 985
933 935
934 937
934 997
935 947
935 995
936 937
936 938
936 939
938 941
938 997
939 940
939 942
940 942
940 977
940 983
941 943
941 945
941 946
942 944
943 944
944 947
944 949
945 950
945 958
946 949
947 949
947 952
948 952
949 954
949 967
950 983
951 952
951 953
951 954
951 956
951 967
952 953
952 997
954 956
954 957
954 958
955 956
955 957
955 994
956 958
956 961
957 962
958 963
959 976
960 964
960 993
961 965
962 963
962 965
962 966
962 967
963 965
963 966
964 968
965 967
966 968
967 968
967 982
968 969
968 970
969 973
970 972
970 974
971 975
972 977
973 974
973 976
973 977
974 979
975 980
976 977
976 980
978 979
978 980
978 981
980 983
981 982
981 985
982 983
982 987
983 985
983 986
983 987
984 987
985 987
985 990
987 989
988 990
989 996
990 994
990 995
991 996
992 995
992 997
993 994
996 999
997 998
997 999
