# Supplementary material for: Strategic distribution of seeds to support diffusion in complex networks
Source: PLoS One. 2018 Oct 16;13(10):e0205130. doi: 10.1371/journal.pone.0205130 (PMC6191084; doi:10.1371/journal.pone.0205130)
Supplement: S1 Data — (ZIP) [file pone.0205130.s002.zip › Part3/2.txt]

0 1
0 2
0 3
0 4
0 6
0 8
0 9
0 13
0 15
0 16
0 17
0 19
0 27
0 37
0 51
0 63
0 70
0 81
0 85
0 89
0 95
0 104
0 110
0 114
0 116
0 131
0 148
0 182
0 186
0 190
0 197
0 198
0 206
0 215
0 228
0 240
0 254
0 255
0 301
0 339
0 383
0 384
0 475
0 482
0 501
0 571
0 588
0 693
0 709
0 770
0 795
0 884
0 951
1 2
1 4
1 5
1 6
1 10
1 12
1 19
1 21
1 22
1 29
1 30
1 36
1 40
1 63
1 67
1 75
1 84
1 92
1 106
1 114
1 123
1 124
1 129
1 160
1 169
1 178
1 219
1 224
1 228
1 312
1 316
1 325
1 353
1 360
1 379
1 403
1 445
1 465
1 471
1 491
1 504
1 546
1 570
1 666
1 682
1 697
1 767
1 961
2 3
2 11
2 12
2 23
2 30
2 31
2 32
2 33
2 48
2 49
2 50
2 57
2 59
2 64
2 96
2 108
2 115
2 245
2 261
2 374
2 377
2 419
2 504
2 781
2 945
2 981
3 7
3 8
3 66
3 127
3 205
3 484
4 5
4 9
4 10
4 16
4 25
4 29
4 35
4 37
4 38
4 43
4 58
4 83
4 84
4 146
4 151
4 166
4 173
4 175
4 266
4 277
4 285
4 386
4 420
4 423
4 481
4 506
4 562
4 572
4 599
4 624
4 674
4 741
4 931
4 937
4 970
5 18
5 24
5 60
5 105
5 376
5 429
5 478
5 515
5 698
5 842
6 7
6 13
6 14
6 17
6 20
6 31
6 33
6 34
6 45
6 54
6 68
6 77
6 79
6 101
6 104
6 123
6 143
6 162
6 210
6 232
6 288
6 320
6 424
6 438
6 582
6 586
6 612
6 617
6 627
6 631
6 777
6 966
6 975
7 15
7 52
7 101
7 214
7 275
7 378
7 879
8 11
8 56
8 65
8 111
8 133
8 139
8 221
8 470
8 597
8 750
8 759
9 14
9 18
9 20
9 28
9 39
9 53
9 72
9 80
9 86
9 93
9 94
9 135
9 163
9 167
9 180
9 195
9 208
9 218
9 234
9 252
9 258
9 261
9 282
9 290
9 306
9 330
9 413
9 494
9 529
9 561
9 593
9 651
9 716
9 851
9 855
9 988
10 45
10 68
10 75
10 78
10 147
10 225
10 241
10 310
10 372
10 490
10 610
10 656
10 751
10 775
11 22
11 44
11 72
11 83
11 138
11 191
11 213
11 298
11 343
11 354
11 394
11 406
11 626
11 647
11 680
11 921
11 950
12 21
12 40
12 43
12 47
12 69
12 99
12 109
12 167
12 313
12 332
12 337
12 369
12 375
12 390
12 422
12 477
12 505
12 550
12 611
12 630
12 692
12 827
12 914
12 974
13 87
13 186
13 217
13 221
13 298
13 517
13 526
13 602
13 630
13 826
14 24
14 38
14 39
14 48
14 54
14 64
14 76
14 85
14 121
14 211
14 250
14 253
14 254
14 273
14 278
14 300
14 305
14 327
14 364
14 400
14 418
14 490
14 505
14 511
14 513
14 551
14 647
14 678
14 927
14 991
15 55
15 142
15 332
15 352
15 398
15 602
15 783
15 863
15 886
15 931
16 36
16 42
16 47
16 79
16 122
16 172
16 196
16 265
16 338
16 407
16 807
16 835
17 23
17 26
17 49
17 152
17 170
17 514
17 608
17 700
17 948
18 25
18 26
18 76
18 100
18 109
18 129
18 182
18 216
18 220
18 234
18 239
18 371
18 594
18 636
18 831
19 50
19 55
19 118
19 130
19 144
19 165
19 286
20 181
20 184
20 335
21 57
21 62
21 102
21 138
21 335
21 369
21 370
21 392
21 464
21 534
21 566
21 571
21 580
21 620
21 763
22 73
22 304
22 349
22 453
22 560
22 691
22 721
24 32
24 34
24 41
24 120
24 145
24 158
24 275
24 303
24 383
24 387
24 501
24 522
24 531
24 645
24 877
25 27
25 28
25 136
25 148
25 341
25 507
25 520
25 590
25 737
25 840
25 896
26 95
26 117
26 147
26 155
26 257
26 283
26 308
26 370
26 784
26 793
27 177
27 401
27 435
27 826
27 842
27 966
27 975
28 41
28 62
28 91
28 100
28 105
28 131
28 176
28 179
28 204
28 247
28 336
28 575
28 677
29 248
29 765
30 66
30 137
30 193
30 374
30 830
31 126
31 132
31 153
31 183
31 438
31 895
32 35
32 53
32 56
32 61
32 80
32 86
32 94
32 133
32 158
32 192
32 233
32 260
32 277
32 299
32 315
32 328
32 406
32 474
32 541
32 634
32 722
32 785
32 859
33 60
33 77
33 297
33 479
33 653
34 61
34 81
34 153
34 178
34 187
34 297
34 386
34 688
35 91
35 132
35 262
35 380
35 387
35 448
35 458
35 544
35 600
35 616
35 690
35 738
36 175
37 58
37 65
37 239
37 241
37 323
37 363
37 395
37 607
37 736
37 771
37 772
38 42
38 59
38 103
38 159
38 217
38 269
38 314
38 366
38 402
38 472
38 588
38 600
38 615
38 657
38 709
38 834
38 886
39 44
39 113
39 207
39 293
39 356
39 408
39 439
39 444
39 457
39 601
39 660
39 868
39 876
40 67
40 134
40 209
40 251
41 46
41 51
41 88
41 117
41 124
41 160
41 163
41 276
41 367
41 452
41 453
41 729
41 821
41 822
41 830
41 873
41 939
42 46
42 74
42 188
42 212
42 233
42 371
42 460
42 687
42 738
42 905
43 108
44 154
44 225
44 271
44 324
44 569
45 69
45 128
45 169
45 246
45 340
45 543
45 546
45 579
45 680
45 774
45 856
45 994
46 468
46 638
46 823
47 164
47 194
47 291
47 462
47 467
47 635
47 717
47 728
47 810
48 271
49 98
49 550
49 748
49 986
50 242
50 334
50 555
50 752
50 900
51 52
51 87
51 96
51 122
51 358
51 454
51 473
52 111
52 141
52 310
55 358
55 368
56 214
57 78
57 110
57 162
57 165
57 393
57 425
57 570
57 698
58 164
58 192
58 201
58 244
58 296
58 351
58 360
58 367
58 390
58 788
59 92
59 106
60 70
60 89
60 118
60 140
60 191
60 284
60 428
60 816
60 908
60 957
60 972
61 71
62 190
62 276
62 765
63 172
63 205
63 222
63 246
63 365
63 484
63 755
63 831
64 439
64 502
64 640
64 761
64 854
64 912
64 946
65 90
65 107
65 916
65 922
66 173
67 73
67 305
68 435
68 512
68 866
69 71
69 103
69 120
69 207
69 279
69 280
69 307
69 354
69 411
69 857
69 888
71 74
71 102
71 125
71 267
71 628
72 82
72 252
72 432
72 760
73 318
73 673
73 688
73 802
73 954
75 93
75 112
75 249
75 535
76 97
76 98
76 139
76 157
76 213
76 235
76 270
76 294
76 303
76 337
76 467
76 608
76 644
76 706
76 786
76 792
78 134
78 176
78 237
78 395
78 520
78 542
78 776
79 90
79 263
79 330
79 802
80 577
81 82
81 440
81 568
81 803
83 460
85 88
85 671
85 976
86 137
86 322
86 338
86 361
86 473
86 732
86 828
87 195
87 388
87 450
87 497
87 869
87 894
88 168
88 832
88 967
89 126
89 264
89 373
89 695
89 764
90 97
90 119
90 208
90 245
90 345
90 524
90 693
90 923
91 112
91 267
91 283
92 170
92 400
93 115
94 993
95 125
95 128
95 141
95 150
95 203
95 314
95 639
95 641
95 711
95 956
96 135
96 199
96 200
96 412
96 530
96 724
96 735
96 947
97 99
97 121
97 155
97 227
97 670
97 752
97 994
98 236
98 287
98 294
98 613
99 174
99 259
99 274
99 462
99 576
100 136
100 800
101 107
101 116
101 177
101 189
101 226
101 248
101 351
101 404
101 422
101 502
101 556
101 642
101 650
101 848
102 739
103 127
103 154
103 203
103 265
104 130
105 545
106 244
106 307
106 681
106 728
107 156
107 185
107 222
107 292
107 437
107 676
107 719
107 843
108 144
108 296
108 515
108 962
109 113
109 140
109 223
109 300
109 334
109 720
109 909
110 119
110 161
110 166
110 235
110 273
110 384
110 574
110 669
112 287
112 498
112 949
113 149
113 202
113 250
113 264
113 471
113 493
113 568
113 696
114 230
114 632
114 852
114 893
115 157
115 161
115 444
115 612
116 539
116 557
116 735
116 766
117 237
117 322
118 146
118 385
118 531
118 740
118 820
119 185
119 834
120 388
120 580
120 933
121 218
121 469
122 150
122 986
123 394
123 461
124 168
124 230
124 309
124 347
124 385
124 393
124 432
124 466
124 499
124 617
124 951
124 961
125 212
125 535
125 880
125 944
126 405
127 219
127 319
127 423
127 711
127 958
127 984
128 159
128 232
128 313
128 404
128 945
129 272
129 382
129 415
129 443
129 526
129 547
129 652
130 344
130 645
131 184
131 342
131 355
131 694
132 290
132 829
134 209
134 253
134 382
134 399
134 441
134 767
134 813
135 552
137 401
137 447
137 577
139 145
139 181
140 193
140 527
140 714
140 778
140 934
141 142
141 183
141 215
141 417
141 631
141 643
141 847
142 143
142 152
142 494
142 503
142 562
143 149
143 730
144 329
144 344
144 356
144 414
144 443
144 659
144 665
144 682
144 708
144 858
144 916
144 927
144 968
145 151
145 308
145 320
145 391
145 436
145 463
145 635
145 668
147 284
148 174
148 282
148 299
148 302
148 321
148 420
149 266
149 428
149 468
149 791
149 823
150 197
150 199
150 256
150 268
150 336
150 634
150 641
150 788
150 810
150 942
151 194
151 229
152 156
152 216
152 440
152 483
152 522
152 618
153 416
154 347
154 449
154 598
154 702
154 852
154 929
155 366
155 434
155 446
155 574
155 715
155 781
155 784
155 873
155 884
155 948
155 999
156 319
156 516
157 188
157 534
158 180
158 892
159 238
159 240
159 268
159 492
159 528
159 532
160 620
161 269
161 311
161 379
161 509
161 605
161 841
162 281
162 838
162 877
163 171
163 204
163 915
164 171
164 263
164 359
165 189
165 329
165 544
165 721
165 750
166 179
166 289
166 321
166 447
166 675
166 729
167 224
167 247
167 311
167 339
167 357
167 429
167 521
167 876
168 736
168 759
169 220
169 450
170 198
171 229
171 256
173 249
173 289
173 415
173 773
173 801
174 350
174 399
174 418
174 723
175 236
175 536
175 849
176 776
176 982
177 782
178 187
178 306
178 363
178 426
178 511
178 623
178 726
179 863
179 902
180 274
180 472
180 512
180 808
181 278
181 365
183 206
184 258
184 295
184 408
184 654
184 985
185 500
185 621
185 710
185 815
185 824
185 881
185 984
186 251
186 272
186 485
186 583
186 821
187 196
187 257
187 324
187 331
187 480
187 718
187 769
188 210
188 389
188 556
188 655
190 280
190 624
190 817
190 999
191 625
191 650
191 792
191 925
192 201
193 456
194 202
194 349
194 368
194 485
194 695
194 828
195 887
197 200
197 316
197 318
197 342
197 346
197 744
198 433
198 442
199 518
199 596
199 980
201 270
201 285
201 293
201 381
201 442
201 445
201 606
201 685
201 719
201 815
201 936
201 955
202 242
202 362
202 378
202 636
202 659
202 768
204 231
206 375
206 613
206 662
207 402
207 578
208 211
208 227
208 805
209 753
210 317
210 431
210 553
210 814
210 894
210 913
210 989
211 326
211 592
212 649
212 673
212 742
213 304
213 448
213 516
213 661
213 742
214 243
214 312
214 326
214 434
214 558
214 595
214 935
215 838
216 451
216 482
216 554
216 794
217 286
217 661
218 243
218 323
218 642
219 775
220 223
220 333
221 226
221 231
224 523
224 813
225 430
226 350
226 726
227 658
227 696
228 238
228 489
228 609
228 622
228 657
229 972
230 317
230 407
230 524
230 563
230 890
231 262
231 488
231 555
231 878
232 455
232 584
232 909
233 500
233 610
234 302
234 355
234 396
234 427
234 476
234 712
234 730
234 845
234 890
234 997
235 295
235 410
236 376
236 421
236 476
236 533
236 541
236 644
236 745
236 789
236 883
237 397
238 292
238 646
239 811
240 255
240 414
240 463
240 717
240 777
240 885
242 259
242 510
242 699
242 733
243 281
243 327
243 746
244 301
244 481
244 898
246 333
247 346
247 629
247 707
248 525
248 540
248 621
248 706
253 469
253 499
253 725
253 732
254 498
254 554
254 952
255 343
255 835
256 260
256 288
256 389
256 496
256 924
258 413
259 506
259 675
259 941
260 740
261 315
261 480
263 591
263 697
263 803
263 804
263 913
264 517
264 819
266 454
266 744
267 279
267 341
268 325
268 564
268 807
269 492
269 557
271 377
271 595
273 424
274 291
274 567
274 734
275 648
277 543
277 648
278 411
278 416
278 584
279 340
279 461
279 652
279 798
279 870
279 889
281 419
281 503
281 583
281 677
281 712
281 761
281 837
281 864
281 919
283 345
283 538
283 875
284 417
284 582
284 887
284 958
286 474
286 521
286 786
286 832
286 874
287 983
289 328
289 483
293 361
294 539
294 573
295 409
297 819
297 906
298 426
298 687
298 704
300 848
301 331
303 542
304 466
304 591
306 309
306 477
307 700
307 757
308 410
308 739
309 464
310 412
310 899
313 441
314 353
315 749
315 862
316 690
317 560
317 561
317 604
317 822
317 938
318 409
318 486
319 380
320 348
321 425
321 548
321 597
322 359
322 957
323 716
324 587
326 868
327 398
327 529
327 689
327 867
328 451
328 508
329 348
329 872
330 849
331 396
331 427
331 679
331 701
331 867
332 780
333 405
333 801
334 455
334 708
335 871
336 778
336 977
336 978
337 362
337 381
337 437
337 779
338 969
340 507
340 614
343 950
344 357
344 373
344 392
344 478
344 527
344 747
344 901
344 963
345 538
345 906
345 992
346 352
349 865
349 967
350 489
351 436
351 785
352 430
353 364
353 593
353 607
353 718
354 372
354 639
354 715
354 733
355 762
356 403
356 496
357 475
358 518
359 558
359 663
360 456
360 488
360 920
361 683
362 615
363 433
363 705
364 755
364 850
365 663
365 686
366 525
366 533
367 585
367 592
367 623
368 587
368 903
368 971
369 457
371 747
371 899
372 578
372 662
372 992
373 548
373 586
373 589
373 764
373 811
374 754
375 794
375 990
376 459
377 391
377 757
378 493
378 616
379 576
379 668
379 705
379 734
379 840
381 465
381 674
382 895
383 449
383 486
383 549
383 654
383 756
385 487
385 699
385 953
386 959
388 818
389 829
389 858
390 397
390 446
390 861
390 883
391 862
392 497
392 575
393 551
393 758
395 513
395 618
395 627
396 581
397 532
397 656
397 879
397 911
398 589
398 787
399 611
400 514
401 431
403 836
404 421
404 760
406 479
406 552
408 510
408 882
408 925
410 920
410 976
411 458
411 536
411 745
411 769
411 787
412 702
412 891
413 545
413 847
414 523
414 628
416 567
416 603
416 818
417 599
417 798
417 855
417 882
419 495
419 598
421 549
426 609
431 452
431 749
431 902
434 723
435 993
436 565
437 844
438 651
440 756
441 537
441 565
441 667
442 573
442 626
442 795
442 914
442 923
442 954
443 731
443 932
444 619
446 789
450 491
450 563
452 519
452 585
452 741
452 806
453 851
455 859
456 893
457 470
457 833
457 974
458 459
458 579
458 672
458 685
458 707
458 710
458 783
458 905
458 953
460 564
461 827
462 596
462 861
463 816
463 903
465 837
466 487
466 540
466 782
466 814
471 537
471 632
471 763
472 519
472 766
475 713
477 530
477 689
477 722
481 971
482 633
482 952
484 629
484 637
486 508
486 528
489 638
489 664
491 594
491 653
491 839
491 960
492 746
493 619
494 495
494 509
494 572
494 640
494 669
496 633
496 805
496 846
496 910
501 892
502 806
502 845
502 932
506 547
506 714
508 965
509 559
509 918
513 604
513 605
513 667
515 796
516 799
517 681
519 817
521 812
521 872
522 919
522 982
523 959
527 655
527 973
529 658
530 793
531 926
532 566
534 918
534 930
535 553
535 808
535 836
535 853
535 939
540 796
540 820
543 670
544 843
547 559
547 684
549 646
550 671
552 581
552 797
553 590
554 866
554 980
554 991
556 947
560 743
560 871
560 929
561 678
563 569
563 622
563 911
565 773
566 737
567 839
568 625
568 683
568 998
569 935
572 942
575 684
575 946
577 780
578 844
578 889
580 643
580 774
582 649
585 606
585 679
586 979
587 800
588 637
588 665
588 996
589 799
590 601
590 754
590 937
590 943
591 614
591 928
595 804
597 694
597 703
597 713
597 880
598 825
599 676
599 762
601 603
601 770
603 724
603 904
605 692
607 897
609 664
609 703
614 938
615 768
615 853
615 904
616 720
621 751
621 987
626 949
627 908
630 691
630 753
632 748
633 809
635 896
637 865
637 917
638 666
640 701
642 704
644 672
647 772
648 854
651 864
654 660
654 824
661 686
665 825
665 997
668 731
668 943
674 973
675 907
676 725
676 898
678 901
680 727
680 860
681 981
686 841
687 897
688 910
692 995
697 833
701 771
701 791
704 727
707 878
714 968
722 856
723 988
725 743
725 944
730 850
731 978
732 809
732 990
733 962
739 758
739 930
742 907
753 926
753 963
759 797
759 900
764 812
766 869
767 857
769 874
773 779
773 928
774 790
778 875
779 998
780 964
787 790
791 940
800 922
804 921
804 933
811 870
811 934
811 970
817 956
822 885
823 888
825 955
827 915
829 936
837 846
841 969
851 912
858 860
860 979
864 987
869 996
870 960
873 881
879 924
890 891
897 977
903 965
915 917
916 940
925 964
927 941
927 985
959 989
967 995
973 983
