# Supplementary material for: Strategic distribution of seeds to support diffusion in complex networks
Source: PLoS One. 2018 Oct 16;13(10):e0205130. doi: 10.1371/journal.pone.0205130 (PMC6191084; doi:10.1371/journal.pone.0205130)
Supplement: S1 Data — (ZIP) [file pone.0205130.s002.zip › Part3/3.txt]

0 1
0 2
0 3
0 4
0 6
0 9
0 10
0 12
0 13
0 17
0 18
0 20
0 25
0 39
0 54
0 64
0 115
0 119
0 144
0 178
0 182
0 187
0 194
0 195
0 196
0 214
0 219
0 222
0 250
0 254
0 280
0 327
0 338
0 347
0 351
0 428
0 439
0 441
0 470
0 471
0 476
0 502
0 506
0 523
0 539
0 544
0 548
0 590
0 592
0 594
0 617
0 624
0 686
0 703
0 773
0 803
0 819
0 896
0 916
1 2
1 3
1 4
1 5
1 6
1 8
1 11
1 13
1 27
1 31
1 32
1 46
1 52
1 59
1 64
1 68
1 71
1 76
1 77
1 79
1 87
1 88
1 90
1 96
1 110
1 115
1 128
1 130
1 171
1 200
1 205
1 224
1 245
1 263
1 273
1 276
1 290
1 305
1 311
1 349
1 371
1 378
1 390
1 419
1 429
1 503
1 514
1 518
1 539
1 552
1 559
1 582
1 598
1 602
1 630
1 648
1 650
1 685
1 699
1 744
1 752
1 764
1 766
1 775
1 839
1 942
1 975
1 979
1 995
1 997
2 3
2 4
2 5
2 7
2 8
2 9
2 11
2 18
2 19
2 20
2 22
2 26
2 32
2 34
2 36
2 52
2 54
2 60
2 62
2 85
2 97
2 102
2 103
2 104
2 111
2 113
2 114
2 127
2 130
2 131
2 132
2 133
2 139
2 143
2 150
2 152
2 162
2 169
2 172
2 178
2 181
2 187
2 190
2 195
2 233
2 238
2 247
2 261
2 264
2 300
2 301
2 309
2 330
2 334
2 343
2 360
2 382
2 383
2 405
2 412
2 438
2 440
2 446
2 460
2 479
2 484
2 494
2 497
2 502
2 512
2 538
2 606
2 607
2 615
2 623
2 627
2 629
2 676
2 715
2 729
2 743
2 796
2 801
2 827
2 871
2 884
2 903
2 907
2 923
2 924
2 948
2 969
2 973
2 985
2 998
3 6
3 7
3 22
3 23
3 30
3 50
3 54
3 91
3 101
3 103
3 125
3 128
3 133
3 137
3 154
3 155
3 248
3 252
3 283
3 316
3 404
3 409
3 431
3 443
3 490
3 494
3 500
3 522
3 525
3 623
3 664
3 668
3 736
3 750
3 804
3 837
3 873
3 874
3 919
3 922
3 980
4 5
4 7
4 8
4 10
4 14
4 18
4 23
4 29
4 31
4 34
4 35
4 62
4 80
4 92
4 93
4 96
4 109
4 110
4 120
4 135
4 163
4 165
4 183
4 189
4 213
4 227
4 249
4 277
4 309
4 320
4 325
4 335
4 368
4 382
4 440
4 491
4 511
4 564
4 606
4 609
4 618
4 657
4 693
4 698
4 794
4 819
4 880
4 887
4 896
4 940
4 970
4 981
5 10
5 14
5 15
5 19
5 32
5 34
5 36
5 53
5 71
5 78
5 86
5 95
5 144
5 145
5 147
5 165
5 189
5 202
5 219
5 248
5 271
5 273
5 282
5 292
5 377
5 464
5 469
5 482
5 535
5 578
5 631
5 654
5 748
5 825
5 830
5 836
5 852
5 909
5 939
6 9
6 11
6 16
6 19
6 25
6 28
6 37
6 39
6 47
6 53
6 59
6 63
6 67
6 73
6 75
6 84
6 90
6 102
6 114
6 136
6 155
6 179
6 187
6 189
6 191
6 230
6 246
6 255
6 257
6 265
6 311
6 319
6 336
6 341
6 376
6 392
6 393
6 453
6 464
6 487
6 489
6 499
6 511
6 521
6 532
6 553
6 566
6 575
6 668
6 680
6 702
6 711
6 721
6 735
6 835
6 879
6 895
6 901
6 953
6 974
7 13
7 15
7 31
7 33
7 40
7 63
7 67
7 99
7 101
7 111
7 122
7 127
7 156
7 232
7 239
7 266
7 314
7 318
7 349
7 414
7 427
7 471
7 589
7 805
7 825
7 914
8 12
8 21
8 23
8 26
8 29
8 43
8 65
8 72
8 123
8 131
8 148
8 164
8 225
8 244
8 258
8 282
8 300
8 308
8 318
8 358
8 365
8 420
8 473
8 546
8 610
8 633
8 672
8 778
8 789
8 849
9 12
9 29
9 33
9 65
9 67
9 76
9 112
9 214
9 266
9 321
9 352
9 396
9 399
9 516
9 705
9 709
9 814
9 877
9 890
9 917
9 918
9 975
9 994
10 14
10 15
10 20
10 28
10 37
10 38
10 47
10 51
10 66
10 83
10 89
10 94
10 109
10 201
10 202
10 240
10 256
10 271
10 306
10 349
10 372
10 373
10 388
10 478
10 495
10 528
10 543
10 613
10 636
10 642
10 727
10 745
10 854
10 923
10 966
10 967
10 984
10 997
11 17
11 36
11 40
11 41
11 51
11 53
11 62
11 110
11 127
11 129
11 138
11 146
11 149
11 176
11 203
11 213
11 237
11 260
11 262
11 281
11 298
11 326
11 347
11 381
11 456
11 471
11 554
11 563
11 652
11 660
11 704
11 719
11 729
11 818
11 847
11 925
11 938
11 945
11 959
11 969
12 24
12 46
12 61
12 124
12 131
12 170
12 172
12 177
12 183
12 233
12 321
12 379
12 401
12 409
12 533
12 579
12 580
12 591
12 710
12 807
12 960
12 971
12 980
12 983
13 16
13 17
13 21
13 25
13 42
13 45
13 76
13 120
13 149
13 200
13 279
13 367
13 370
13 389
13 410
13 457
13 683
13 695
13 744
13 795
13 829
13 864
13 947
14 16
14 24
14 28
14 41
14 55
14 84
14 137
14 154
14 180
14 211
14 269
14 369
14 374
14 442
14 515
14 534
14 582
14 588
14 592
14 714
14 869
14 924
15 56
15 57
15 68
15 106
15 121
15 153
15 230
15 313
15 329
15 429
15 656
15 696
15 886
16 30
16 42
16 45
16 47
16 104
16 109
16 116
16 148
16 167
16 186
16 277
16 291
16 294
16 314
16 334
16 345
16 367
16 704
16 803
16 832
16 982
17 27
17 630
17 687
17 689
17 906
18 33
18 77
18 142
18 159
18 444
18 779
19 21
19 24
19 30
19 37
19 49
19 58
19 70
19 181
19 487
19 657
19 682
19 702
19 776
19 921
19 936
19 948
20 22
20 39
20 56
20 61
20 150
20 243
20 287
20 304
20 351
20 430
20 455
20 462
20 470
20 792
20 837
20 861
20 913
20 988
21 45
21 70
21 107
21 150
21 152
21 238
21 271
21 322
21 330
21 359
21 363
21 463
21 522
21 684
21 753
21 810
21 998
22 69
22 128
22 201
22 217
22 317
22 509
22 602
22 679
22 717
22 906
22 978
23 27
23 40
23 56
23 80
23 83
23 99
23 174
23 306
23 332
23 397
23 425
23 434
23 509
23 634
23 845
24 26
24 58
24 93
24 97
24 102
24 196
24 380
24 445
24 460
24 547
24 575
24 611
24 618
24 620
24 662
25 44
25 55
25 74
25 84
25 93
25 111
25 115
25 116
25 118
25 135
25 186
25 192
25 215
25 232
25 242
25 250
25 252
25 262
25 263
25 304
25 439
25 465
25 500
25 529
25 645
25 708
25 905
26 48
26 90
26 92
26 98
26 198
26 231
26 242
26 299
26 403
26 426
26 606
26 648
26 821
26 866
27 203
27 287
27 362
27 407
27 489
27 642
27 670
27 747
27 875
27 991
28 44
28 52
28 60
28 73
28 113
28 174
28 297
28 312
28 353
28 468
28 475
28 927
29 81
29 147
29 183
29 615
29 721
29 896
30 35
30 49
30 51
30 86
30 88
30 98
30 100
30 105
30 112
30 123
30 136
30 160
30 173
30 196
30 212
30 219
30 228
30 236
30 249
30 280
30 295
30 325
30 344
30 380
30 405
30 433
30 520
30 534
30 577
30 629
30 731
30 758
30 770
30 785
30 881
31 159
31 193
31 286
31 305
31 415
31 540
31 583
31 601
31 766
31 768
31 850
32 35
32 38
32 58
32 69
32 505
32 513
32 542
32 556
32 604
32 679
32 754
32 790
32 842
33 46
33 118
33 190
33 206
33 236
33 389
33 405
33 417
33 459
33 530
33 541
33 589
33 625
33 794
33 877
33 891
34 38
34 48
34 57
34 72
34 75
34 78
34 125
34 226
34 242
34 303
34 407
34 435
34 488
34 530
34 750
35 49
35 50
35 142
35 191
35 258
35 363
35 552
35 557
35 609
36 65
36 88
36 133
36 164
36 323
37 376
38 41
38 66
38 79
38 243
38 454
38 479
38 519
38 551
38 650
38 671
38 740
38 911
38 935
38 993
39 42
39 43
39 48
39 50
39 82
39 98
39 112
39 125
39 185
39 188
39 251
39 257
39 268
39 314
39 339
39 384
39 422
39 582
39 866
39 870
39 957
39 985
40 55
40 89
40 173
40 331
40 408
40 433
40 479
40 481
40 542
40 583
40 700
40 758
41 43
41 124
41 130
41 168
41 259
41 277
41 402
41 423
41 842
41 855
42 59
42 73
42 94
42 116
42 126
42 135
42 138
42 222
42 321
42 342
42 456
42 524
42 563
42 600
42 612
42 714
42 802
42 867
42 888
42 895
42 980
43 44
43 69
43 476
43 505
43 670
43 791
43 817
44 649
45 63
45 72
45 95
45 153
45 169
45 207
45 246
45 270
45 333
45 401
45 422
45 433
45 571
45 624
45 648
45 831
45 908
46 107
46 175
46 415
46 561
46 574
46 654
46 664
46 840
46 955
47 179
47 239
47 281
47 308
47 348
48 117
48 142
48 144
48 218
48 229
48 253
48 419
48 626
48 682
48 752
48 967
49 113
49 256
49 290
49 393
49 541
49 884
50 57
50 74
50 75
50 81
50 83
50 244
50 292
50 483
50 531
50 718
50 905
51 157
51 177
51 231
51 255
51 300
51 313
51 341
51 379
51 529
51 555
51 590
51 591
51 614
51 628
51 888
51 901
52 92
52 103
52 134
52 217
52 344
52 404
52 720
52 902
53 119
53 143
53 226
53 332
53 403
53 469
53 537
53 768
53 891
53 972
54 60
54 78
54 80
54 167
54 587
54 887
54 943
54 991
55 71
55 265
55 455
55 701
55 931
55 956
56 85
56 106
56 140
56 151
56 211
56 225
56 245
56 274
56 293
56 337
56 418
56 442
56 547
56 553
56 570
56 576
56 637
56 736
56 763
56 916
56 928
57 70
57 82
57 87
57 136
57 148
57 161
57 163
57 175
57 272
57 285
57 326
57 340
57 345
57 421
57 431
57 472
57 495
57 558
57 571
57 643
57 666
57 691
57 792
57 998
58 391
58 613
58 721
58 760
58 818
59 66
59 354
59 518
59 945
59 966
60 61
60 122
60 176
60 420
60 508
60 578
60 673
60 938
61 64
61 77
61 91
61 107
61 141
61 166
61 268
61 307
61 310
61 650
61 773
61 846
61 970
62 208
62 237
62 298
62 302
62 354
62 382
62 461
62 558
62 673
62 851
62 993
63 89
63 169
63 218
63 370
63 655
63 677
63 780
63 958
64 86
64 119
64 134
64 139
64 176
64 210
64 278
64 306
64 365
64 402
64 522
64 661
64 677
64 728
64 788
64 808
65 117
65 123
65 192
65 638
65 738
65 879
66 74
66 79
66 82
66 95
66 121
66 172
66 190
66 294
66 389
66 429
66 441
67 68
67 188
67 240
67 279
67 544
68 168
68 212
68 276
68 556
68 596
69 505
69 742
69 807
70 94
70 100
70 108
70 117
70 140
70 156
70 184
70 210
70 282
70 366
70 474
70 868
70 873
71 122
71 162
71 192
71 350
71 740
71 835
72 273
72 757
73 132
73 339
73 566
73 713
74 141
74 224
74 253
74 259
74 359
74 392
74 452
74 473
74 734
74 929
75 161
75 460
75 579
75 620
75 706
75 803
75 822
75 869
75 926
76 217
76 817
77 197
77 409
77 535
77 764
78 81
78 154
78 180
78 593
78 743
78 760
79 97
79 105
79 160
79 180
79 185
79 216
79 227
79 304
79 421
79 430
79 448
79 459
79 463
79 517
79 589
79 699
79 832
79 882
80 85
80 91
80 106
80 143
80 151
80 155
80 195
80 209
80 215
80 377
80 443
80 448
80 467
80 501
80 545
80 716
80 760
80 791
80 920
81 174
81 406
81 669
81 786
81 795
81 804
81 829
82 105
83 140
83 809
83 927
83 952
84 87
84 99
84 161
84 203
84 221
84 269
84 286
84 374
84 385
84 441
84 467
84 486
84 716
84 853
84 930
84 959
85 96
85 472
85 897
86 199
86 356
86 816
86 913
87 261
87 335
87 346
87 507
87 639
87 696
87 765
87 889
88 160
88 527
88 592
88 636
89 108
89 149
89 168
89 185
89 194
89 235
89 236
89 259
89 279
89 395
89 489
89 748
89 868
89 911
90 267
90 510
90 519
90 846
90 874
91 120
91 167
91 210
91 254
91 362
91 477
91 663
91 711
91 966
93 100
93 104
93 126
93 158
93 188
93 200
93 989
94 101
94 252
94 267
94 305
94 725
94 749
95 204
95 276
95 364
95 813
96 184
96 205
96 293
96 449
96 707
96 746
96 779
96 849
97 147
97 159
97 165
97 238
97 245
97 255
97 386
97 394
97 549
97 961
98 114
98 126
98 134
98 153
98 171
98 198
98 231
98 451
98 759
98 775
99 315
99 329
99 376
99 400
99 563
99 564
99 613
99 694
99 783
99 865
100 366
100 457
100 905
101 151
101 234
101 237
101 308
101 324
101 396
101 418
101 675
101 855
101 884
101 956
101 975
102 193
102 400
103 177
103 197
103 212
103 340
103 496
103 595
104 164
104 450
104 574
104 581
105 528
105 726
105 831
105 897
105 995
106 432
106 490
106 496
106 686
107 108
107 129
107 162
107 166
107 263
107 283
107 289
107 468
107 514
107 659
107 691
107 931
108 152
108 605
108 647
109 256
109 357
109 372
109 454
109 494
109 562
109 605
109 665
109 968
110 272
110 275
110 331
110 410
110 548
110 706
110 769
111 157
111 444
111 608
111 659
111 898
112 121
112 137
112 580
113 260
113 398
114 118
114 138
114 139
114 193
114 211
114 375
114 395
114 421
114 681
114 687
114 710
115 322
115 616
115 654
115 828
115 836
116 692
117 221
117 784
117 984
118 129
118 163
118 351
118 355
118 364
118 492
118 519
118 529
118 607
118 609
118 642
118 666
118 751
118 767
118 808
118 843
118 859
118 888
119 218
119 333
119 363
119 439
119 616
119 620
119 718
119 869
120 611
120 751
121 328
121 935
122 124
122 141
122 253
122 281
122 515
122 549
122 641
122 958
123 171
123 466
123 754
123 853
123 872
123 902
123 968
124 146
124 156
124 199
124 228
124 492
125 383
125 397
126 132
126 146
126 262
126 284
126 486
126 530
126 678
127 299
127 342
127 398
127 521
127 830
127 987
128 391
128 432
129 186
129 224
129 272
129 291
129 408
129 410
130 243
132 220
132 268
132 377
132 605
132 762
132 838
133 234
133 336
133 368
133 928
135 145
135 247
135 275
135 360
135 481
135 511
135 526
135 676
135 694
135 871
135 915
135 945
136 145
136 257
136 296
136 477
136 485
136 488
136 540
137 220
137 315
137 491
137 536
137 693
138 202
138 248
138 251
138 325
138 482
138 492
138 504
138 690
139 204
139 320
139 453
139 904
140 170
141 442
141 480
142 157
142 173
142 191
142 266
142 288
142 366
142 428
142 745
142 746
142 842
143 230
143 348
143 380
143 436
143 477
143 538
143 986
144 198
144 220
144 264
144 384
144 417
144 598
144 771
145 194
145 343
145 344
145 483
145 597
145 623
145 671
145 720
146 340
146 411
146 447
147 158
147 223
147 260
147 284
147 312
147 371
147 379
147 465
147 480
147 500
147 546
147 672
147 755
147 767
147 992
148 158
148 221
148 251
148 269
148 456
148 660
148 806
149 667
149 700
150 197
150 381
150 393
150 744
150 772
150 799
150 933
151 933
152 166
152 337
152 454
152 598
153 178
153 213
153 270
153 280
153 283
153 289
153 294
153 303
153 338
153 437
153 486
153 539
153 608
153 787
153 804
154 199
154 216
154 288
154 450
154 812
155 170
155 301
155 872
156 179
156 352
156 354
156 496
156 513
156 559
156 660
156 688
156 697
156 833
156 903
156 965
157 356
157 384
158 208
158 315
158 550
158 912
158 996
159 205
159 278
159 318
159 414
160 206
160 352
160 461
160 695
161 350
161 917
162 175
162 355
162 424
162 444
163 798
164 182
164 222
164 287
164 296
164 297
164 324
164 390
164 391
164 509
164 701
164 789
164 843
164 860
165 209
165 285
165 403
165 406
165 430
165 438
165 599
165 883
165 964
166 204
166 312
166 556
166 668
166 726
166 982
167 402
167 568
167 690
167 815
167 885
167 904
168 235
168 394
168 419
168 601
168 833
169 278
169 307
169 637
169 882
170 216
170 375
170 560
170 621
170 634
170 678
170 704
172 181
172 225
172 373
172 436
173 274
173 499
173 715
173 771
173 810
173 865
173 876
174 201
174 233
174 341
174 424
174 469
174 507
174 632
174 655
175 182
175 265
176 184
176 310
176 339
176 503
176 596
176 777
176 784
176 828
177 235
177 254
177 291
177 604
178 208
178 214
179 495
179 546
179 561
179 702
179 703
179 777
179 994
180 241
180 571
181 466
181 535
181 728
182 223
183 285
183 295
183 640
183 734
184 337
184 573
184 581
184 886
185 232
185 647
185 818
185 942
186 244
186 302
186 329
186 644
186 649
187 316
187 327
187 643
187 821
188 207
188 322
188 506
188 601
188 824
189 953
190 373
190 712
192 209
192 388
192 481
192 984
193 206
193 331
193 346
193 385
193 683
193 857
194 412
194 531
194 627
195 227
195 313
195 334
195 374
195 443
197 342
197 423
197 741
197 876
197 949
198 223
198 229
198 491
198 586
198 602
198 680
198 726
199 215
199 645
199 757
200 207
200 249
200 370
200 507
200 585
200 705
201 246
201 386
201 992
202 234
202 239
202 247
202 450
202 728
202 780
202 826
202 929
203 293
203 338
203 597
203 612
204 226
204 228
204 437
204 476
204 508
204 554
204 600
204 658
204 762
204 766
204 932
206 275
206 317
206 387
206 658
206 732
206 761
206 801
206 805
206 903
207 326
207 411
207 428
208 297
208 979
209 353
210 523
210 632
210 664
211 323
211 452
211 610
211 931
212 357
212 534
213 527
213 651
213 713
213 762
213 836
213 987
214 241
214 420
214 551
215 270
215 298
215 307
215 483
215 685
216 240
216 311
216 425
216 493
216 570
216 678
216 693
217 464
217 526
218 357
218 448
218 497
218 655
218 839
218 855
218 912
219 250
219 683
220 533
220 652
220 667
220 811
221 390
221 504
222 229
222 770
222 816
222 858
223 440
223 565
224 445
224 965
225 296
225 537
225 822
225 871
226 274
226 336
226 387
226 413
227 358
227 600
227 753
228 423
228 445
228 516
228 862
229 371
229 432
231 333
231 533
231 568
231 572
231 599
231 738
231 755
231 981
233 264
233 451
233 463
234 527
235 411
236 302
236 900
237 241
237 418
237 466
237 467
237 478
237 510
238 387
238 820
238 918
239 292
239 335
239 989
240 474
241 742
241 783
241 788
241 986
242 309
242 422
242 557
242 621
242 934
243 303
243 319
243 647
243 801
243 848
244 365
244 447
244 537
244 936
245 747
246 258
247 350
247 775
247 783
247 899
248 948
249 360
249 814
250 267
250 361
251 324
251 725
251 739
251 843
252 286
252 392
252 625
252 677
252 958
253 394
253 976
254 310
254 406
254 520
254 715
254 860
255 355
255 797
257 290
257 301
257 317
257 988
258 316
258 452
259 261
259 643
259 811
260 288
261 397
261 796
262 399
262 437
263 524
263 900
263 971
264 284
264 295
264 416
264 550
264 624
264 653
264 946
264 972
265 320
265 799
266 525
266 584
266 915
268 328
271 841
272 353
272 629
272 834
273 857
274 299
274 323
274 361
274 427
274 573
275 560
275 633
275 835
276 593
277 345
277 555
277 839
278 404
279 874
279 881
281 289
281 426
281 541
282 434
282 742
283 472
283 532
284 513
284 528
284 622
284 882
284 937
285 498
285 536
285 671
285 765
285 962
286 400
287 435
288 388
288 408
288 597
289 542
289 701
289 727
289 850
290 395
290 786
291 383
291 413
291 436
291 459
291 493
291 501
291 719
291 787
291 976
292 346
292 747
292 828
293 356
293 520
293 854
294 504
297 330
297 626
297 781
298 572
298 808
299 358
299 607
299 925
300 396
300 616
300 947
301 690
301 790
301 983
302 474
302 977
303 364
303 552
303 731
305 368
305 399
305 446
305 453
305 580
306 319
306 550
306 557
307 480
307 594
307 675
307 834
307 921
307 963
308 434
308 672
309 544
309 627
309 646
309 846
310 327
310 661
311 999
312 553
312 585
312 956
313 328
313 378
313 398
313 424
313 583
313 604
313 845
314 449
314 525
314 653
314 776
314 825
314 960
315 359
315 490
315 614
315 674
315 687
315 719
315 798
315 821
315 999
316 461
316 473
317 332
317 446
317 603
318 767
318 944
319 543
319 575
320 880
320 986
321 347
321 375
321 482
321 640
321 858
321 910
322 515
323 348
323 498
323 724
324 531
324 740
325 523
325 565
325 657
325 862
326 407
326 412
326 426
326 806
327 416
327 524
327 841
328 508
329 378
329 478
329 488
329 689
329 722
329 778
329 797
329 856
329 875
330 669
330 750
330 792
331 626
331 864
332 954
333 414
333 558
333 694
335 361
335 568
335 739
336 712
336 802
336 823
338 449
338 547
338 608
338 809
338 827
338 914
339 816
340 343
340 369
340 372
340 458
340 716
341 362
341 367
341 949
342 468
342 649
342 819
342 897
342 970
342 973
343 425
343 743
343 759
343 890
344 691
344 730
345 584
345 729
345 823
346 385
346 982
347 381
347 637
348 438
348 937
348 974
349 475
349 859
350 369
350 679
350 883
352 514
352 565
352 749
354 632
354 847
355 639
355 681
355 920
356 485
356 705
359 457
359 548
360 594
360 779
360 957
363 737
364 881
365 838
366 950
366 963
367 502
367 661
367 662
367 785
367 908
367 930
368 576
368 774
368 910
369 652
369 899
370 754
371 497
371 603
371 617
371 812
371 977
373 386
373 417
373 581
373 585
373 646
373 662
374 723
376 545
376 587
376 667
376 697
376 738
376 800
376 844
377 493
378 628
378 961
379 458
379 569
379 751
381 435
381 724
381 852
382 717
383 458
383 512
383 665
383 954
384 416
384 536
384 978
385 516
385 561
386 413
386 451
386 663
387 659
388 415
389 499
389 567
389 838
389 951
389 974
390 615
391 829
393 907
394 401
394 512
395 462
395 733
395 893
396 746
398 688
398 859
398 895
398 977
400 549
400 773
400 926
401 889
401 921
402 498
402 922
403 651
404 658
404 723
405 720
407 554
407 590
408 909
408 930
409 545
409 586
409 638
410 506
410 564
411 427
411 735
411 781
411 840
412 780
412 961
413 737
414 470
414 532
414 540
416 656
416 868
416 947
417 447
417 517
418 733
419 641
420 787
420 853
421 795
423 455
423 827
423 989
424 517
424 883
426 462
426 619
429 431
429 639
429 756
429 826
430 465
430 732
431 484
432 774
434 707
436 844
437 791
437 949
440 577
440 962
442 756
443 813
443 824
443 893
444 917
444 964
445 861
446 622
446 636
446 730
449 641
449 997
450 692
450 800
451 764
451 768
453 724
454 543
454 758
454 849
455 591
455 736
457 644
459 612
460 485
460 538
460 555
461 631
461 777
462 487
462 501
462 673
462 900
463 752
463 866
464 569
464 952
465 723
467 848
467 902
467 910
468 813
468 840
469 484
469 588
469 714
471 934
473 475
473 867
474 614
474 850
474 953
475 588
476 567
476 579
476 669
476 916
477 628
477 892
479 510
479 610
480 587
481 521
483 656
484 894
488 622
488 983
489 651
489 891
489 922
491 644
493 675
493 996
494 560
494 772
494 955
495 503
498 635
500 681
500 845
501 631
501 712
501 820
502 946
503 735
504 786
505 800
505 832
505 865
505 932
505 994
506 892
507 618
508 674
510 586
510 666
510 698
510 727
510 730
511 518
512 686
512 807
514 757
514 815
515 707
516 670
516 700
516 976
518 799
518 965
519 599
519 680
520 611
521 593
522 566
522 573
522 995
523 635
523 733
525 526
525 551
525 898
526 699
526 776
527 785
531 894
536 761
536 788
537 574
537 811
538 709
539 570
539 596
539 789
539 914
540 576
541 761
544 584
544 619
544 635
544 769
544 802
544 990
545 625
545 685
545 708
545 756
545 860
547 559
547 676
548 713
548 739
549 562
549 572
550 595
550 617
550 619
550 852
550 992
553 569
553 737
553 919
554 567
554 703
554 944
554 996
556 771
558 858
559 782
559 885
560 826
560 990
561 562
562 645
562 722
563 870
567 797
568 577
568 717
568 837
568 981
569 978
570 698
570 876
570 911
571 857
572 697
572 870
575 578
575 759
577 595
577 923
579 749
579 793
581 734
581 890
582 718
585 708
586 812
591 603
591 894
591 920
592 638
592 755
593 663
598 864
598 908
599 621
600 722
601 634
601 732
606 856
607 951
609 805
615 630
615 692
616 640
619 741
619 745
619 782
619 875
619 943
619 964
620 633
620 772
621 822
623 863
623 878
623 925
623 973
624 646
624 725
625 810
629 781
629 824
634 709
635 684
635 711
635 765
638 689
638 979
639 806
640 823
641 861
645 935
646 665
648 770
648 830
650 653
650 695
650 933
651 682
652 878
652 951
653 684
653 688
653 863
655 936
656 854
657 796
658 696
658 904
661 867
661 893
662 753
665 798
666 674
674 778
674 814
675 886
679 748
681 985
682 706
682 817
687 710
689 763
693 879
694 946
694 950
695 863
700 809
701 763
705 731
706 741
708 831
709 954
714 937
720 774
731 955
734 769
734 906
737 790
740 934
741 963
744 851
745 784
747 912
752 847
752 889
752 968
756 782
759 944
761 833
761 967
774 793
774 841
776 793
777 856
779 844
782 815
784 794
784 872
790 887
790 918
790 939
794 939
798 913
800 950
801 898
801 991
802 901
803 880
803 926
804 915
807 924
811 899
813 848
814 834
815 993
817 820
819 851
819 940
820 862
820 878
830 885
832 952
833 907
843 960
844 941
847 929
852 873
859 940
866 892
867 987
868 928
873 957
874 877
874 959
876 919
883 941
883 971
884 909
884 962
899 988
900 938
901 941
904 932
908 942
909 972
913 927
934 943
948 999
952 969
958 990
