# Supplementary material for: Strategic distribution of seeds to support diffusion in complex networks
Source: PLoS One. 2018 Oct 16;13(10):e0205130. doi: 10.1371/journal.pone.0205130 (PMC6191084; doi:10.1371/journal.pone.0205130)
Supplement: S1 Data — (ZIP) [file pone.0205130.s002.zip › Part3/4.txt]

0 1
0 2
0 3
0 4
0 5
0 6
0 8
0 9
0 13
0 15
0 16
0 22
0 23
0 26
0 31
0 33
0 34
0 35
0 38
0 40
0 48
0 49
0 54
0 57
0 64
0 67
0 78
0 94
0 114
0 115
0 116
0 142
0 144
0 163
0 172
0 183
0 190
0 196
0 198
0 207
0 214
0 231
0 235
0 254
0 270
0 293
0 307
0 337
0 339
0 341
0 366
0 368
0 369
0 373
0 399
0 440
0 449
0 451
0 471
0 473
0 479
0 492
0 515
0 538
0 539
0 582
0 604
0 642
0 670
0 683
0 691
0 692
0 697
0 710
0 714
0 766
0 788
0 794
0 802
0 821
0 838
0 869
0 891
0 894
0 922
0 924
1 2
1 3
1 4
1 5
1 6
1 8
1 11
1 14
1 20
1 22
1 37
1 40
1 41
1 42
1 49
1 79
1 83
1 91
1 102
1 116
1 126
1 130
1 146
1 154
1 156
1 163
1 166
1 200
1 224
1 225
1 231
1 258
1 263
1 294
1 373
1 377
1 402
1 409
1 439
1 446
1 452
1 456
1 473
1 565
1 569
1 572
1 575
1 598
1 672
1 790
1 848
2 3
2 4
2 5
2 7
2 9
2 18
2 20
2 37
2 48
2 50
2 71
2 75
2 89
2 107
2 127
2 141
2 157
2 175
2 182
2 202
2 216
2 240
2 242
2 249
2 291
2 304
2 358
2 364
2 385
2 392
2 437
2 504
2 511
2 533
2 534
2 615
2 651
2 677
2 686
2 689
2 708
2 736
2 751
2 754
2 763
2 849
2 854
2 868
2 966
2 989
2 994
2 997
3 4
3 6
3 8
3 11
3 12
3 21
3 23
3 24
3 25
3 29
3 33
3 44
3 45
3 55
3 65
3 75
3 90
3 99
3 104
3 115
3 122
3 125
3 142
3 156
3 165
3 166
3 171
3 172
3 179
3 198
3 201
3 212
3 228
3 239
3 249
3 268
3 272
3 287
3 330
3 332
3 379
3 392
3 427
3 431
3 445
3 478
3 497
3 511
3 524
3 593
3 599
3 746
3 873
3 885
3 904
3 972
3 999
4 5
4 7
4 10
4 12
4 13
4 18
4 28
4 30
4 42
4 43
4 54
4 59
4 62
4 66
4 74
4 75
4 84
4 92
4 93
4 94
4 98
4 101
4 104
4 106
4 107
4 118
4 123
4 128
4 153
4 174
4 186
4 191
4 214
4 237
4 241
4 251
4 259
4 261
4 267
4 273
4 282
4 288
4 291
4 293
4 294
4 298
4 313
4 323
4 325
4 346
4 381
4 383
4 390
4 412
4 415
4 430
4 431
4 472
4 517
4 522
4 534
4 536
4 548
4 617
4 638
4 691
4 704
4 720
4 829
4 917
4 920
4 932
5 6
5 7
5 9
5 10
5 12
5 13
5 16
5 24
5 28
5 33
5 35
5 50
5 53
5 57
5 58
5 62
5 67
5 76
5 78
5 81
5 83
5 87
5 100
5 108
5 122
5 132
5 139
5 147
5 148
5 159
5 160
5 162
5 211
5 218
5 219
5 237
5 248
5 252
5 285
5 286
5 318
5 331
5 349
5 379
5 386
5 454
5 464
5 487
5 518
5 532
5 542
5 554
5 560
5 562
5 583
5 649
5 698
5 704
5 723
5 725
5 820
5 863
5 903
5 908
5 914
5 979
6 7
6 9
6 10
6 14
6 16
6 23
6 29
6 33
6 53
6 61
6 69
6 72
6 74
6 101
6 110
6 115
6 122
6 139
6 141
6 156
6 167
6 228
6 238
6 303
6 313
6 325
6 329
6 365
6 402
6 407
6 499
6 513
6 729
7 8
7 17
7 20
7 21
7 23
7 27
7 29
7 30
7 45
7 87
7 121
7 132
7 138
7 140
7 157
7 185
7 245
7 253
7 275
7 279
7 311
7 320
7 369
7 403
7 461
7 491
7 548
7 557
7 590
7 599
7 602
7 616
7 698
7 730
7 750
7 765
7 846
7 849
7 949
8 10
8 13
8 19
8 20
8 26
8 27
8 34
8 36
8 38
8 39
8 48
8 51
8 52
8 68
8 78
8 80
8 83
8 88
8 104
8 112
8 115
8 121
8 135
8 142
8 147
8 161
8 177
8 194
8 199
8 201
8 212
8 214
8 220
8 234
8 245
8 253
8 261
8 262
8 309
8 312
8 331
8 374
8 378
8 384
8 407
8 408
8 415
8 419
8 420
8 461
8 507
8 519
8 522
8 558
8 576
8 596
8 636
8 647
8 653
8 714
8 726
8 728
8 743
8 783
8 785
8 796
8 801
8 821
8 824
8 852
8 868
8 869
8 900
8 938
8 949
8 952
8 957
8 971
9 11
9 15
9 17
9 54
9 62
9 215
9 288
9 359
9 397
9 423
9 604
9 625
9 712
9 760
9 856
9 861
9 983
10 11
10 12
10 14
10 15
10 16
10 19
10 31
10 39
10 43
10 58
10 69
10 79
10 82
10 96
10 117
10 119
10 121
10 143
10 197
10 217
10 218
10 240
10 268
10 307
10 377
10 395
10 399
10 456
10 520
10 568
10 605
10 665
10 706
10 712
10 725
10 734
10 763
10 784
10 815
10 826
10 833
10 922
11 14
11 15
11 19
11 24
11 25
11 26
11 29
11 30
11 47
11 61
11 63
11 65
11 73
11 84
11 89
11 92
11 95
11 96
11 97
11 128
11 135
11 138
11 144
11 149
11 153
11 154
11 158
11 173
11 192
11 194
11 195
11 252
11 290
11 291
11 309
11 343
11 348
11 418
11 425
11 458
11 522
11 570
11 611
11 619
11 669
11 733
11 761
11 872
11 879
11 884
11 924
12 37
12 40
12 104
12 133
12 134
12 167
12 225
12 256
12 277
12 766
12 861
13 17
13 19
13 21
13 25
13 47
13 52
13 57
13 60
13 82
13 84
13 89
13 92
13 95
13 131
13 138
13 151
13 167
13 176
13 184
13 187
13 238
13 258
13 265
13 267
13 270
13 273
13 285
13 306
13 315
13 317
13 320
13 324
13 351
13 370
13 378
13 382
13 406
13 430
13 480
13 543
13 617
13 622
13 725
13 830
13 843
13 855
13 961
13 975
13 997
14 18
14 43
14 51
14 71
14 111
14 159
14 169
14 178
14 189
14 201
14 250
14 262
14 301
14 321
14 323
14 335
14 404
14 453
14 483
14 510
14 563
14 676
14 776
14 856
14 859
14 884
15 25
15 26
15 101
15 118
15 235
15 865
15 871
15 928
15 929
15 973
16 17
16 30
16 34
16 74
16 86
16 97
16 103
16 109
16 110
16 135
16 157
16 158
16 180
16 222
16 282
16 315
16 317
16 370
16 385
16 587
16 597
16 663
16 700
16 728
16 921
16 933
16 939
16 986
17 18
17 28
17 122
17 131
17 137
17 164
17 199
17 222
17 322
17 380
17 394
17 724
17 947
18 38
18 56
18 63
18 70
18 76
18 114
18 146
18 152
18 216
18 237
18 246
18 259
18 262
18 303
18 317
18 338
18 443
18 490
18 493
18 494
18 527
18 553
18 705
18 749
18 975
18 995
19 21
19 44
19 56
19 102
19 125
19 209
19 276
19 300
19 315
19 360
19 595
19 688
20 22
20 27
20 40
20 45
20 46
20 52
20 60
20 79
20 81
20 108
20 151
20 158
20 171
20 174
20 204
20 233
20 241
20 281
20 295
20 352
20 371
20 415
20 434
20 495
20 497
20 506
20 525
20 585
20 646
20 652
20 741
20 755
20 805
20 822
20 829
20 875
20 968
21 22
21 31
21 35
21 41
21 70
21 72
21 85
21 105
21 106
21 149
21 155
21 184
21 240
21 311
21 376
21 411
21 422
21 536
21 561
21 593
21 643
21 666
21 767
21 807
21 814
21 815
21 882
21 915
22 77
22 123
22 191
22 195
22 654
22 788
22 883
23 24
23 34
23 64
23 142
23 162
23 171
23 208
23 264
23 265
23 290
23 324
23 344
23 354
23 368
23 453
23 468
23 565
23 571
23 679
23 682
23 700
23 722
23 734
23 738
23 772
23 898
24 41
24 50
24 62
24 127
24 133
24 138
24 143
24 149
24 202
24 253
24 368
24 395
24 423
24 578
24 603
24 608
24 619
24 851
24 866
24 957
25 27
25 28
25 32
25 35
25 39
25 47
25 59
25 76
25 87
25 94
25 134
25 168
25 182
25 255
25 278
25 328
25 332
25 336
25 361
25 391
25 409
25 437
25 457
25 489
25 517
25 626
25 636
25 649
25 716
25 726
25 781
25 792
25 934
25 935
25 967
26 31
26 37
26 46
26 86
26 120
26 247
26 274
26 348
26 425
26 525
26 585
26 715
26 793
26 886
26 892
26 898
26 906
26 982
27 32
27 36
27 38
27 42
27 49
27 53
27 90
27 102
27 112
27 113
27 124
27 128
27 179
27 182
27 190
27 205
27 209
27 216
27 232
27 239
27 250
27 272
27 293
27 324
27 336
27 367
27 373
27 493
27 498
27 518
27 531
27 533
27 614
27 644
27 663
27 680
27 731
27 745
27 827
27 833
27 847
27 857
27 893
27 950
28 32
28 44
28 58
28 60
28 65
28 80
28 91
28 95
28 119
28 123
28 219
28 288
28 292
28 340
28 363
28 398
28 450
28 490
28 499
28 637
28 775
28 788
28 843
28 928
29 43
29 51
29 53
29 129
29 131
29 200
29 309
29 337
29 400
29 418
29 429
29 430
29 432
29 594
29 629
29 691
29 718
29 890
29 920
29 942
29 986
29 989
30 32
30 36
30 41
30 61
30 71
30 110
30 164
30 229
30 406
30 451
30 508
30 512
30 531
30 586
31 36
31 88
31 99
31 111
31 126
31 221
31 263
31 269
31 299
31 329
31 417
31 551
31 592
31 600
31 614
31 626
31 765
31 768
31 838
32 80
32 144
32 147
32 169
32 189
32 272
32 332
32 347
32 533
33 39
33 55
33 81
33 92
33 108
33 352
33 353
33 473
33 668
33 677
33 694
33 699
33 700
33 733
34 45
34 58
34 64
34 66
34 69
34 85
34 136
34 145
34 170
34 176
34 192
34 355
34 412
34 460
34 475
34 481
34 501
34 758
34 763
34 981
34 987
35 59
35 100
35 113
35 144
35 223
35 227
35 350
35 393
35 483
35 488
35 710
35 819
35 866
35 964
35 993
36 49
36 63
36 78
36 91
36 93
36 98
36 209
36 213
36 271
36 297
36 357
36 490
36 508
36 521
36 533
36 571
36 626
37 46
37 48
37 50
37 72
37 73
37 76
37 145
37 154
37 192
37 194
37 228
37 258
37 356
37 361
37 376
37 390
37 396
37 401
37 517
37 624
37 688
37 703
37 709
37 739
37 742
37 803
37 804
37 817
37 858
37 977
38 87
38 129
38 213
38 296
38 364
38 423
38 448
38 522
38 628
38 670
38 686
38 746
38 839
38 927
38 936
38 950
38 951
39 60
39 77
39 80
39 113
39 125
39 178
39 235
39 308
39 312
39 340
39 345
39 371
39 530
39 709
39 814
39 821
40 56
40 61
40 195
40 206
40 316
40 333
40 364
40 535
40 601
40 708
40 781
40 855
40 998
41 42
41 105
41 124
41 164
41 175
41 178
41 183
41 242
41 263
41 268
41 300
41 306
41 321
41 331
41 351
41 358
41 410
41 421
41 436
41 459
41 493
41 505
41 510
41 528
41 580
41 677
41 731
41 744
41 796
41 947
42 44
42 135
42 137
42 152
42 187
42 221
42 260
42 309
42 343
42 461
42 628
42 640
42 655
42 690
42 708
42 737
42 802
42 812
42 981
43 120
43 148
43 279
43 290
43 293
43 389
43 399
43 431
43 476
43 504
43 641
43 717
43 971
44 46
44 57
44 70
44 88
44 123
44 129
44 156
44 203
44 227
44 327
44 386
44 479
44 539
44 575
44 945
44 958
44 996
45 52
45 164
45 204
45 256
45 278
45 280
45 348
45 400
45 489
45 693
45 779
45 860
45 956
45 970
46 47
46 75
46 79
46 81
46 125
46 139
46 159
46 161
46 176
46 191
46 212
46 223
46 277
46 373
46 387
46 388
46 392
46 406
46 557
46 574
46 662
46 772
46 791
46 823
46 888
46 898
46 977
46 996
47 68
47 73
47 562
47 804
47 859
48 66
48 86
48 98
48 119
48 196
48 236
48 245
48 441
48 469
48 497
48 529
48 606
48 625
48 644
48 717
48 727
48 786
48 830
49 51
49 84
49 195
49 222
49 269
49 305
49 411
49 545
49 580
49 607
49 661
49 837
49 856
49 942
49 998
50 64
50 103
50 185
50 285
50 303
50 328
50 338
50 397
50 739
50 827
51 54
51 55
51 59
51 67
51 94
51 109
51 127
51 203
51 279
51 334
51 337
51 371
51 389
51 394
51 452
51 465
51 549
51 627
51 709
51 712
51 763
51 809
51 925
52 101
52 145
52 189
52 220
52 221
52 356
52 429
52 435
52 511
52 588
52 662
52 762
52 767
52 870
53 55
53 66
53 68
53 97
53 403
53 434
53 469
53 587
53 748
53 867
54 56
54 86
54 478
54 631
54 984
55 82
55 85
55 196
55 218
55 389
55 419
55 460
55 524
55 570
55 657
56 71
56 118
56 165
56 167
56 233
56 234
56 264
56 810
57 108
57 182
57 219
57 405
57 537
57 629
57 730
57 743
57 826
58 107
58 145
58 148
58 161
58 211
58 276
58 283
58 367
58 371
58 435
58 465
58 597
58 704
58 764
58 835
58 910
58 985
59 98
59 187
59 374
59 444
59 679
59 834
60 72
60 109
60 187
60 260
60 429
60 601
60 729
60 811
61 240
61 305
61 308
61 363
61 387
61 438
61 477
61 485
61 496
61 516
61 571
61 679
61 860
62 63
62 68
62 105
62 136
62 141
62 295
62 487
62 604
62 615
62 653
62 684
62 770
62 794
63 65
63 67
63 69
63 73
63 150
63 152
63 218
63 228
63 234
63 253
63 275
63 391
63 403
63 451
63 481
63 500
63 577
63 653
63 869
64 70
64 77
64 89
64 90
64 96
64 100
64 130
64 163
64 211
64 224
64 227
64 235
64 274
64 330
64 447
64 488
64 567
64 696
64 875
64 886
64 915
65 93
65 140
65 281
65 346
65 844
65 943
66 119
66 385
66 462
66 513
66 855
66 986
67 213
67 365
67 414
67 467
67 546
67 703
67 707
67 768
67 912
67 932
67 933
67 992
68 77
68 204
68 233
68 340
68 348
68 494
68 514
68 598
68 600
68 622
68 637
68 757
68 865
68 933
69 74
69 100
69 113
69 128
69 169
69 177
69 248
69 272
69 299
69 404
69 498
69 583
69 589
69 606
69 642
69 665
69 780
69 828
69 886
69 887
69 971
69 975
70 99
70 102
70 110
70 118
70 155
70 188
70 278
70 284
70 447
70 538
70 624
70 643
70 659
70 769
70 864
70 962
70 989
71 292
71 308
71 581
71 853
72 186
72 288
72 310
72 455
72 508
72 516
72 729
73 88
73 227
73 372
73 416
73 446
73 731
73 961
74 85
74 257
74 354
74 609
74 826
75 161
75 467
75 492
75 638
75 740
76 121
76 143
76 219
76 267
76 269
76 463
76 472
76 503
76 685
76 748
76 784
76 890
77 134
77 289
77 339
77 618
77 742
77 801
77 940
78 82
78 91
78 97
78 103
78 106
78 202
78 221
78 261
78 265
78 400
78 456
78 486
78 506
78 563
78 566
78 573
78 577
78 582
78 591
78 592
78 635
78 658
78 731
78 827
78 909
78 965
79 415
79 567
80 90
80 181
80 239
80 380
80 503
80 588
80 758
80 881
81 93
81 105
81 465
81 765
81 794
81 959
82 83
82 117
82 120
82 127
82 168
82 176
82 212
82 326
82 400
82 694
82 807
82 820
82 853
82 861
82 863
82 992
83 107
83 136
83 147
83 154
83 160
83 193
83 199
83 209
83 229
83 241
83 319
83 327
83 336
83 356
83 361
83 378
83 408
83 410
83 432
83 450
83 453
83 485
83 499
83 503
83 652
83 690
83 742
83 800
83 830
83 904
83 969
83 987
84 153
84 155
84 210
84 216
84 234
84 257
84 262
84 269
84 310
84 462
84 512
84 535
84 554
84 565
84 568
84 601
84 760
84 783
84 812
84 818
84 935
84 990
85 103
85 124
85 149
85 153
85 166
85 297
85 311
85 364
85 916
85 956
86 96
86 124
86 157
86 296
86 321
86 361
86 366
86 393
86 396
86 448
86 803
86 916
87 95
87 130
87 141
87 169
87 174
87 205
87 243
87 244
87 304
87 316
87 404
87 431
87 726
87 822
87 946
88 363
88 495
88 563
88 661
88 752
88 907
89 170
89 174
89 296
89 323
89 790
90 131
90 150
90 162
90 626
90 631
90 785
90 910
90 974
91 225
91 232
91 247
91 283
91 330
91 482
91 613
91 719
91 964
91 992
91 993
92 116
92 204
92 232
92 236
92 284
92 298
92 325
92 414
92 625
92 630
92 670
92 673
92 697
92 702
92 813
92 828
92 917
93 99
93 112
93 117
93 151
93 184
93 247
93 252
93 419
93 674
93 720
93 834
94 114
94 117
94 256
94 343
94 421
94 491
94 616
95 116
95 155
95 193
95 277
95 482
95 492
96 150
96 180
96 188
96 323
96 442
96 468
96 828
96 897
96 975
97 106
97 111
97 120
97 137
97 152
97 188
97 225
97 248
97 287
97 291
97 351
97 444
97 446
97 523
97 581
97 753
97 831
97 958
98 266
98 301
98 320
98 327
98 350
98 426
98 487
98 496
98 946
98 953
99 126
99 474
99 514
99 585
99 915
100 111
100 112
100 114
100 134
100 140
100 162
100 198
100 273
100 300
100 369
100 375
100 679
100 838
101 132
101 163
101 207
101 275
101 282
101 294
101 304
101 342
101 383
101 411
101 417
101 595
101 639
101 687
101 696
101 845
101 861
101 918
103 109
103 160
103 170
103 230
103 246
103 251
103 342
103 618
103 656
103 657
103 778
103 836
103 968
104 146
104 179
104 193
104 322
104 386
104 390
104 477
104 494
104 532
104 674
105 210
105 217
105 424
105 507
105 607
105 824
106 416
106 545
106 797
107 242
107 374
107 471
107 773
107 846
107 936
107 950
108 170
108 198
108 215
108 254
108 274
108 359
108 385
108 467
108 568
108 793
108 837
108 870
109 140
109 181
109 217
109 427
109 432
109 437
109 476
109 515
109 584
109 608
109 644
109 680
109 737
109 740
109 757
109 811
109 841
109 926
109 949
110 150
110 173
110 208
110 278
110 357
110 453
110 486
110 495
110 546
110 567
110 573
110 797
111 173
111 344
111 484
111 592
111 630
111 881
111 906
111 907
112 231
112 292
112 678
112 832
113 386
113 402
113 462
113 620
114 322
114 560
115 283
115 365
115 681
115 864
115 960
116 129
116 165
116 286
116 353
116 394
116 406
116 460
116 531
117 126
117 130
117 172
117 183
117 259
117 265
117 298
117 595
117 710
117 711
117 747
117 771
117 862
117 960
118 133
118 168
118 544
119 151
119 208
119 241
119 408
119 651
120 160
120 200
120 335
120 501
120 572
120 692
120 701
120 771
120 789
120 875
121 133
121 148
121 210
121 346
121 555
121 605
121 634
121 771
121 797
121 843
122 401
123 299
123 341
123 445
123 514
123 628
123 633
123 673
123 756
123 782
123 846
123 954
123 980
124 203
124 657
124 696
124 718
125 251
125 334
125 537
125 560
125 609
125 867
125 958
125 969
126 179
126 201
126 207
126 211
126 237
126 436
126 613
126 651
126 707
126 749
126 817
126 842
126 844
127 137
127 146
127 158
127 213
127 324
127 362
127 706
127 831
127 840
127 896
128 186
128 314
128 441
128 486
128 539
128 608
128 658
128 775
128 798
128 966
128 967
129 178
129 188
129 261
129 392
129 422
129 526
129 553
129 561
129 690
129 764
129 894
129 913
129 937
130 132
130 192
130 308
130 396
130 643
130 646
130 682
130 885
130 988
131 190
131 326
131 334
132 294
132 315
132 347
132 413
132 507
132 925
133 136
133 139
133 268
133 377
133 414
133 751
133 770
134 183
134 399
134 555
134 952
135 220
135 243
135 266
135 271
135 360
135 443
135 627
135 761
135 956
136 159
136 186
136 214
136 383
136 695
136 967
137 143
137 171
137 177
137 231
137 233
137 276
137 283
137 300
137 301
137 307
137 313
137 334
137 425
137 490
137 498
137 529
137 547
137 566
137 675
138 260
138 280
138 287
138 303
138 379
138 401
138 436
138 449
138 555
138 578
138 589
138 634
138 652
138 685
138 963
138 976
138 990
139 290
139 380
139 470
140 194
140 229
140 397
140 594
141 230
141 466
142 173
142 223
142 362
142 365
142 424
142 496
142 777
143 180
143 462
143 556
143 745
144 191
144 482
144 519
144 590
144 988
145 177
145 207
145 238
145 245
145 393
145 932
145 954
146 181
146 367
146 384
146 546
146 698
146 819
146 928
146 992
147 203
147 254
147 307
147 312
147 343
147 366
147 592
147 680
147 716
147 905
147 922
147 959
148 181
148 247
148 248
148 422
148 438
148 531
148 900
148 915
149 168
149 483
149 722
149 850
150 255
150 260
150 306
151 333
151 439
151 452
151 751
152 190
152 383
152 475
152 526
152 705
152 749
153 175
153 230
153 284
153 418
153 541
153 674
153 774
153 784
153 853
154 330
154 440
154 443
154 451
154 735
154 768
154 903
154 948
154 984
155 256
155 667
155 954
155 998
156 208
156 390
156 509
156 527
156 576
156 711
156 727
156 813
156 892
157 197
157 199
157 349
157 417
157 471
157 517
157 581
157 756
157 930
158 166
158 325
158 464
159 242
159 338
159 452
159 468
159 607
159 610
159 663
159 839
160 202
160 226
160 717
162 172
162 226
162 236
162 344
162 372
162 433
162 545
162 991
163 165
163 206
163 286
163 314
163 481
163 664
163 667
163 690
163 733
163 962
163 972
163 991
164 180
164 206
164 254
164 460
164 520
164 667
164 782
165 184
165 210
165 326
165 352
165 854
165 911
165 960
166 175
166 185
166 297
166 302
166 388
166 475
166 500
166 613
166 629
166 769
166 899
166 974
167 185
167 282
167 321
167 352
167 355
167 358
167 408
167 528
167 579
167 659
167 660
167 664
167 895
167 896
167 926
167 956
167 969
168 197
168 289
168 359
168 395
168 461
168 635
169 518
169 577
169 877
170 405
170 434
170 488
170 569
170 668
170 887
171 470
171 769
172 244
172 318
172 428
172 459
172 484
172 583
172 728
172 816
173 189
173 215
173 564
174 259
174 311
174 322
174 458
174 499
174 588
174 669
174 837
174 876
174 944
174 968
175 411
175 516
176 222
176 244
176 351
177 417
177 652
177 873
177 905
178 251
178 266
178 301
179 193
179 229
179 252
179 289
179 319
179 416
179 542
179 902
180 224
180 284
180 482
180 487
180 615
180 726
180 815
180 969
181 729
182 612
182 622
183 196
183 281
183 286
183 295
183 469
183 476
183 600
183 683
183 856
183 999
184 552
184 683
185 200
185 384
185 572
185 579
185 625
185 747
185 907
186 206
186 250
186 292
186 450
186 602
186 606
186 649
186 659
186 681
186 799
187 750
188 232
189 271
189 566
189 641
189 866
190 633
190 760
190 857
191 578
191 697
192 226
192 249
192 710
192 737
192 762
192 822
192 824
193 270
193 354
193 509
193 610
193 667
193 941
194 279
194 302
194 331
194 345
194 391
194 737
194 970
195 502
195 611
195 821
195 940
196 197
196 243
196 497
196 597
197 205
197 345
198 224
198 342
198 469
198 685
198 798
198 912
199 205
199 436
199 778
200 264
200 316
200 341
200 777
200 882
200 892
201 215
201 287
201 510
201 693
201 868
201 967
202 802
202 825
203 238
204 536
204 695
204 823
205 226
205 243
205 407
205 699
206 266
206 362
206 455
206 506
206 602
206 754
206 840
206 904
207 280
207 375
207 446
207 472
207 799
207 937
208 435
208 502
210 250
210 349
210 427
210 506
210 714
210 798
210 878
210 895
211 217
211 223
211 244
211 297
211 384
211 524
211 721
211 814
211 875
212 220
212 428
212 474
212 570
212 660
212 716
212 905
213 339
213 372
213 618
213 923
213 948
214 305
214 359
214 360
214 377
214 457
214 632
214 633
214 711
214 805
214 816
214 925
215 257
215 273
215 275
215 366
215 586
215 619
215 632
215 723
215 724
215 926
216 983
217 326
218 328
218 961
219 230
219 239
219 405
219 413
219 512
219 535
219 539
219 542
219 545
219 598
219 850
220 314
221 329
221 558
221 609
222 375
222 880
223 368
223 547
223 620
223 841
224 363
224 510
224 777
225 249
225 257
225 281
225 341
225 640
225 699
225 735
225 806
226 320
226 333
226 382
226 403
226 423
226 458
226 489
226 521
226 525
226 619
226 657
227 246
227 270
227 398
227 432
227 503
227 509
227 897
228 357
228 505
229 475
230 335
230 481
230 559
230 674
230 753
230 775
230 944
231 264
231 362
231 540
231 543
231 759
231 880
232 236
232 426
232 558
232 839
232 959
233 480
233 719
234 504
234 582
234 703
235 302
235 349
235 597
235 676
235 759
235 840
237 319
238 353
238 357
238 378
238 388
238 547
238 646
238 730
238 758
239 246
239 306
239 608
239 686
240 267
240 295
240 327
240 711
240 743
241 258
241 274
241 516
242 379
242 442
242 529
242 535
242 536
243 313
243 981
244 376
244 418
244 567
244 575
244 587
244 750
244 811
245 574
245 621
245 663
245 802
245 947
246 339
246 780
247 255
247 752
247 909
248 289
248 328
248 360
248 488
248 559
248 569
248 736
248 951
249 752
250 382
250 445
250 457
250 647
251 255
251 885
252 396
252 476
252 495
252 631
252 632
252 927
252 984
253 263
253 376
253 718
253 800
254 444
255 552
255 574
255 945
256 466
256 588
256 959
257 798
258 276
258 280
258 336
258 338
258 370
258 381
258 442
258 620
258 725
258 801
258 820
258 901
258 903
258 923
258 934
259 809
260 367
260 541
260 612
260 745
260 881
261 316
261 398
261 433
261 546
261 590
261 692
261 738
261 913
262 318
262 422
262 428
262 466
262 551
262 689
262 873
263 277
263 420
263 537
263 605
263 925
264 296
264 387
264 738
264 867
264 880
265 310
265 356
265 735
266 648
267 381
268 310
268 350
268 374
268 382
268 404
268 508
268 753
268 759
268 813
268 955
269 388
269 391
269 485
269 593
269 660
269 745
269 805
270 271
270 637
270 794
270 833
270 952
271 346
271 787
272 454
272 521
272 757
273 312
273 317
273 512
273 569
273 760
273 858
274 934
275 305
275 521
275 527
275 596
275 701
275 799
275 864
276 337
276 766
276 914
277 556
277 874
278 304
278 477
278 558
278 646
279 332
280 299
280 543
280 547
280 709
281 620
281 721
281 776
282 511
282 713
283 647
284 285
284 302
284 413
284 420
284 455
284 623
285 684
287 298
287 389
287 448
287 789
287 918
288 419
288 502
288 793
289 444
289 701
290 318
290 335
290 459
290 500
290 616
290 624
290 730
290 927
291 438
292 345
292 507
292 594
292 796
293 421
294 468
294 638
294 808
294 882
295 319
295 467
295 505
295 629
295 656
295 836
295 869
296 931
297 435
297 437
298 641
298 666
299 342
299 449
299 513
299 544
299 581
299 594
299 841
299 865
299 977
301 393
301 425
301 528
303 494
303 613
303 645
303 787
304 329
304 540
304 720
304 790
304 800
305 314
305 353
305 438
305 439
305 627
305 696
305 742
305 950
306 994
307 355
307 380
307 566
307 595
307 675
309 347
309 463
309 525
309 611
309 672
309 791
309 902
310 579
310 702
310 914
311 370
312 333
312 372
312 621
312 653
312 806
312 922
313 358
313 548
313 553
314 433
314 713
314 733
314 773
315 523
316 347
316 440
316 610
316 901
317 375
317 407
317 712
317 714
317 741
317 902
318 344
318 409
318 852
318 954
318 984
319 443
319 470
319 591
319 651
319 835
319 964
320 755
320 764
320 908
320 940
321 340
321 350
321 466
321 634
321 650
321 741
321 772
322 427
322 721
322 732
323 414
323 672
324 636
325 526
326 429
326 463
326 572
326 706
326 810
327 774
327 919
328 513
328 586
328 591
328 672
328 735
328 788
328 970
329 534
329 804
331 412
331 420
331 537
331 562
331 565
331 860
331 966
332 489
332 527
332 780
332 947
333 617
333 707
333 806
333 908
334 840
334 885
335 514
335 703
337 413
338 355
338 395
338 398
338 449
338 654
338 668
339 564
339 617
339 639
339 648
341 523
341 669
341 862
342 747
342 913
343 459
343 471
344 465
344 634
344 656
344 702
344 751
344 877
345 457
345 479
345 596
345 899
346 576
346 704
347 576
347 621
347 633
347 724
347 965
348 354
348 424
348 873
349 447
349 491
349 538
349 630
349 640
349 797
349 866
350 474
350 636
351 687
351 695
351 789
351 982
352 442
352 676
353 464
353 624
353 701
354 397
354 561
354 673
354 808
355 448
355 450
355 809
356 808
357 532
357 589
357 671
358 456
358 682
358 713
359 410
359 498
359 550
359 660
359 664
359 770
359 919
359 946
359 960
360 433
360 454
360 849
360 891
360 906
360 909
360 957
361 496
361 676
361 877
362 530
362 584
362 744
363 686
364 369
364 401
364 785
364 809
365 520
365 642
366 412
366 480
366 549
366 689
366 825
367 409
367 441
367 447
367 484
367 844
368 387
368 426
368 863
368 995
369 786
369 853
371 421
371 439
371 463
371 598
371 635
371 681
371 694
371 768
372 405
373 428
375 544
376 883
376 889
377 478
377 500
377 591
378 454
378 553
378 645
378 876
378 941
379 575
379 650
379 827
379 916
379 973
380 381
380 519
380 559
380 739
380 778
380 783
380 903
381 764
382 394
382 549
382 584
382 911
384 671
385 519
385 603
386 434
386 678
386 999
387 555
387 669
388 722
389 618
389 661
391 478
392 842
394 485
394 640
394 740
395 402
395 430
395 728
395 762
395 792
395 847
395 848
395 860
395 963
396 424
396 677
396 976
397 455
397 573
397 650
397 923
398 458
398 526
398 740
398 782
400 426
400 786
400 865
400 913
400 914
401 505
401 614
401 931
402 945
403 551
403 639
404 639
404 943
405 472
405 781
405 804
405 849
406 754
406 854
406 920
407 596
407 876
407 996
408 692
409 410
409 773
409 817
409 935
411 464
411 561
411 627
412 416
412 445
412 530
413 945
413 993
414 483
414 603
414 665
414 694
414 880
414 921
415 621
416 623
416 994
417 518
417 560
417 678
417 734
417 791
417 893
417 919
417 949
417 953
418 787
419 897
419 927
420 528
420 574
422 580
422 741
422 790
423 440
423 705
423 893
424 441
424 655
425 502
425 917
427 554
429 492
432 552
432 736
432 887
433 532
433 847
433 973
437 586
437 687
437 863
437 935
438 477
439 474
439 484
439 556
439 671
440 814
441 570
441 864
442 632
442 706
443 578
443 635
444 584
444 616
444 708
445 479
445 587
445 611
445 815
446 563
447 583
447 615
447 791
447 924
448 744
448 807
449 504
449 520
449 550
449 831
450 557
450 614
450 628
451 612
451 732
451 923
451 943
452 470
452 524
452 538
453 473
453 765
453 997
454 523
454 762
454 930
454 978
455 480
455 895
456 889
457 662
457 855
459 715
460 589
461 515
461 612
461 748
462 717
462 758
462 912
462 976
462 985
463 874
463 910
464 548
464 896
465 599
465 606
465 995
466 551
466 554
467 501
467 688
467 715
467 724
467 776
467 825
467 928
467 976
467 991
468 941
469 509
469 602
469 641
469 874
470 759
472 795
473 647
477 781
478 544
478 549
478 573
478 659
478 681
478 685
478 693
478 889
478 955
479 568
479 822
479 832
480 491
481 744
481 810
481 910
482 486
482 675
482 734
483 727
483 756
483 776
483 878
484 857
485 963
485 987
486 542
488 603
488 655
489 493
489 577
489 593
489 844
489 944
490 829
490 990
491 683
492 749
493 644
493 871
494 807
494 958
495 515
497 529
498 501
498 687
498 771
499 590
500 550
500 783
501 719
501 993
502 693
502 702
502 852
505 777
505 848
505 953
506 850
509 530
509 559
511 936
511 939
512 557
512 585
512 926
512 937
513 689
513 698
513 707
513 752
514 541
515 564
515 795
515 833
516 643
518 820
519 645
519 695
519 787
519 892
520 673
520 766
520 988
523 534
523 543
524 562
524 722
524 732
524 812
524 879
524 962
525 980
526 610
526 772
526 883
527 775
527 871
528 795
529 540
529 705
530 684
532 550
534 556
534 917
534 965
535 579
535 912
537 540
539 631
539 974
540 541
540 580
540 825
541 649
541 972
542 552
542 767
542 780
542 974
543 831
544 637
545 623
545 891
546 630
546 713
546 813
546 968
548 648
548 842
548 882
551 929
552 604
552 816
553 645
553 668
553 895
555 774
555 938
556 662
556 803
557 666
557 818
557 970
557 979
558 883
559 658
560 571
560 857
561 564
561 953
562 756
562 921
563 607
566 889
567 796
568 931
570 648
570 650
575 600
575 753
576 582
576 746
577 605
577 721
577 748
577 830
577 859
577 948
579 622
579 808
580 774
580 905
580 939
583 878
584 978
585 700
586 599
586 664
588 642
591 601
591 785
591 986
592 868
593 801
593 965
595 983
596 851
596 888
598 816
598 906
598 907
598 990
600 609
600 691
601 623
601 870
601 888
601 921
602 661
602 835
602 845
604 684
605 638
606 654
606 987
607 671
607 819
610 755
611 746
611 862
612 670
612 736
612 836
613 944
614 962
614 999
615 933
618 924
619 658
619 879
620 893
622 654
622 675
625 655
627 842
628 719
628 757
629 697
629 792
629 846
630 845
631 779
633 665
633 743
633 782
636 778
637 964
638 720
641 948
641 991
642 718
646 919
647 678
647 716
647 789
647 792
647 805
647 904
650 839
651 823
652 656
652 803
652 854
654 680
656 779
656 834
656 934
657 770
658 966
659 811
659 997
660 666
660 818
660 843
661 715
663 688
665 682
665 750
665 793
668 723
668 747
668 858
668 932
669 773
670 900
670 902
671 755
673 727
673 867
676 980
680 911
682 832
682 938
687 699
687 872
688 941
693 977
695 819
695 836
697 826
697 835
697 916
698 732
699 800
702 739
703 834
704 978
705 761
707 872
708 810
708 881
709 938
710 761
711 901
713 888
715 723
715 963
717 754
718 848
719 824
720 828
724 786
724 930
725 852
726 769
727 901
729 929
732 972
734 838
736 738
737 795
737 823
737 929
741 812
742 877
743 983
744 837
744 871
745 847
746 897
748 767
748 989
749 799
750 806
751 957
752 872
754 891
757 980
758 996
761 779
761 784
761 942
762 952
764 818
764 894
765 979
767 884
773 859
773 887
775 920
781 850
781 979
788 870
792 884
795 851
796 878
797 832
801 817
801 943
803 994
805 829
812 845
817 858
817 874
817 985
819 936
821 894
823 841
823 876
823 998
827 955
829 862
829 899
834 973
835 890
835 909
835 918
836 900
838 896
840 851
842 918
845 955
847 911
847 961
851 890
851 951
853 879
856 982
864 946
865 898
867 940
869 908
870 886
872 971
888 985
889 899
899 982
906 930
910 937
911 942
918 951
918 995
927 978
928 931
931 981
935 939
977 988
