# Supplementary material for: Strategic distribution of seeds to support diffusion in complex networks
Source: PLoS One. 2018 Oct 16;13(10):e0205130. doi: 10.1371/journal.pone.0205130 (PMC6191084; doi:10.1371/journal.pone.0205130)
Supplement: S1 Data — (ZIP) [file pone.0205130.s002.zip › Part3/5.txt]

0 1
0 2
0 3
0 4
0 5
0 6
0 9
0 11
0 12
0 13
0 20
0 30
0 31
0 33
0 46
0 49
0 53
0 59
0 60
0 64
0 72
0 73
0 77
0 80
0 96
0 113
0 140
0 143
0 149
0 168
0 187
0 196
0 208
0 212
0 235
0 243
0 249
0 259
0 268
0 269
0 295
0 315
0 353
0 358
0 370
0 392
0 404
0 413
0 452
0 485
0 494
0 543
0 544
0 561
0 572
0 576
0 579
0 601
0 688
0 745
0 773
0 822
0 849
0 855
0 857
0 870
0 878
0 902
0 907
0 910
0 916
0 931
0 934
0 935
0 955
0 987
1 2
1 3
1 4
1 5
1 6
1 7
1 8
1 9
1 12
1 14
1 18
1 20
1 21
1 22
1 27
1 36
1 40
1 41
1 43
1 46
1 53
1 57
1 58
1 60
1 67
1 71
1 74
1 80
1 82
1 87
1 93
1 96
1 100
1 111
1 126
1 130
1 131
1 134
1 154
1 155
1 160
1 162
1 172
1 177
1 179
1 189
1 200
1 203
1 213
1 218
1 219
1 231
1 234
1 259
1 307
1 321
1 325
1 342
1 369
1 387
1 406
1 407
1 408
1 415
1 419
1 432
1 456
1 457
1 470
1 511
1 529
1 530
1 583
1 607
1 645
1 662
1 704
1 706
1 718
1 739
1 742
1 751
1 776
1 779
1 786
1 804
1 814
1 829
1 876
1 951
1 964
1 982
2 3
2 4
2 5
2 7
2 10
2 11
2 14
2 15
2 25
2 29
2 32
2 48
2 49
2 50
2 53
2 54
2 55
2 78
2 81
2 84
2 99
2 109
2 127
2 129
2 146
2 148
2 159
2 160
2 171
2 183
2 191
2 193
2 196
2 204
2 215
2 216
2 255
2 256
2 271
2 281
2 289
2 333
2 336
2 356
2 392
2 419
2 460
2 480
2 504
2 511
2 596
2 599
2 613
2 667
2 690
2 709
2 710
2 713
2 768
2 778
2 805
2 806
2 816
2 827
2 829
2 865
2 873
2 916
2 967
3 4
3 5
3 6
3 7
3 8
3 19
3 23
3 29
3 44
3 54
3 61
3 68
3 86
3 96
3 107
3 119
3 123
3 138
3 149
3 154
3 159
3 165
3 172
3 190
3 227
3 249
3 265
3 296
3 315
3 324
3 335
3 347
3 349
3 373
3 505
3 566
3 612
3 613
3 620
3 638
3 643
3 685
3 691
3 697
3 742
3 756
3 797
3 809
3 816
3 819
3 875
3 914
3 968
4 5
4 6
4 7
4 8
4 12
4 13
4 15
4 16
4 23
4 25
4 26
4 33
4 34
4 42
4 55
4 59
4 76
4 103
4 111
4 120
4 121
4 130
4 137
4 168
4 169
4 207
4 211
4 215
4 222
4 244
4 249
4 251
4 252
4 253
4 287
4 314
4 316
4 342
4 364
4 378
4 424
4 428
4 438
4 440
4 446
4 498
4 533
4 565
4 597
4 613
4 629
4 668
4 673
4 720
4 721
4 723
4 746
4 755
4 775
4 802
4 825
4 860
4 880
4 922
4 953
4 992
5 6
5 9
5 10
5 11
5 12
5 18
5 20
5 21
5 27
5 30
5 38
5 39
5 41
5 43
5 45
5 46
5 47
5 50
5 58
5 59
5 66
5 70
5 74
5 76
5 85
5 95
5 105
5 111
5 120
5 122
5 135
5 136
5 150
5 151
5 155
5 164
5 166
5 170
5 202
5 208
5 219
5 222
5 227
5 229
5 278
5 279
5 298
5 302
5 305
5 308
5 338
5 339
5 347
5 411
5 416
5 419
5 436
5 451
5 480
5 485
5 500
5 514
5 541
5 552
5 579
5 597
5 616
5 665
5 685
5 715
5 728
5 753
5 756
5 760
5 780
5 799
5 810
5 820
5 833
5 840
5 849
5 883
5 887
5 911
5 917
5 962
5 993
6 7
6 8
6 9
6 21
6 26
6 28
6 31
6 43
6 45
6 50
6 74
6 88
6 122
6 125
6 169
6 171
6 175
6 176
6 224
6 314
6 364
6 374
6 383
6 399
6 408
6 422
6 437
6 543
6 570
6 580
6 638
6 750
6 789
6 899
6 915
6 933
6 980
7 8
7 10
7 13
7 15
7 16
7 18
7 23
7 28
7 29
7 33
7 35
7 36
7 37
7 40
7 43
7 48
7 51
7 58
7 62
7 65
7 66
7 71
7 78
7 84
7 87
7 90
7 92
7 94
7 95
7 103
7 157
7 177
7 181
7 213
7 230
7 231
7 238
7 242
7 253
7 266
7 272
7 278
7 280
7 304
7 314
7 321
7 345
7 364
7 396
7 399
7 405
7 429
7 441
7 449
7 479
7 547
7 627
7 651
7 656
7 666
7 688
7 694
7 749
7 765
7 792
7 793
7 808
7 812
7 846
7 864
7 867
7 881
7 978
7 986
7 987
8 9
8 10
8 11
8 17
8 19
8 22
8 24
8 25
8 28
8 29
8 32
8 36
8 38
8 44
8 64
8 70
8 84
8 107
8 116
8 122
8 124
8 126
8 128
8 130
8 146
8 147
8 148
8 181
8 194
8 210
8 213
8 220
8 231
8 234
8 240
8 255
8 260
8 262
8 268
8 275
8 327
8 349
8 363
8 377
8 383
8 393
8 398
8 403
8 414
8 416
8 417
8 423
8 453
8 462
8 504
8 547
8 584
8 586
8 598
8 661
8 668
8 686
8 689
8 704
8 731
8 766
8 774
8 775
8 781
8 784
8 788
8 820
8 827
8 884
8 939
8 943
8 948
8 949
9 10
9 12
9 13
9 14
9 16
9 17
9 19
9 22
9 23
9 25
9 30
9 34
9 41
9 49
9 59
9 63
9 81
9 88
9 89
9 95
9 97
9 102
9 103
9 109
9 114
9 123
9 128
9 138
9 156
9 160
9 165
9 168
9 181
9 182
9 186
9 200
9 212
9 216
9 221
9 223
9 268
9 272
9 279
9 299
9 305
9 310
9 320
9 340
9 342
9 343
9 351
9 356
9 376
9 379
9 385
9 401
9 412
9 455
9 467
9 472
9 503
9 525
9 564
9 581
9 591
9 594
9 595
9 612
9 621
9 626
9 650
9 657
9 672
9 722
9 735
9 745
9 772
9 781
9 800
9 832
9 843
9 845
9 847
9 903
9 908
9 909
9 953
10 11
10 14
10 19
10 24
10 25
10 26
10 27
10 30
10 42
10 44
10 47
10 51
10 55
10 78
10 82
10 83
10 92
10 102
10 107
10 112
10 167
10 175
10 181
10 187
10 215
10 225
10 227
10 240
10 242
10 262
10 281
10 285
10 287
10 325
10 337
10 356
10 372
10 398
10 436
10 444
10 451
10 455
10 488
10 524
10 567
10 578
10 613
10 618
10 713
10 732
10 885
10 923
10 932
10 933
10 939
10 991
11 13
11 16
11 17
11 18
11 19
11 21
11 22
11 31
11 33
11 34
11 37
11 39
11 41
11 42
11 47
11 55
11 56
11 67
11 69
11 74
11 82
11 94
11 104
11 106
11 107
11 116
11 118
11 129
11 139
11 148
11 180
11 216
11 241
11 275
11 307
11 384
11 392
11 397
11 428
11 465
11 486
11 489
11 490
11 491
11 495
11 499
11 518
11 520
11 525
11 568
11 585
11 590
11 598
11 605
11 662
11 726
11 752
11 783
11 798
11 803
11 811
11 840
11 842
11 860
11 901
11 942
12 15
12 17
12 18
12 26
12 28
12 32
12 40
12 48
12 56
12 64
12 68
12 72
12 98
12 100
12 114
12 137
12 138
12 141
12 145
12 146
12 151
12 159
12 172
12 188
12 195
12 213
12 219
12 237
12 255
12 265
12 266
12 267
12 269
12 308
12 337
12 348
12 358
12 403
12 409
12 468
12 488
12 489
12 527
12 532
12 535
12 545
12 546
12 550
12 563
12 610
12 622
12 648
12 659
12 666
12 694
12 696
12 726
12 792
12 797
12 824
12 858
12 862
12 871
12 914
12 915
12 935
12 945
12 946
13 14
13 15
13 16
13 17
13 20
13 28
13 31
13 40
13 56
13 69
13 85
13 86
13 187
13 202
13 214
13 222
13 257
13 271
13 373
13 417
13 450
13 461
13 501
13 505
13 510
13 560
13 567
13 602
13 607
13 627
13 660
13 730
13 755
13 861
13 900
13 920
13 935
14 33
14 37
14 40
14 73
14 76
14 79
14 82
14 124
14 145
14 150
14 182
14 225
14 315
14 361
14 366
14 534
14 561
14 870
14 878
14 882
14 982
15 75
15 81
15 94
15 170
15 294
15 306
15 330
15 343
15 420
15 443
15 458
15 600
15 781
15 796
16 21
16 24
16 39
16 60
16 85
16 94
16 133
16 136
16 174
16 210
16 314
16 526
16 545
16 578
16 596
16 677
16 777
16 837
16 874
16 898
16 970
16 971
17 24
17 30
17 35
17 45
17 52
17 57
17 60
17 102
17 127
17 142
17 149
17 185
17 187
17 197
17 247
17 289
17 313
17 319
17 328
17 387
17 398
17 446
17 486
17 489
17 644
17 693
17 701
17 770
17 886
17 905
17 926
17 965
18 20
18 26
18 31
18 32
18 50
18 52
18 80
18 93
18 101
18 134
18 166
18 187
18 218
18 266
18 327
18 466
18 491
18 504
18 520
18 719
18 734
18 771
18 789
18 837
18 961
18 975
19 35
19 42
19 61
19 77
19 100
19 103
19 115
19 149
19 238
19 321
19 416
19 573
19 588
19 603
19 620
19 658
19 770
19 782
19 835
19 850
19 879
19 912
19 926
19 970
20 38
20 39
20 49
20 68
20 74
20 81
20 87
20 132
20 143
20 164
20 256
20 312
20 349
20 376
20 385
20 409
20 476
20 518
20 528
20 549
20 686
20 703
20 835
20 886
21 22
21 23
21 27
21 38
21 44
21 58
21 68
21 73
21 75
21 97
21 136
21 163
21 173
21 225
21 232
21 251
21 260
21 287
21 290
21 295
21 296
21 298
21 350
21 362
21 405
21 418
21 434
21 436
21 489
21 493
21 498
21 504
21 558
21 642
21 698
21 722
21 760
21 806
21 811
21 824
21 877
21 916
21 958
22 37
22 51
22 52
22 127
22 130
22 153
22 219
22 229
22 291
22 300
22 359
22 439
22 506
22 532
22 582
22 595
22 682
22 845
22 884
22 924
23 24
23 62
23 94
23 116
23 125
23 132
23 138
23 179
23 323
23 519
23 649
23 669
23 736
23 943
23 989
24 27
24 69
24 72
24 83
24 93
24 99
24 109
24 114
24 121
24 123
24 131
24 134
24 162
24 226
24 232
24 277
24 306
24 318
24 322
24 328
24 333
24 340
24 407
24 438
24 463
24 534
24 568
24 590
24 594
24 619
24 689
24 706
24 708
24 731
24 763
24 803
24 880
24 901
24 927
25 29
25 103
25 245
25 368
25 460
25 671
25 729
25 830
25 977
26 34
26 57
26 95
26 104
26 118
26 129
26 147
26 176
26 182
26 184
26 202
26 214
26 273
26 279
26 293
26 315
26 317
26 320
26 341
26 421
26 593
26 601
26 605
26 662
26 675
26 748
26 814
26 949
27 37
27 38
27 39
27 58
27 82
27 83
27 108
27 109
27 137
27 144
27 158
27 196
27 218
27 359
27 371
27 388
27 396
27 512
27 629
27 676
27 768
27 830
27 849
27 950
27 968
27 982
28 44
28 164
28 165
28 173
28 301
28 302
28 397
28 634
28 821
28 981
29 45
29 48
29 100
29 120
29 135
29 189
29 212
29 229
29 233
29 257
29 258
29 284
29 288
29 365
29 389
29 615
29 690
29 718
29 773
29 850
29 851
29 891
29 941
30 32
30 36
30 47
30 73
30 79
30 93
30 106
30 113
30 121
30 145
30 155
30 174
30 178
30 199
30 205
30 206
30 230
30 236
30 270
30 272
30 273
30 281
30 284
30 291
30 326
30 417
30 420
30 439
30 474
30 509
30 602
30 606
30 620
30 626
30 646
30 672
30 707
30 716
30 720
30 735
30 857
30 878
30 957
30 964
31 34
31 35
31 36
31 42
31 48
31 51
31 75
31 76
31 101
31 104
31 127
31 143
31 167
31 171
31 197
31 312
31 343
31 402
31 403
31 407
31 460
31 525
31 544
31 559
31 752
31 765
31 779
31 854
31 871
31 918
31 961
32 46
32 85
32 89
32 91
32 180
32 216
32 416
32 425
32 680
32 681
32 689
32 725
32 851
33 91
33 154
33 282
33 393
33 569
33 911
34 35
34 46
34 50
34 63
34 101
34 149
34 226
34 230
34 366
34 386
34 461
34 564
34 583
34 655
34 793
34 817
34 980
34 994
35 54
35 61
35 86
35 101
35 178
35 227
35 260
35 277
35 317
35 399
35 432
35 433
35 443
35 530
35 589
35 647
35 674
35 734
35 743
35 748
35 751
35 791
35 795
35 867
35 988
36 66
36 72
36 159
36 324
36 339
36 837
36 862
37 59
37 63
37 64
37 70
37 80
37 106
37 237
37 253
37 316
37 369
37 416
37 512
37 542
37 611
37 616
37 664
37 893
37 918
38 64
38 65
38 70
38 88
38 107
38 133
38 158
38 240
38 258
38 309
38 326
38 333
38 357
38 398
38 434
38 526
38 561
38 594
38 680
38 720
38 809
38 826
38 870
38 877
38 889
38 890
38 993
39 43
39 73
39 97
39 108
39 112
39 115
39 121
39 138
39 146
39 148
39 156
39 162
39 170
39 185
39 194
39 236
39 278
39 287
39 370
39 425
39 522
39 539
39 572
39 611
39 694
39 703
39 705
39 732
39 794
39 879
39 886
40 41
40 63
40 98
40 129
40 142
40 161
40 230
40 257
40 344
40 532
40 628
40 761
40 791
40 796
40 909
40 917
40 943
40 963
40 967
40 973
40 996
41 51
41 52
41 84
41 91
41 105
41 109
41 110
41 115
41 117
41 183
41 197
41 209
41 223
41 239
41 256
41 301
41 311
41 339
41 454
41 461
41 478
41 499
41 502
41 521
41 585
41 624
41 630
41 631
41 667
41 784
41 973
42 45
42 47
42 49
42 61
42 66
42 67
42 84
42 189
42 192
42 205
42 218
42 234
42 243
42 244
42 261
42 351
42 365
42 429
42 443
42 445
42 475
42 493
42 537
42 621
42 643
42 720
42 728
42 750
42 754
42 771
42 781
42 808
42 813
42 845
42 858
42 867
42 894
42 905
42 934
43 113
43 126
43 151
43 171
43 188
43 491
43 515
43 571
43 619
43 664
43 855
43 950
44 54
44 65
44 71
44 80
44 88
44 96
44 194
44 217
44 264
44 368
44 409
44 554
44 556
44 581
44 649
44 933
44 979
45 53
45 60
45 62
45 63
45 91
45 118
45 132
45 135
45 136
45 144
45 250
45 291
45 333
45 374
45 394
45 415
45 417
45 432
45 435
45 504
45 575
45 588
45 609
45 699
45 790
45 872
45 899
45 971
45 985
46 56
46 67
46 194
46 233
46 290
46 396
46 526
46 607
46 665
46 709
46 949
47 52
47 87
47 89
47 112
47 125
47 177
47 197
47 207
47 225
47 251
47 273
47 305
47 323
47 329
47 372
47 379
47 384
47 412
47 425
47 446
47 477
47 498
47 541
47 635
47 695
47 812
47 831
47 854
48 53
48 57
48 78
48 108
48 183
48 195
48 405
48 415
48 464
48 494
48 575
48 602
48 640
48 653
48 674
48 766
48 890
48 969
49 66
49 79
49 129
49 186
49 234
49 235
49 241
49 277
49 286
49 304
49 306
49 353
49 370
49 508
49 645
49 733
49 748
49 750
49 790
50 62
50 97
50 98
50 106
50 110
50 150
50 204
50 229
50 236
50 262
50 282
50 292
50 300
50 321
50 335
50 362
50 364
50 455
50 484
50 527
50 559
50 566
50 608
50 624
50 637
50 725
50 726
50 773
50 779
50 794
50 818
50 844
50 978
51 55
51 99
51 163
51 165
51 171
51 308
51 376
51 499
51 717
52 77
52 85
52 93
52 114
52 132
52 181
52 195
52 351
52 457
52 465
52 466
52 553
52 596
52 780
52 972
53 54
53 56
53 57
53 61
53 78
53 95
53 105
53 186
53 204
53 214
53 224
53 247
53 274
53 333
53 486
53 522
53 586
53 869
53 929
53 983
53 986
54 77
54 147
54 158
54 300
54 368
54 404
54 465
54 473
54 497
54 509
54 550
54 614
54 700
54 801
54 858
54 925
54 944
55 89
55 252
55 274
55 362
55 476
55 569
55 734
56 326
56 391
56 439
56 552
57 62
57 65
57 87
57 98
57 99
57 122
57 126
57 133
57 137
57 142
57 152
57 174
57 193
57 201
57 204
57 252
57 258
57 318
57 355
57 399
57 426
57 510
57 567
57 630
57 702
57 744
57 758
57 762
57 784
57 802
57 828
57 921
58 140
58 143
58 179
58 193
58 276
58 310
58 460
58 534
58 542
58 561
58 572
58 616
58 624
58 678
58 738
58 757
58 801
58 804
58 925
58 962
58 972
58 980
59 81
59 89
59 110
59 174
59 225
59 244
59 270
59 292
59 297
59 332
59 346
59 427
59 462
59 491
59 793
59 815
60 67
60 72
60 90
60 185
60 285
60 362
60 454
60 542
60 634
60 682
60 762
60 891
61 75
61 192
61 240
61 308
61 344
61 434
62 71
62 76
62 111
62 119
62 124
62 160
62 207
62 227
62 235
62 259
62 263
62 268
62 280
62 346
62 423
62 448
62 467
62 518
62 608
63 112
63 128
63 147
63 184
63 255
63 289
63 304
63 312
63 350
63 523
63 563
63 763
64 65
64 68
64 69
64 124
64 151
64 191
64 212
64 466
64 608
64 685
64 724
64 766
64 846
64 952
64 965
64 976
65 102
65 126
65 265
65 267
65 296
65 297
65 448
65 567
65 653
65 800
66 70
66 71
66 91
66 104
66 125
66 140
66 164
66 166
66 184
66 192
66 262
66 291
66 314
66 381
66 415
66 471
66 571
66 629
66 868
66 888
66 948
67 75
67 77
67 83
67 86
67 88
67 101
67 161
67 189
67 203
67 209
67 318
67 337
67 359
67 383
67 411
67 414
67 426
67 454
67 550
67 557
67 592
67 606
67 693
67 723
67 731
67 992
68 69
68 83
68 96
68 114
68 131
68 134
68 144
68 155
68 166
68 176
68 264
68 289
68 320
68 329
68 331
68 358
68 429
68 441
68 573
68 605
68 646
68 701
68 702
68 791
68 838
68 930
68 963
69 150
69 157
69 159
69 161
69 180
69 191
69 254
69 343
69 369
69 559
69 683
69 767
69 808
69 993
70 239
70 263
70 323
70 328
70 345
70 424
70 440
70 456
70 565
70 577
70 595
70 719
70 723
70 828
70 904
70 910
70 950
71 90
71 137
71 190
71 313
71 334
71 355
71 375
71 379
71 391
71 434
71 473
71 481
71 553
71 684
71 850
71 852
72 142
72 157
72 163
72 165
72 173
72 198
72 239
72 258
72 304
72 322
72 325
72 461
72 538
72 568
72 733
72 798
72 909
73 122
73 203
73 316
73 339
73 558
73 599
73 691
73 727
73 838
73 981
74 90
74 133
74 163
74 173
74 246
74 254
74 263
74 278
74 281
74 337
74 353
74 380
74 483
74 517
74 561
74 626
74 654
74 992
74 996
75 79
75 86
75 141
75 163
75 194
75 201
75 357
75 532
75 621
75 712
75 818
75 860
76 140
76 178
76 205
76 228
76 282
76 438
76 727
76 757
77 79
77 92
77 148
77 239
77 280
77 316
77 330
77 346
77 363
77 462
77 483
77 555
77 612
77 620
77 621
77 639
77 730
77 740
77 746
78 152
78 571
78 899
78 949
79 97
79 99
79 182
79 218
79 246
79 298
79 301
79 328
79 381
79 389
79 558
79 634
79 691
79 717
79 769
79 831
80 92
80 102
80 117
80 119
80 245
80 282
80 327
80 331
80 335
80 390
80 451
80 452
80 467
80 475
80 479
80 566
80 651
80 712
80 788
80 970
81 90
81 131
81 144
81 156
81 189
81 220
81 231
81 246
81 355
81 397
81 400
81 520
81 560
81 715
81 824
81 841
81 946
82 119
82 645
82 699
82 949
83 92
83 117
83 143
83 311
83 332
83 534
83 683
83 736
83 789
83 881
83 984
84 111
84 115
84 226
84 442
85 104
85 155
85 170
85 242
85 245
85 385
85 610
85 647
85 698
85 757
85 794
85 830
85 849
86 98
86 116
86 154
86 156
86 390
86 401
86 463
86 510
86 711
86 717
86 759
86 892
87 125
87 139
87 157
87 173
87 201
87 246
87 310
87 327
87 392
87 431
87 490
87 505
87 507
87 562
87 626
87 628
87 839
87 858
87 896
87 964
88 640
88 751
89 100
89 124
89 176
89 180
89 192
89 236
89 306
89 380
89 402
89 406
89 445
89 488
89 498
89 563
89 589
89 708
89 760
89 778
89 802
89 810
89 831
89 898
90 105
90 154
90 275
90 280
90 400
90 463
90 554
90 568
90 625
90 659
90 675
90 823
90 920
90 998
91 130
91 139
91 145
91 175
91 190
91 330
91 444
91 469
91 476
91 617
91 704
91 768
91 999
92 106
92 115
92 160
92 217
92 228
92 239
92 310
92 313
92 380
92 400
92 423
92 474
92 514
92 838
92 954
93 112
93 116
93 222
93 235
93 260
93 271
93 272
93 387
93 507
93 564
93 600
93 783
93 841
93 981
94 186
94 388
94 389
94 395
94 427
94 442
94 540
94 609
94 698
94 729
94 818
94 899
94 900
95 117
95 134
95 142
95 147
95 175
95 204
95 265
95 276
95 332
95 370
95 598
95 637
95 661
95 698
95 848
95 964
96 108
96 118
96 166
96 190
96 203
96 207
96 303
96 495
96 511
96 663
97 113
97 281
97 316
97 322
97 540
97 616
97 771
98 110
98 133
98 243
98 472
98 516
98 525
98 654
98 734
98 839
98 876
98 892
98 911
98 996
99 211
99 237
99 247
99 379
99 507
99 563
99 811
99 874
100 123
100 131
100 211
100 261
100 374
100 377
100 430
100 450
100 466
100 477
100 479
100 570
100 618
100 649
100 725
100 813
100 931
100 994
101 249
101 285
101 301
101 350
101 474
101 750
101 944
102 152
102 162
102 164
102 188
102 277
102 309
102 471
102 529
102 589
102 697
102 736
102 821
102 902
102 966
103 105
103 108
103 139
103 196
103 209
103 269
103 319
103 446
103 448
103 482
103 617
103 646
103 647
103 658
103 708
103 709
103 749
103 787
103 792
104 119
104 238
104 478
104 637
104 654
104 699
104 744
104 746
104 751
104 929
105 210
105 233
105 336
105 431
105 551
105 579
105 655
105 735
105 757
105 958
106 110
106 141
106 167
106 221
106 288
106 406
106 421
106 444
106 446
106 565
106 721
106 803
107 113
107 139
107 180
107 183
107 191
107 199
107 288
107 297
107 380
107 547
107 576
107 682
107 767
107 806
107 946
108 121
108 140
108 141
108 172
108 174
108 201
108 224
108 232
108 250
108 266
108 397
108 455
108 470
108 481
108 501
108 622
108 691
108 747
108 780
108 846
108 880
108 932
109 324
109 536
109 597
109 625
109 811
109 831
109 944
110 172
110 365
110 371
110 381
110 418
110 449
110 518
110 592
110 615
110 624
110 670
110 680
110 695
110 745
110 788
110 974
111 177
111 192
111 334
111 381
111 395
111 469
111 592
111 840
111 847
112 117
112 141
112 153
112 179
112 199
112 275
112 296
112 331
112 412
112 422
112 441
112 445
112 457
112 496
112 639
112 658
112 681
112 804
112 835
112 974
113 127
113 247
113 299
113 335
113 521
113 523
113 585
113 590
113 669
113 896
113 988
114 123
114 150
114 162
114 240
114 241
114 257
114 271
114 292
114 349
114 398
114 484
114 494
114 521
114 541
114 692
114 849
114 882
114 913
115 120
115 158
115 221
115 301
115 374
115 468
115 604
115 787
115 919
115 937
116 118
116 184
116 209
116 340
116 348
116 519
116 530
116 670
117 193
117 211
117 217
117 694
117 866
117 874
117 901
117 904
118 120
118 144
118 168
118 195
118 201
118 336
118 492
118 553
118 558
118 669
118 733
118 840
118 923
119 169
119 175
119 205
119 206
119 209
119 364
120 128
120 242
120 284
120 287
120 293
120 352
120 390
120 507
120 703
120 864
120 882
121 132
121 212
121 382
121 447
121 819
121 930
121 942
122 151
122 168
122 236
122 261
122 522
122 619
123 128
123 161
123 348
123 411
123 472
123 477
123 768
123 816
123 856
123 868
123 912
123 937
124 145
124 170
124 237
124 276
124 297
124 435
124 441
124 771
124 834
124 839
124 842
124 873
124 963
125 158
125 206
125 214
125 278
125 365
125 439
125 468
125 544
125 644
125 722
125 813
125 976
126 167
126 228
126 586
127 136
127 338
127 584
127 903
128 198
128 214
128 224
128 264
128 331
128 349
128 500
128 648
128 688
128 714
128 827
129 135
129 844
129 877
129 914
130 169
130 323
130 324
130 377
130 443
130 520
130 587
130 610
130 655
130 713
130 778
130 862
130 872
131 135
131 153
131 299
131 338
131 345
131 372
131 378
131 384
131 422
131 479
131 632
131 970
132 355
132 367
132 785
133 199
133 633
133 685
133 738
134 210
134 376
134 444
135 169
135 229
135 243
135 244
135 248
135 283
135 303
135 311
135 424
135 474
135 505
136 987
137 153
137 210
137 267
137 622
137 632
137 882
138 156
138 241
138 245
138 270
138 338
138 350
138 441
138 576
138 648
138 737
139 178
139 223
139 250
139 252
139 299
139 300
139 386
139 425
139 426
139 463
139 671
139 763
139 805
139 875
139 930
140 215
140 259
140 283
140 292
140 295
140 352
140 523
140 958
140 968
141 186
141 202
141 216
141 222
141 245
141 378
141 400
141 516
141 533
141 761
141 812
141 855
142 152
142 190
142 195
142 215
142 230
142 253
142 382
142 395
142 425
142 500
142 650
142 718
142 890
142 926
142 963
143 185
143 233
143 299
143 302
143 340
143 391
143 508
143 530
143 583
143 587
143 673
143 679
143 696
143 697
143 878
143 879
143 971
143 975
144 146
144 167
144 200
144 223
144 250
144 258
144 263
144 286
144 311
144 361
144 459
144 486
144 651
144 652
144 747
144 763
144 797
144 876
145 200
145 241
145 254
145 283
145 294
145 329
145 336
145 350
145 357
145 368
145 417
145 456
145 578
145 593
145 645
145 660
145 679
145 683
145 686
145 803
145 935
146 161
146 405
146 606
146 756
147 153
147 208
147 390
147 960
148 188
148 280
148 294
148 318
148 354
148 429
148 437
148 536
148 549
148 582
148 603
148 892
149 152
149 206
149 219
149 246
149 248
149 267
149 465
149 825
150 196
150 396
150 410
150 412
150 462
150 522
150 551
150 692
150 942
151 205
151 317
151 591
151 900
152 198
152 329
152 440
152 474
152 954
153 303
153 305
153 595
153 657
153 824
153 919
153 922
154 157
154 233
154 283
154 293
154 313
154 541
154 609
155 259
155 602
155 632
155 832
155 882
155 884
155 925
155 926
155 967
156 182
156 307
156 325
156 433
156 560
156 758
156 886
157 199
157 208
157 253
157 288
157 393
157 413
157 458
157 795
157 960
157 965
158 193
158 312
158 329
158 384
158 390
158 506
158 542
158 710
159 179
159 220
159 353
159 354
159 588
159 659
159 667
159 689
159 854
160 183
160 248
160 273
160 295
160 555
160 618
160 666
160 948
162 293
162 517
162 551
162 609
162 727
162 928
162 940
162 988
163 203
163 231
163 371
163 373
163 406
163 436
163 503
163 547
163 582
164 217
164 405
164 552
164 640
164 830
165 198
165 208
165 228
165 254
165 256
165 501
165 540
165 556
165 658
165 761
166 177
166 353
166 360
167 178
167 228
167 292
168 176
168 256
168 569
168 594
168 730
168 742
168 759
168 908
169 365
169 457
169 898
170 188
170 335
170 360
170 465
170 527
170 538
170 635
170 643
170 676
170 772
170 826
170 941
170 980
171 217
171 235
171 248
171 273
171 309
171 444
171 458
171 482
171 517
171 573
171 625
171 632
171 665
171 760
171 829
171 859
171 891
171 903
172 341
172 407
172 539
172 560
172 886
172 939
173 243
173 407
173 432
173 685
173 825
173 872
174 392
174 556
174 705
174 895
174 897
175 220
175 510
175 574
175 807
176 184
176 221
176 247
176 584
176 895
177 221
177 267
177 352
177 450
177 601
177 998
178 213
178 307
178 749
178 823
178 826
178 950
179 274
179 744
179 753
180 265
180 459
180 742
180 755
181 207
181 238
181 284
181 312
181 495
181 598
181 659
181 779
181 811
181 836
181 940
181 958
182 599
182 669
183 185
183 191
183 305
183 357
183 379
183 391
183 471
183 512
183 550
183 841
183 855
183 956
183 983
183 990
184 197
184 198
184 232
184 268
184 270
184 290
184 351
184 362
184 367
184 383
184 388
184 422
184 435
184 456
184 547
184 632
184 646
184 697
184 764
184 785
185 286
185 288
185 513
185 888
185 896
186 200
186 264
186 279
186 418
186 427
186 512
186 581
186 694
186 936
187 248
187 291
187 371
187 435
187 536
187 591
187 687
187 729
187 791
187 928
188 423
188 553
188 717
188 848
189 202
189 211
189 300
189 386
189 705
189 853
190 367
190 445
190 449
190 617
190 714
191 262
191 340
191 344
191 356
191 367
191 369
191 376
191 500
191 555
191 626
191 630
191 643
191 656
191 744
191 784
191 807
191 833
191 969
191 976
192 320
192 372
192 470
192 492
192 663
192 689
193 223
193 409
193 912
193 955
194 356
194 766
195 206
195 328
195 421
195 433
195 533
195 654
196 255
196 261
196 303
196 342
196 508
196 556
196 625
196 965
197 341
197 359
197 430
197 480
197 496
197 538
197 662
197 741
197 768
197 783
197 959
198 276
198 448
198 538
199 276
199 309
199 403
199 744
200 373
200 638
200 758
201 251
201 330
201 583
201 650
201 741
201 824
201 913
201 998
202 220
202 244
202 374
202 459
202 636
202 773
202 904
202 942
203 226
203 237
203 266
203 319
203 386
203 419
203 469
203 511
203 570
203 621
203 639
203 727
203 817
203 841
204 319
204 422
204 443
204 468
204 496
204 563
204 604
204 778
204 875
205 271
205 309
205 479
205 513
206 226
206 348
207 584
207 623
208 234
208 257
208 277
208 313
208 354
208 411
208 716
208 790
208 900
208 915
208 988
209 250
209 325
209 481
209 687
209 749
209 868
210 991
211 302
211 315
211 437
211 496
211 507
211 739
211 983
212 289
212 344
212 378
212 391
212 399
212 401
212 550
212 740
212 759
212 837
212 842
212 935
213 981
213 984
214 275
214 957
215 514
215 560
215 618
216 515
216 539
216 667
216 705
216 719
217 326
217 401
217 483
217 616
217 898
217 978
218 224
219 232
219 493
219 623
219 754
219 800
220 973
221 503
221 590
221 777
221 880
222 252
222 306
222 375
222 429
223 295
223 302
223 334
223 375
223 502
223 605
223 629
223 649
223 994
224 318
224 332
224 385
224 469
224 857
225 283
225 327
225 345
225 411
225 611
226 297
226 347
226 872
227 431
227 453
227 487
227 559
227 613
227 738
228 308
228 764
228 814
228 924
228 962
229 279
229 367
229 377
229 485
229 680
229 762
230 330
230 360
230 497
230 884
230 951
231 238
231 242
231 579
231 728
231 743
231 851
232 382
232 665
232 666
232 726
232 732
232 905
232 983
233 290
233 833
233 867
233 889
234 251
234 272
234 494
234 535
234 537
234 587
234 644
234 653
234 801
234 843
235 249
235 254
235 274
235 303
235 317
235 380
235 514
235 643
235 881
236 261
236 646
236 829
236 926
237 485
237 528
237 844
237 990
238 285
238 458
238 487
238 509
238 851
239 269
239 274
239 298
239 322
239 414
239 424
239 428
239 480
239 488
239 502
239 558
239 585
239 738
239 937
240 269
240 282
240 320
240 477
240 707
240 766
240 805
241 344
241 572
241 986
242 260
242 361
242 413
242 684
242 905
243 726
243 991
244 341
244 342
244 360
244 404
244 426
244 428
244 500
244 544
244 633
244 650
244 688
244 729
244 889
244 952
245 285
245 286
245 460
245 765
245 796
246 284
246 294
246 370
246 371
246 394
246 701
246 711
246 764
247 395
247 615
247 631
247 728
248 534
248 929
249 334
249 515
249 546
249 633
249 777
249 861
250 408
250 636
250 683
250 777
251 430
251 593
251 711
252 623
253 270
253 360
253 448
253 528
253 548
253 686
254 359
254 913
256 437
256 494
256 512
256 700
256 746
256 759
257 263
257 612
257 883
257 888
257 917
257 932
258 589
258 700
258 875
258 956
260 386
260 509
260 860
260 945
260 975
261 286
261 337
261 802
261 974
262 264
262 326
262 557
262 642
262 681
262 855
263 294
263 310
263 338
263 410
263 420
263 485
263 604
263 776
263 814
263 993
264 488
264 539
265 339
265 402
265 432
265 478
265 623
265 627
266 389
266 522
266 671
266 719
266 801
267 290
267 641
267 706
267 997
268 321
268 378
268 414
268 516
268 521
268 752
269 369
269 851
270 366
270 368
270 600
270 628
270 728
271 430
271 496
271 906
271 954
272 596
272 617
272 836
272 842
273 727
273 774
274 355
274 471
274 493
274 557
274 799
276 454
277 724
277 906
278 578
278 800
279 307
279 516
279 521
279 782
280 304
280 387
280 464
280 630
280 671
280 714
281 311
281 348
281 351
281 449
281 495
281 577
281 592
281 771
281 833
282 361
282 375
282 656
282 692
283 394
283 427
283 673
283 894
284 296
284 375
284 404
284 596
284 763
285 912
286 774
286 815
287 331
287 382
287 445
287 525
288 358
288 410
288 524
288 679
289 472
289 665
291 293
292 540
292 594
293 372
293 586
293 753
293 774
293 852
293 918
294 431
294 470
294 536
294 795
294 799
294 814
294 871
295 298
295 352
295 377
295 393
295 410
295 414
295 442
295 536
295 567
296 423
296 549
296 597
296 675
296 704
296 844
296 916
297 361
297 571
297 911
298 404
298 418
298 467
298 677
298 724
298 815
299 319
299 397
299 579
299 627
299 904
300 322
300 402
300 452
300 545
300 555
300 610
300 708
300 972
301 317
301 352
301 388
301 519
301 674
302 937
303 343
303 535
303 721
303 769
303 819
303 917
303 924
304 430
304 753
304 951
305 334
305 357
305 363
305 366
305 413
305 478
305 586
305 617
305 990
306 661
306 911
307 453
307 543
307 628
307 853
308 394
308 531
308 591
308 795
308 826
308 997
309 346
309 413
309 426
309 633
309 677
310 537
310 562
310 679
310 761
310 928
311 453
311 476
311 548
311 871
311 994
312 363
312 409
312 603
312 701
312 924
312 955
313 566
313 723
314 332
314 336
314 492
314 580
314 756
314 798
314 898
315 410
315 564
315 868
316 323
316 324
316 440
316 464
316 706
316 740
317 382
317 862
317 891
318 447
318 810
318 985
319 373
319 459
319 513
319 552
319 650
319 656
319 864
319 932
320 354
320 487
320 758
320 964
320 985
320 989
321 848
321 897
322 341
322 345
322 484
322 607
322 676
322 947
323 631
323 687
323 818
323 896
324 676
325 354
325 421
325 634
325 837
325 979
325 990
326 786
326 862
327 457
327 520
327 549
327 774
327 780
327 839
328 393
328 439
329 841
329 874
329 989
330 451
330 740
330 905
330 985
331 358
331 492
331 693
331 921
331 966
332 604
332 670
332 702
332 720
332 804
333 622
333 660
333 672
334 458
334 748
335 450
335 473
335 502
335 585
336 388
336 454
336 482
336 517
336 655
336 812
336 939
337 346
337 408
337 545
337 548
337 660
337 679
337 876
337 887
337 940
338 482
338 508
338 575
338 737
338 920
339 347
340 468
340 503
340 515
340 570
340 712
340 945
340 995
341 347
341 396
341 402
341 614
341 635
341 698
341 896
341 979
342 438
342 467
342 696
342 791
342 852
342 936
344 418
344 595
344 754
344 953
345 455
346 527
347 447
347 557
348 657
349 431
350 366
350 420
350 548
350 556
350 562
350 608
350 772
350 775
350 816
350 908
350 995
351 424
351 450
351 509
351 664
351 952
352 437
352 499
352 559
352 846
353 363
353 543
353 633
353 846
353 923
354 456
354 566
354 642
354 703
355 571
355 580
356 389
356 548
356 569
356 577
356 649
356 695
356 828
357 394
357 408
357 421
357 478
357 490
357 524
357 817
358 447
358 466
358 787
359 434
359 635
359 688
359 785
360 483
360 533
360 581
360 583
360 615
360 825
361 497
361 741
361 857
362 384
362 490
362 758
363 590
364 442
364 707
365 568
365 588
365 678
365 721
366 400
366 973
366 975
367 967
368 427
368 480
368 696
369 708
369 948
370 383
370 449
370 523
370 565
370 789
370 822
371 519
371 930
371 984
372 385
372 428
372 999
373 714
373 854
374 737
374 752
374 938
375 489
375 678
375 897
376 453
376 459
376 581
376 770
377 406
377 481
377 591
377 603
377 630
377 670
377 730
377 779
377 948
378 412
378 544
378 713
379 401
379 531
379 601
379 653
379 980
379 996
380 381
380 498
380 765
381 387
381 531
381 648
381 716
381 725
381 772
382 819
383 415
383 603
383 789
383 803
383 936
383 945
384 477
384 623
384 800
385 484
385 580
385 587
385 721
385 733
385 794
386 433
386 452
386 499
386 991
388 403
388 546
388 691
389 514
389 545
389 695
389 920
390 395
390 442
390 526
390 587
390 745
390 809
390 861
391 506
391 508
391 673
392 682
392 722
392 927
393 440
393 634
394 463
394 475
394 853
395 530
395 578
395 788
396 535
396 614
396 669
396 852
397 472
397 501
397 785
398 483
398 553
398 786
398 878
399 464
399 502
399 537
399 573
399 663
399 822
399 873
399 894
400 420
400 537
400 757
400 892
400 908
400 962
401 575
401 629
401 639
401 947
401 998
402 461
402 482
403 527
403 637
403 737
404 577
405 529
405 921
405 944
407 497
407 997
408 436
408 469
408 641
408 695
408 960
409 570
409 738
410 532
410 533
410 641
410 664
411 501
411 515
411 676
411 681
411 899
413 435
413 464
413 699
414 640
415 419
415 490
415 491
415 636
415 921
416 447
416 739
416 767
417 780
418 546
418 574
418 848
418 906
419 874
420 661
421 730
421 853
422 517
422 850
422 893
424 462
424 476
425 452
425 497
425 828
425 854
425 912
425 957
427 438
427 511
427 863
428 484
428 724
428 783
428 822
428 844
428 863
429 524
429 619
429 783
430 481
430 611
430 654
430 711
430 781
430 799
430 859
430 868
430 947
430 968
431 433
431 599
433 655
434 671
434 984
435 907
435 928
436 473
436 516
436 715
436 823
437 451
437 471
437 510
438 546
438 602
439 628
440 473
440 529
440 710
440 755
440 989
441 538
441 543
441 651
441 677
442 495
442 631
442 745
442 786
442 857
442 927
443 492
443 506
443 808
443 977
444 470
444 505
444 686
444 747
444 794
445 790
446 531
446 564
446 565
447 887
448 554
448 957
449 714
450 493
450 700
450 731
452 777
455 942
456 506
456 526
456 599
456 635
456 684
456 933
457 577
458 796
458 813
458 867
458 956
458 997
459 750
459 764
460 486
460 528
460 573
460 574
460 598
460 690
460 705
460 770
460 866
461 475
461 614
461 703
461 782
463 667
464 782
465 574
465 707
465 820
465 904
465 969
466 555
466 672
467 487
467 697
467 713
467 924
468 475
468 805
468 970
468 982
469 518
470 523
471 618
473 588
473 864
473 923
474 589
474 637
474 641
474 723
474 739
474 845
474 856
474 934
475 554
475 604
475 756
475 998
476 528
476 575
476 834
476 955
477 531
477 612
477 642
477 770
478 503
478 584
478 672
478 847
478 925
479 606
479 866
479 907
480 624
481 487
481 513
481 549
482 638
482 715
482 792
483 873
484 652
484 902
485 863
486 810
487 552
487 936
488 653
488 693
488 936
490 660
490 843
490 885
490 919
492 535
494 668
495 513
495 680
495 799
495 931
496 887
497 551
497 619
497 736
499 687
500 769
501 802
502 661
502 828
502 989
503 580
504 657
504 731
504 863
504 961
505 702
505 836
506 519
506 524
506 569
510 600
510 693
510 823
510 848
510 921
510 984
510 987
511 582
511 657
511 759
511 869
511 885
512 610
512 668
512 747
512 776
513 539
513 839
513 859
515 541
515 891
515 932
516 529
516 562
516 966
517 709
518 807
519 735
519 883
520 683
520 778
521 601
521 636
521 644
521 725
521 834
521 907
523 833
523 978
524 540
524 652
525 593
525 639
525 787
525 979
527 597
530 562
530 853
531 554
532 574
532 681
532 718
532 760
532 916
533 678
533 729
533 858
533 919
533 922
534 614
535 605
536 592
537 957
538 542
541 647
541 656
541 739
543 551
543 557
543 652
543 751
543 821
543 847
543 946
543 987
545 956
545 969
546 821
547 733
547 769
548 611
552 593
552 692
552 806
552 901
553 576
553 658
553 870
553 977
555 576
555 615
555 625
555 707
555 885
556 572
556 909
556 999
557 856
558 687
558 808
559 608
559 715
561 582
561 917
563 674
563 710
563 797
563 973
564 651
565 700
565 961
566 647
566 666
566 767
567 675
567 684
567 787
567 823
568 959
570 641
570 830
573 670
573 746
573 804
574 609
576 674
576 711
576 999
577 606
577 809
577 836
578 652
579 818
580 922
581 782
581 890
583 716
583 927
585 600
585 817
586 627
588 607
589 620
589 869
591 712
592 786
593 622
594 959
594 995
595 810
595 816
595 897
598 664
598 866
599 699
600 682
600 762
600 952
602 859
602 884
603 675
603 677
603 684
603 748
603 931
604 631
605 690
605 820
606 835
606 875
607 642
608 775
608 842
608 913
608 966
612 645
612 817
614 772
615 956
618 890
618 894
619 701
620 659
623 954
625 638
625 879
627 793
627 861
627 877
627 915
628 636
628 734
628 815
629 663
629 940
631 919
635 644
635 933
636 992
637 871
638 640
638 663
638 922
639 673
639 795
639 914
641 859
641 885
643 752
643 979
644 999
645 648
645 668
645 834
645 893
645 906
646 736
647 735
647 900
647 908
649 939
650 662
650 702
650 928
652 737
653 960
654 762
655 792
656 829
658 969
658 976
659 796
661 690
661 902
662 712
662 893
663 838
664 716
664 722
666 678
666 801
666 813
669 934
670 741
670 793
670 835
672 706
674 743
675 845
675 883
676 718
677 864
678 879
679 753
679 764
680 769
680 805
680 971
681 696
681 947
682 692
682 765
682 895
685 910
686 832
686 914
689 743
689 807
689 809
689 927
689 978
690 704
690 812
690 834
691 941
691 974
693 838
694 776
694 892
694 918
694 947
696 847
696 994
697 710
698 773
698 959
699 709
699 754
700 732
701 856
701 975
702 894
703 819
703 972
704 724
705 717
705 865
706 719
706 743
706 990
707 920
708 836
708 910
710 827
710 982
712 749
712 913
713 888
714 930
716 807
716 815
718 903
719 732
719 747
719 767
720 742
720 940
720 946
722 821
723 740
724 790
726 797
726 872
728 827
729 741
729 775
729 856
729 938
729 945
730 865
731 785
731 832
733 761
733 806
735 955
737 754
738 968
741 755
741 953
742 938
743 903
743 929
743 967
743 971
744 865
744 995
746 861
751 941
752 901
755 976
760 906
762 788
762 895
762 977
765 776
767 866
773 865
773 988
775 869
777 820
777 881
777 972
777 997
778 784
778 860
779 843
780 986
781 852
782 798
786 902
786 962
790 832
793 798
793 870
801 995
808 959
809 929
811 943
812 831
812 843
812 887
812 951
815 822
815 826
815 938
816 825
816 915
817 888
819 918
819 941
820 840
823 873
823 889
823 944
823 996
824 880
824 958
826 923
827 883
830 966
833 863
833 951
834 954
838 963
838 981
840 876
841 889
841 992
842 850
842 897
848 869
852 938
852 986
853 937
858 950
861 893
861 895
861 907
861 925
864 881
868 877
873 931
873 961
877 909
878 993
879 910
885 983
893 952
899 934
905 953
907 965
922 977
926 943
926 985
935 974
947 960
984 991
