# Supplementary material for: Strategic distribution of seeds to support diffusion in complex networks
Source: PLoS One. 2018 Oct 16;13(10):e0205130. doi: 10.1371/journal.pone.0205130 (PMC6191084; doi:10.1371/journal.pone.0205130)
Supplement: S1 Data — (ZIP) [file pone.0205130.s002.zip › Part3/6.txt]

0 702
0 901
1 245
1 568
1 860
2 75
2 232
2 557
2 636
2 686
3 842
4 258
4 702
5 469
5 571
6 59
6 101
6 359
6 629
7 702
8 88
9 693
9 735
9 751
9 971
10 248
10 402
10 657
10 980
11 175
12 701
15 221
15 497
15 547
15 967
17 606
17 704
18 664
18 804
19 492
19 795
19 942
21 465
21 645
22 477
22 514
22 838
22 967
23 357
23 645
23 731
25 243
26 136
26 533
27 342
27 507
29 339
29 393
29 736
29 753
30 372
30 660
31 302
31 311
31 326
31 366
32 132
33 425
33 890
36 355
37 97
37 248
37 424
37 438
37 614
37 681
37 810
38 546
38 978
39 836
39 972
40 257
40 276
41 267
41 686
41 955
41 979
46 367
46 501
46 870
46 930
47 429
48 298
48 374
48 896
49 511
50 91
50 368
50 941
52 488
52 501
52 988
53 670
55 112
55 387
55 495
55 628
55 638
56 323
56 334
56 762
57 307
58 611
58 740
58 836
58 918
59 62
59 89
59 319
59 583
59 820
59 880
60 93
60 573
60 761
61 68
61 123
61 260
61 688
61 850
62 67
62 229
62 821
64 625
64 632
64 723
64 915
65 291
65 443
65 774
65 844
66 287
66 861
67 928
68 192
68 502
68 741
69 732
70 209
70 581
71 203
71 322
71 432
71 799
72 81
73 422
75 314
75 431
76 335
76 338
76 381
76 759
76 795
77 992
78 369
78 855
79 962
79 993
82 883
83 121
83 431
83 479
84 150
84 496
84 513
84 543
84 581
84 807
85 519
85 972
86 295
86 624
86 751
86 812
87 109
88 373
88 425
88 489
88 539
88 782
88 829
89 192
89 242
89 426
90 97
91 501
91 744
92 174
92 177
92 265
92 764
92 868
93 904
94 663
94 741
94 872
96 254
96 656
96 830
97 105
97 252
97 975
98 107
98 382
98 444
98 664
98 942
100 188
100 216
102 272
102 839
103 872
104 746
104 757
105 640
106 267
107 641
108 293
108 708
108 769
108 947
109 176
110 253
112 555
114 660
114 847
115 198
115 796
116 492
116 544
116 886
117 549
118 747
118 861
118 961
119 864
120 189
120 771
122 584
124 739
125 258
127 748
127 942
128 200
128 294
129 302
129 352
129 544
129 889
130 944
131 360
131 791
131 844
132 610
133 305
134 136
134 273
134 517
134 799
135 256
135 588
135 672
135 966
136 825
137 164
137 416
137 716
139 667
139 776
139 911
140 238
140 542
141 434
141 867
142 461
144 901
144 938
144 980
145 219
145 297
145 739
146 331
146 483
148 952
149 404
150 734
151 681
151 739
152 305
153 442
153 859
154 472
155 370
155 476
156 560
157 836
157 884
158 893
159 497
159 782
161 572
161 645
162 597
162 655
162 697
162 717
162 797
163 411
164 528
164 569
164 599
164 885
165 358
166 584
166 901
166 947
168 634
168 866
169 494
169 643
169 652
169 737
170 327
171 668
171 717
172 187
174 572
176 409
176 873
178 190
179 329
179 838
181 952
181 987
182 267
182 365
183 742
183 938
184 766
184 867
187 234
187 535
187 610
189 366
189 549
190 516
190 715
190 788
191 268
191 536
191 772
193 380
194 784
195 542
195 661
196 246
196 549
197 520
197 781
198 386
198 643
199 311
199 788
200 671
201 435
202 603
202 748
203 235
204 460
206 769
206 880
208 259
208 443
209 774
210 363
210 576
210 863
211 642
213 267
214 643
216 437
218 607
220 453
220 574
222 932
225 964
225 999
226 696
227 587
228 341
228 717
229 696
231 366
232 691
232 924
233 748
234 715
235 297
235 305
235 357
236 284
237 408
238 538
239 645
239 666
239 790
240 786
241 455
241 698
243 789
246 532
247 936
248 909
249 376
249 439
249 447
249 846
251 724
251 880
251 957
253 306
253 759
254 327
255 421
255 582
256 264
256 683
257 470
257 608
257 942
258 616
259 774
259 932
262 352
262 404
262 691
262 753
264 357
264 420
264 518
264 646
265 423
265 458
265 542
266 291
266 345
266 399
266 430
267 289
267 422
268 382
268 385
271 774
272 468
272 580
273 340
273 685
273 716
273 923
274 533
274 596
275 561
275 801
276 288
276 925
277 545
278 796
279 787
282 830
282 987
283 450
284 837
285 290
285 409
285 671
286 713
287 727
287 985
288 289
288 642
288 892
289 468
289 701
291 411
291 543
291 837
291 847
292 295
292 560
293 770
294 303
294 378
294 800
294 858
296 303
298 379
298 754
298 962
299 405
299 815
300 634
303 327
303 917
305 565
305 744
307 784
308 995
309 365
309 675
309 698
310 338
310 759
311 366
311 800
311 933
312 672
313 712
313 751
313 856
314 798
315 400
316 715
316 992
318 726
320 654
320 973
321 552
322 848
323 900
324 533
324 900
325 366
326 652
326 889
329 797
330 523
330 588
331 602
332 379
332 988
333 592
333 755
333 995
334 551
335 505
335 988
337 362
337 509
337 560
339 942
340 352
340 737
340 968
341 500
341 617
342 382
345 892
348 845
348 980
350 441
352 359
352 657
353 443
353 645
353 713
353 778
353 841
353 948
354 387
354 626
355 623
356 644
358 866
359 596
359 879
360 487
360 581
360 696
361 847
362 685
363 594
363 626
364 777
366 558
366 693
368 670
371 431
371 692
371 761
373 454
375 847
375 935
376 702
376 709
377 436
377 597
377 739
379 885
380 757
380 771
380 922
380 997
381 542
383 721
383 882
383 968
384 551
385 500
385 751
388 550
389 741
391 726
391 892
393 729
396 860
396 926
397 504
397 549
397 861
397 879
397 984
398 563
398 809
401 519
401 865
402 629
402 966
403 425
403 429
403 608
404 728
404 848
405 898
405 997
406 992
409 729
409 839
410 703
410 866
411 485
411 934
414 490
414 677
414 944
415 785
416 836
419 614
419 756
419 989
420 755
421 987
422 746
422 957
424 567
425 520
425 887
429 777
430 566
430 861
434 440
435 601
435 695
437 486
437 605
438 547
439 712
439 870
439 989
440 478
443 860
443 910
444 528
447 481
451 598
451 623
452 513
452 665
452 770
454 898
455 910
456 504
456 648
457 713
458 511
458 520
458 593
458 758
459 610
459 719
459 783
460 811
460 865
461 504
461 694
462 709
462 737
463 691
463 810
466 686
468 567
469 819
469 863
470 751
470 938
472 867
473 564
473 822
474 490
476 498
476 834
477 542
477 760
478 720
478 981
480 793
480 875
483 774
484 600
485 880
486 660
487 605
488 927
489 772
489 935
492 759
493 801
494 509
494 844
495 930
496 864
499 727
501 935
503 639
504 570
504 606
504 918
507 584
507 609
507 926
508 733
510 563
510 862
511 596
515 971
517 661
517 957
518 580
520 527
520 691
520 824
522 687
522 970
523 635
523 921
524 667
524 833
526 738
528 627
528 912
530 845
531 985
532 990
533 661
535 693
535 749
535 945
536 541
536 593
537 686
537 807
538 921
538 971
539 608
539 761
540 564
540 757
541 936
541 979
541 981
542 774
542 850
542 877
543 654
543 831
545 764
545 860
549 674
550 655
550 908
551 586
551 974
552 621
553 937
554 600
556 801
556 951
558 890
559 860
560 715
560 750
565 791
568 731
569 695
569 786
569 999
571 637
572 834
573 713
573 739
574 713
576 807
578 663
578 903
579 831
580 846
581 939
585 808
586 746
587 664
587 985
587 986
588 685
589 953
589 976
590 985
592 724
593 603
593 772
595 973
597 831
598 732
598 892
600 878
601 656
602 774
602 859
602 910
604 671
606 779
608 616
608 690
608 700
608 982
610 835
611 629
611 769
611 832
618 751
619 701
619 815
619 902
624 808
625 766
627 725
627 853
629 858
630 797
633 735
634 874
636 812
637 670
637 737
640 987
644 909
645 980
646 771
647 791
648 866
648 952
648 958
650 712
651 746
652 823
654 731
654 820
655 900
656 713
656 986
657 948
658 766
658 833
658 922
661 673
661 931
662 702
662 766
662 959
664 963
664 996
666 880
670 964
673 953
674 782
675 721
676 877
676 878
677 761
678 903
687 727
687 948
688 877
690 940
690 968
692 778
700 859
700 913
703 800
704 971
704 978
705 853
708 849
713 805
715 783
717 955
721 813
721 865
725 790
727 994
732 782
732 959
733 899
734 891
736 745
736 860
738 749
739 741
742 794
744 911
748 964
749 890
750 901
750 915
754 966
759 939
763 806
764 879
766 871
767 929
768 866
771 833
772 963
773 915
776 901
777 860
778 901
782 877
783 938
784 924
785 982
788 837
788 995
789 912
798 863
799 943
807 914
807 942
812 827
814 855
814 928
817 942
817 943
818 840
823 948
825 998
832 902
833 873
834 966
836 932
839 889
839 962
844 929
847 878
847 985
848 878
848 969
852 869
853 874
856 918
858 972
865 879
866 929
866 948
866 990
871 990
883 955
907 944
908 947
937 944
942 956
969 997
