# Supplementary material for: Strategic distribution of seeds to support diffusion in complex networks
Source: PLoS One. 2018 Oct 16;13(10):e0205130. doi: 10.1371/journal.pone.0205130 (PMC6191084; doi:10.1371/journal.pone.0205130)
Supplement: S1 Data — (ZIP) [file pone.0205130.s002.zip › Part3/7.txt]

0 63
0 134
0 141
0 372
0 836
0 992
1 110
1 123
1 270
1 622
1 866
2 169
2 307
2 547
2 681
2 735
2 746
2 832
2 896
3 294
3 429
3 571
3 677
3 686
3 869
3 926
3 939
3 966
4 129
4 709
4 919
5 523
5 660
5 941
6 519
6 520
7 433
8 165
8 600
8 654
8 730
9 722
9 853
10 138
10 305
10 588
10 769
10 905
11 804
12 233
12 318
12 341
12 841
12 933
12 988
13 137
13 611
13 830
14 168
14 272
14 293
14 465
14 474
14 929
15 78
15 492
15 626
15 734
16 28
16 49
16 143
16 489
17 500
17 575
18 100
18 203
18 293
19 486
20 69
20 244
20 417
20 423
20 672
20 754
20 941
21 130
21 338
21 519
21 690
22 188
23 248
23 535
23 660
23 701
24 114
24 385
24 909
25 35
25 136
25 854
25 962
25 965
27 110
27 284
27 412
27 504
28 212
29 552
30 269
31 224
31 338
31 501
31 906
32 207
32 388
32 953
32 987
32 989
33 66
33 176
33 358
33 401
33 437
33 667
33 728
33 740
33 964
34 194
34 226
34 282
34 558
34 619
34 682
34 790
35 365
36 90
36 470
36 855
36 889
37 696
37 802
38 173
38 653
39 265
39 410
39 583
39 645
39 865
40 666
41 77
41 260
41 611
42 369
42 386
42 387
42 643
43 330
43 398
43 669
43 980
44 234
44 305
44 403
44 436
44 466
44 488
44 496
44 986
45 261
45 645
45 648
45 888
46 125
46 188
46 359
46 491
46 522
46 623
46 656
46 738
46 897
46 919
46 978
47 162
47 487
47 867
48 240
49 951
49 963
50 738
50 966
51 129
51 359
51 764
52 887
52 897
53 159
53 227
53 280
53 399
53 828
54 88
54 437
54 644
55 139
55 157
55 970
56 890
57 128
57 577
57 835
57 974
58 177
58 224
58 581
58 886
59 81
59 353
59 387
59 631
59 790
59 945
60 485
60 798
60 947
60 954
60 979
61 162
61 653
61 760
62 505
62 622
62 874
63 221
63 361
63 413
63 421
63 643
63 824
64 86
64 692
64 939
65 209
65 896
66 526
66 656
66 683
66 716
66 840
66 859
67 804
68 284
68 293
68 508
68 671
68 725
68 848
68 937
70 980
71 187
71 193
71 268
72 270
72 610
72 620
72 814
72 944
73 176
73 225
73 344
74 405
74 893
75 253
75 848
75 964
76 220
76 442
76 468
76 689
76 939
77 568
77 610
77 634
77 958
77 990
78 142
78 508
78 869
79 887
80 968
80 982
81 738
81 959
82 150
82 343
82 624
82 727
83 144
83 210
83 460
83 682
83 950
84 290
84 454
84 478
84 759
84 885
84 992
85 358
85 384
85 412
85 458
85 922
86 236
86 294
86 351
86 452
86 742
86 819
87 300
87 471
87 573
87 732
88 213
88 335
88 374
88 725
88 825
89 381
89 401
89 970
90 148
90 196
90 353
90 669
91 220
91 238
91 283
92 122
92 200
92 261
92 532
92 566
92 814
92 882
93 178
93 344
93 610
94 174
94 183
94 311
94 415
95 208
95 342
95 485
95 667
96 262
96 783
96 982
97 119
97 204
97 531
98 166
98 245
98 301
98 786
99 542
99 561
100 213
100 345
100 582
100 783
100 912
100 933
100 941
100 972
101 492
101 787
102 627
102 727
102 986
103 235
103 500
103 548
104 185
104 788
104 922
105 473
105 722
105 854
105 953
106 210
106 275
106 434
106 571
106 963
107 151
107 605
107 942
108 149
108 150
108 219
108 291
108 848
108 931
109 145
109 506
109 553
109 592
109 672
109 765
110 253
110 532
110 915
111 392
111 626
111 677
111 860
111 884
112 218
112 479
112 499
112 516
112 525
113 420
113 643
113 769
113 779
113 912
113 963
114 141
114 169
114 376
114 423
114 522
114 636
114 923
115 799
115 921
116 347
116 424
116 634
116 878
117 350
117 455
117 933
118 253
118 509
119 776
119 813
119 879
120 318
120 644
120 807
121 301
121 519
122 139
122 249
122 252
122 491
122 784
123 128
124 203
124 580
124 744
124 788
125 253
125 290
125 306
125 466
125 711
125 903
126 683
127 254
127 549
128 157
128 370
128 978
128 981
129 192
129 340
129 461
129 515
129 538
129 564
129 627
129 637
130 378
130 599
130 682
131 409
131 572
131 787
132 179
132 382
132 781
132 868
133 333
133 993
134 285
134 617
135 142
135 186
135 707
136 170
136 182
136 294
136 590
136 884
136 929
137 202
137 817
137 933
138 218
138 252
138 515
138 706
138 805
138 998
139 327
140 517
140 574
140 663
141 670
141 925
141 938
142 612
142 622
143 257
143 442
144 493
144 769
145 515
145 839
146 246
146 469
146 540
146 692
146 741
146 761
147 198
147 399
147 723
147 918
148 216
148 314
148 803
148 839
149 703
149 732
149 991
149 997
150 177
150 542
151 397
151 398
151 509
151 556
151 580
152 494
152 951
152 965
153 294
153 929
154 403
154 477
154 528
154 584
154 590
154 648
154 976
155 505
155 682
155 755
155 828
156 878
157 709
157 902
159 492
159 630
159 687
159 711
159 772
159 802
160 190
160 331
160 468
160 889
160 947
161 775
161 823
162 164
162 930
163 945
164 499
164 515
164 705
164 866
165 201
165 526
165 591
165 936
166 227
166 294
166 600
166 638
166 879
166 922
167 296
167 318
167 389
167 456
167 871
170 232
170 431
171 301
171 314
171 455
171 542
171 641
171 870
172 185
172 500
172 905
172 978
173 428
173 736
173 777
173 850
173 906
174 537
174 598
174 610
174 615
175 364
175 684
175 774
176 182
176 263
176 446
176 746
176 804
176 832
176 851
178 262
178 353
178 618
178 907
179 379
179 994
179 999
180 650
181 643
181 664
181 747
181 822
181 869
182 187
182 191
182 607
182 629
182 740
182 775
183 210
183 309
183 434
183 582
184 499
184 728
184 995
185 258
185 502
185 805
186 419
187 274
187 314
187 712
188 643
188 719
189 324
189 582
190 362
190 427
190 440
190 469
190 528
191 262
191 287
191 725
192 275
192 378
192 434
192 521
192 544
192 740
193 228
193 263
193 771
193 784
194 867
194 957
195 595
196 290
196 332
196 450
196 901
197 300
197 348
197 647
197 757
197 822
197 901
198 370
198 422
198 503
198 552
198 671
198 736
198 771
199 253
199 275
199 300
199 358
199 413
199 475
199 495
199 512
199 613
200 441
201 363
201 380
201 998
202 225
202 293
202 421
203 477
203 643
204 417
204 904
205 266
205 275
205 457
205 527
205 942
207 233
207 272
207 414
207 836
207 924
208 675
208 700
209 353
210 280
210 373
210 426
210 661
210 801
210 924
211 308
211 351
211 361
211 783
211 821
211 959
212 514
212 602
212 716
212 922
213 215
213 303
213 361
213 436
213 688
213 876
213 947
214 342
214 469
215 556
215 613
215 846
216 250
216 427
216 864
217 458
217 791
218 220
218 697
219 235
219 708
220 273
220 440
220 512
221 570
221 622
221 939
222 866
224 233
224 371
224 463
224 720
224 846
225 353
225 456
226 259
226 361
226 451
226 472
227 233
227 342
227 527
227 645
227 729
227 904
227 941
228 284
228 599
228 942
229 312
229 447
229 660
229 914
230 580
230 829
231 471
231 569
231 716
232 303
232 308
232 591
232 736
232 853
232 876
232 890
233 402
233 475
233 802
234 376
234 478
234 692
234 982
235 340
235 454
235 582
236 331
236 372
236 569
237 514
237 792
238 259
238 282
238 336
238 429
238 682
238 717
238 856
239 328
239 357
239 485
239 960
240 507
240 882
241 261
241 351
241 472
241 867
242 567
242 596
242 618
242 872
243 390
243 546
243 999
244 554
244 602
245 346
245 534
245 552
245 596
245 957
246 440
246 828
247 289
247 653
247 657
247 912
247 994
248 743
248 964
250 385
250 477
250 720
251 619
251 648
251 869
252 502
252 506
252 760
252 890
253 374
253 418
254 647
255 279
255 352
255 420
255 957
256 799
257 786
258 337
258 813
259 372
259 735
260 332
260 618
260 697
260 869
261 454
262 323
262 332
262 747
263 484
263 595
264 317
264 403
264 524
264 804
264 845
264 951
265 676
266 795
267 862
267 951
267 963
268 388
268 542
269 337
269 603
269 894
269 978
270 407
270 669
270 688
270 990
270 997
271 380
271 428
271 637
271 711
271 981
272 527
272 542
272 725
273 464
273 569
273 598
273 642
273 989
275 376
275 598
275 654
276 629
277 355
277 399
277 474
277 711
277 834
278 447
280 708
281 427
281 435
281 631
282 536
282 567
284 440
284 636
284 782
285 341
286 679
286 816
286 903
287 360
287 584
287 762
287 889
287 956
288 316
288 385
288 524
288 556
289 739
290 682
291 314
291 752
291 780
291 886
292 293
293 421
293 591
293 722
294 399
294 690
295 784
295 795
297 470
297 655
297 886
298 566
298 607
298 699
299 470
299 498
299 641
299 765
300 390
300 760
300 881
300 892
300 956
301 373
301 374
302 368
303 623
303 659
303 923
304 492
304 849
304 967
306 383
306 697
307 626
308 350
308 525
309 536
310 330
310 413
310 471
310 663
311 397
311 700
311 727
313 706
313 985
314 473
314 548
314 703
314 832
314 900
314 902
315 336
315 365
315 389
315 404
315 419
315 876
315 900
317 333
317 528
317 821
318 786
319 370
319 836
319 949
320 764
320 780
320 849
320 993
321 579
321 658
322 622
322 632
322 701
322 712
322 808
322 818
324 629
324 746
325 519
326 558
326 654
326 752
326 784
326 869
326 916
327 364
327 469
327 569
327 904
328 338
328 368
328 679
328 827
329 475
329 626
329 641
329 642
329 801
329 949
330 516
330 799
331 607
331 715
331 764
331 999
332 715
333 986
334 348
334 502
335 523
335 538
335 987
336 549
336 682
336 696
336 808
337 340
337 559
337 918
338 486
338 490
339 358
339 890
340 560
341 625
341 855
342 525
342 577
342 893
343 586
343 818
343 978
344 390
344 397
344 505
344 706
344 715
344 828
345 815
346 547
346 631
346 671
346 899
347 435
348 574
348 670
348 719
349 573
349 847
350 713
350 836
351 548
351 802
352 451
352 790
352 875
353 389
353 519
353 522
353 574
353 726
353 824
354 639
354 775
354 881
355 501
355 779
355 807
357 499
357 619
357 844
358 818
358 978
359 406
359 449
359 539
359 711
359 956
360 384
360 416
360 502
360 618
360 840
360 891
360 923
361 518
362 910
363 377
363 625
363 728
364 373
364 382
365 490
365 667
365 766
365 823
365 963
366 696
366 763
366 967
367 554
367 773
367 975
368 487
368 589
368 910
369 460
369 774
370 614
370 649
370 962
371 503
371 573
371 618
371 666
371 864
372 986
373 679
373 867
373 978
374 423
375 503
375 586
375 648
375 878
376 412
376 496
376 527
376 619
376 658
376 831
377 863
377 877
377 899
377 912
378 731
379 426
379 731
379 997
380 460
381 768
382 480
382 790
383 582
383 661
384 422
384 426
384 721
384 963
384 988
385 520
385 701
385 731
385 841
386 517
387 669
387 705
387 937
389 580
389 860
390 398
391 587
392 436
392 602
392 652
392 665
392 810
392 927
393 412
393 453
393 654
393 827
393 924
393 974
394 403
394 515
395 522
395 766
395 877
396 417
397 942
398 553
398 565
398 631
398 848
398 931
399 576
399 771
400 499
400 868
400 917
401 487
402 428
403 596
403 730
403 822
404 428
404 755
404 881
405 518
405 719
405 914
406 878
406 952
407 661
407 825
407 879
407 918
407 932
407 972
408 820
408 827
410 507
410 725
411 502
411 595
411 614
411 743
411 846
412 433
412 879
413 462
414 805
415 583
416 824
416 843
416 853
416 938
417 491
418 487
418 757
418 941
419 640
419 764
420 435
420 487
420 686
420 974
421 579
421 667
421 734
421 897
422 439
422 558
422 602
423 532
423 753
423 815
424 509
425 655
425 739
425 895
426 726
426 856
426 951
427 677
427 786
427 853
428 575
428 626
428 681
428 751
428 895
429 800
430 564
430 658
430 777
431 909
432 464
432 500
432 697
432 868
433 714
433 887
434 652
434 826
434 971
438 547
438 614
438 689
438 846
439 711
439 816
440 444
440 502
440 558
440 952
441 556
443 635
443 740
445 613
445 666
445 693
445 724
445 943
446 639
446 928
447 752
447 838
448 530
448 535
448 804
448 971
449 612
449 700
449 739
449 845
449 945
450 519
450 622
450 692
450 930
452 548
452 784
453 471
453 497
453 524
453 536
453 661
454 650
454 763
454 916
454 972
455 501
455 684
455 712
456 760
457 535
457 721
459 516
459 791
460 806
461 696
462 649
462 705
462 798
463 608
463 786
464 519
464 673
464 700
464 734
464 802
464 984
465 476
465 706
465 990
466 555
466 567
467 806
467 808
467 816
469 510
469 612
469 640
469 917
470 822
471 476
471 764
471 860
471 909
473 905
474 482
474 494
474 853
474 997
475 581
475 614
475 982
476 938
477 664
477 805
477 816
478 491
478 527
478 587
479 582
479 604
479 713
480 541
480 543
480 576
480 845
481 816
481 867
481 920
482 760
486 495
486 552
486 894
488 914
488 952
488 969
488 987
489 551
489 622
490 503
490 990
491 623
491 729
492 659
493 551
493 715
493 815
494 985
495 795
496 553
496 586
496 659
496 689
496 718
496 961
499 660
499 749
501 658
502 512
502 540
502 841
503 738
503 851
504 542
504 967
505 715
505 736
506 703
506 733
506 802
506 830
506 894
507 702
507 813
507 829
507 950
507 961
509 635
510 705
510 769
510 827
510 999
511 782
511 802
511 819
511 882
512 514
512 754
513 530
514 609
515 570
515 787
516 995
517 560
517 621
517 941
517 986
518 861
518 959
519 568
519 979
520 614
520 774
522 535
522 586
522 624
522 635
522 652
523 669
523 719
524 610
525 813
525 959
525 994
527 589
527 605
527 684
528 610
528 665
528 922
529 962
530 747
531 539
531 655
532 853
533 600
533 676
533 846
535 654
536 654
536 759
536 932
538 860
538 926
539 542
539 616
539 790
539 876
539 934
540 570
541 548
541 675
541 802
542 587
542 767
543 712
543 994
547 589
547 630
547 915
547 930
548 573
548 638
548 771
549 616
549 726
550 720
550 786
550 796
551 643
551 929
552 583
552 597
553 602
554 954
555 816
556 681
556 724
556 826
557 770
557 826
558 689
559 763
559 950
561 568
561 895
562 607
562 919
562 920
562 986
563 606
563 627
563 763
563 786
564 616
564 649
568 580
568 656
568 689
568 704
568 966
568 969
569 636
569 644
570 751
570 816
570 919
571 816
571 931
572 581
572 804
573 665
573 941
574 905
576 606
576 677
576 760
576 886
576 887
578 690
579 673
579 813
579 973
580 874
582 608
583 702
584 790
585 728
585 796
585 866
586 912
586 929
587 604
587 653
587 707
587 763
587 844
588 616
588 841
588 919
588 929
589 692
589 739
589 763
589 857
590 657
590 835
590 974
592 897
595 810
595 850
596 975
597 835
599 850
601 615
601 657
601 979
602 747
602 749
602 844
602 880
603 796
606 626
606 721
606 756
606 999
607 615
607 716
607 832
607 938
608 917
609 977
610 855
610 919
611 859
611 987
612 833
613 825
614 660
614 688
614 999
615 692
615 814
616 624
616 833
617 725
617 806
618 861
619 921
620 926
621 902
622 665
625 898
625 974
625 983
626 854
627 713
627 917
627 970
628 739
628 743
629 647
629 771
629 932
631 755
631 847
631 944
632 770
633 880
635 678
635 899
637 877
637 969
638 884
639 695
639 886
639 973
640 962
641 795
643 911
644 785
644 859
647 716
647 906
648 941
649 781
649 879
649 966
649 987
650 722
651 955
652 812
653 881
653 928
653 989
654 732
655 890
657 707
657 845
657 940
658 712
659 821
659 902
660 943
661 717
662 877
662 938
662 943
663 678
664 792
664 836
665 797
665 877
665 880
666 871
666 933
668 932
668 991
669 750
670 704
670 763
671 692
671 750
673 906
673 957
674 766
674 853
675 901
675 937
676 763
679 907
680 716
681 753
681 839
682 735
682 808
683 797
683 897
683 924
684 705
685 777
685 829
685 845
686 918
687 774
687 917
688 731
690 725
690 887
693 968
695 941
695 981
696 766
696 804
696 914
696 943
696 995
699 813
700 851
701 744
704 876
704 885
705 721
705 821
705 872
706 945
708 766
708 855
708 953
710 790
710 912
711 883
712 919
713 772
714 756
714 807
714 843
716 836
719 836
720 790
722 917
724 809
725 901
726 932
728 761
728 795
728 824
728 876
730 890
731 770
731 820
732 852
732 925
733 973
734 834
738 861
738 969
740 804
742 809
745 952
746 899
748 784
748 882
748 934
748 958
751 783
751 946
753 928
754 981
755 851
755 964
757 867
758 833
758 913
761 954
763 804
763 817
763 936
765 798
765 967
766 770
768 880
769 818
771 929
773 792
775 938
779 959
781 975
783 806
786 868
786 951
788 966
789 845
790 835
790 899
792 971
793 884
793 928
796 930
797 873
797 888
797 914
799 864
800 906
803 908
804 957
805 967
806 929
806 994
807 833
807 904
808 943
810 927
811 845
816 910
817 861
817 943
823 875
823 948
827 904
827 924
828 953
829 957
831 930
837 930
841 910
842 919
842 935
843 862
844 859
845 985
846 862
846 875
848 947
849 867
850 908
851 959
852 863
855 879
856 967
858 948
859 898
860 892
861 862
863 984
863 993
864 970
866 908
866 994
870 926
879 932
880 949
880 978
885 925
886 948
888 979
890 972
892 947
892 980
893 935
898 927
901 978
907 931
907 969
910 927
913 924
924 957
925 972
927 969
941 996
943 986
947 955
948 953
959 987
972 991
980 995
