# Supplementary material for: Strategic distribution of seeds to support diffusion in complex networks
Source: PLoS One. 2018 Oct 16;13(10):e0205130. doi: 10.1371/journal.pone.0205130 (PMC6191084; doi:10.1371/journal.pone.0205130)
Supplement: S1 Data — (ZIP) [file pone.0205130.s002.zip › Part3/8.txt]

0 4
0 124
0 168
0 283
0 376
0 847
0 848
1 406
1 416
1 469
1 503
1 512
1 554
1 670
1 876
2 440
2 653
3 372
3 698
3 792
3 873
4 98
4 229
4 431
4 458
4 563
4 748
4 769
4 815
5 78
5 184
5 233
5 279
5 453
5 461
5 650
6 17
6 147
6 661
6 663
6 845
6 860
7 121
7 238
7 353
7 676
7 990
8 55
8 81
8 174
8 264
8 519
8 852
8 862
9 102
9 323
9 375
9 511
9 567
9 589
9 981
10 23
10 176
10 200
10 411
10 756
10 798
11 13
11 417
11 434
11 466
11 514
11 921
12 14
12 132
12 360
12 591
12 738
12 857
13 250
13 344
13 369
13 539
13 554
13 710
13 780
14 106
14 275
14 442
14 920
15 262
15 493
15 610
15 687
15 722
15 763
16 21
16 183
16 195
16 369
16 371
16 479
16 581
16 842
17 240
17 288
17 419
17 466
17 511
17 603
18 254
18 904
18 913
19 492
19 582
19 659
19 729
20 36
20 111
20 306
20 321
20 323
20 358
20 428
20 644
20 689
20 967
21 238
21 379
21 424
21 429
21 636
21 853
21 940
21 950
22 34
22 190
22 236
22 246
22 248
22 557
22 630
22 860
22 892
23 201
23 541
23 569
23 610
23 729
23 786
23 842
24 356
24 471
24 631
25 91
25 204
25 401
25 652
25 790
25 883
25 907
25 961
26 85
26 478
26 586
26 769
26 779
26 787
27 250
27 325
27 700
27 707
27 892
28 204
28 549
28 646
29 323
29 336
29 343
29 569
29 837
29 984
30 614
30 798
30 855
31 573
32 61
32 355
32 715
32 722
32 739
33 81
33 179
33 331
34 223
34 286
34 566
34 655
34 687
34 985
35 85
35 365
35 390
35 571
35 582
36 120
36 394
36 457
36 558
36 561
36 564
36 688
36 736
36 761
36 875
36 916
36 976
37 92
37 147
37 371
37 719
37 817
37 970
38 548
38 757
38 952
39 248
39 864
39 997
40 215
40 343
41 173
41 243
41 330
41 486
41 568
41 569
41 798
41 800
41 850
41 898
41 988
42 215
42 221
42 343
42 437
43 191
43 249
43 258
43 282
43 388
43 430
43 860
43 906
43 960
43 976
44 341
44 403
44 422
44 534
44 558
44 622
44 634
44 762
44 920
45 302
45 569
45 576
45 656
45 699
45 764
45 833
45 933
45 986
46 174
46 282
46 468
46 575
46 836
47 178
47 333
47 380
47 411
47 449
47 515
47 846
47 886
47 912
48 52
48 464
48 650
48 671
49 300
49 323
49 896
50 94
50 450
50 555
50 866
50 896
51 222
51 232
51 235
51 468
51 478
51 594
51 607
51 777
51 886
51 943
52 419
52 568
52 572
52 626
52 770
53 109
53 199
53 523
53 767
54 67
54 149
54 296
54 346
54 458
54 941
55 93
55 286
55 535
55 652
55 826
55 832
55 999
56 70
56 247
56 293
56 705
56 835
56 842
57 99
57 181
57 230
57 241
57 674
58 89
58 438
58 505
58 541
58 616
58 857
58 915
58 943
58 947
59 87
59 276
59 612
59 725
59 766
59 915
60 121
60 262
60 310
60 435
60 524
60 749
60 794
61 326
61 745
61 815
61 959
62 333
62 357
62 509
62 959
63 245
63 391
63 457
63 498
63 633
63 753
63 787
63 850
64 68
64 143
64 198
64 216
64 229
64 263
64 359
64 510
64 612
65 124
65 257
65 352
66 177
66 309
66 815
66 823
67 96
67 149
67 260
67 287
67 711
67 733
68 227
68 381
68 708
69 293
69 454
70 747
70 770
71 118
71 131
71 236
71 301
71 457
71 766
72 447
72 806
73 146
73 303
73 697
73 948
74 360
74 483
74 753
75 255
75 401
75 432
75 580
75 888
75 953
76 81
76 85
76 238
76 241
76 365
76 764
77 297
77 521
77 597
77 645
77 690
77 911
78 427
78 489
79 118
79 483
79 535
79 584
80 182
80 356
80 361
80 464
80 467
80 574
80 834
80 898
80 950
80 953
81 528
81 778
81 848
81 897
82 377
82 434
82 458
82 547
82 857
83 109
83 232
83 314
83 358
83 429
83 533
83 893
84 157
84 262
84 271
84 579
85 388
85 487
85 515
85 639
85 672
85 754
86 119
86 136
86 479
86 624
86 653
86 923
87 317
87 912
87 917
88 454
88 715
88 785
88 989
89 159
89 291
89 360
89 446
89 631
89 729
89 730
89 826
90 254
90 406
90 443
90 603
90 704
90 716
90 784
90 900
91 248
92 188
92 310
92 349
92 438
92 779
93 195
93 467
93 893
94 264
94 300
94 505
94 770
94 913
95 128
95 175
95 228
95 467
95 598
95 729
96 146
96 623
96 752
97 102
97 162
97 543
97 708
98 138
98 473
98 502
98 537
98 623
98 631
98 851
99 898
100 116
100 628
100 633
100 742
100 971
101 121
101 451
101 472
101 678
101 820
101 867
102 281
102 316
102 346
102 470
102 570
102 606
102 714
102 894
102 957
102 973
103 215
103 557
104 349
104 434
104 557
104 629
105 445
105 549
105 810
105 889
106 214
106 542
106 598
106 621
106 678
106 899
107 121
107 183
107 568
107 620
107 823
107 842
108 134
108 154
108 206
108 497
108 970
109 170
109 263
109 349
109 426
109 712
109 868
109 890
110 915
110 947
111 154
111 233
111 247
111 355
111 585
111 667
111 703
111 800
111 942
111 974
112 145
112 312
112 458
112 487
112 511
112 569
112 747
112 879
113 123
113 213
113 215
113 613
113 836
114 440
114 447
114 584
114 822
114 868
115 201
115 255
115 507
115 557
115 583
116 229
116 260
116 357
116 808
116 902
117 162
117 259
117 490
117 599
117 974
118 233
118 568
118 879
118 981
119 138
119 665
119 959
119 986
120 313
120 406
120 829
120 856
120 865
120 908
121 253
121 479
121 770
121 887
122 416
122 655
122 681
122 734
122 828
122 905
123 348
123 730
123 916
124 186
124 216
124 313
124 335
124 494
124 509
124 555
124 784
124 797
124 894
125 390
125 577
125 637
125 808
125 843
126 154
126 551
126 572
126 788
127 216
127 263
127 279
127 322
127 621
127 903
128 376
128 383
128 539
128 575
128 747
128 884
128 900
129 405
129 624
130 332
130 629
130 780
131 210
131 273
131 327
132 297
132 674
132 912
132 930
133 467
133 484
133 576
133 585
133 613
133 639
133 722
134 241
135 364
135 882
136 208
136 519
136 628
136 663
136 697
137 192
137 350
137 367
137 430
137 770
137 995
138 377
138 650
138 714
138 807
138 872
139 171
139 249
139 442
139 702
139 932
140 161
140 249
140 476
140 495
140 669
141 278
141 337
141 540
141 691
141 769
141 925
143 276
143 434
143 800
144 206
144 557
144 632
144 784
144 804
144 830
144 873
144 970
145 369
145 479
145 482
145 501
145 543
145 581
145 669
145 881
146 724
146 839
146 872
147 327
147 493
147 495
147 506
147 679
147 861
147 886
148 366
148 563
148 618
148 628
148 684
148 811
148 848
148 905
149 177
149 433
149 467
149 510
149 533
149 655
149 679
149 859
149 884
149 917
150 161
150 472
150 634
150 848
150 869
150 943
151 440
151 490
151 492
151 510
151 524
151 539
152 207
152 228
152 297
152 452
152 559
152 824
153 350
153 392
153 422
153 429
153 532
153 607
153 861
154 229
154 497
154 582
154 679
154 894
154 949
154 991
155 449
155 477
155 485
155 824
155 834
156 310
156 556
156 670
156 724
157 207
157 394
157 398
157 541
157 676
157 681
157 688
157 804
158 252
158 308
158 604
158 738
158 845
158 987
159 167
159 308
159 460
159 495
159 541
159 851
159 889
159 906
160 200
160 232
160 250
160 536
160 655
160 659
160 905
161 384
161 502
161 747
161 883
162 254
162 373
162 559
162 950
163 361
163 468
163 609
163 761
163 793
163 794
163 942
164 588
164 590
164 640
164 694
165 238
165 786
165 816
165 900
166 333
166 638
166 706
166 827
166 989
167 337
167 560
167 647
167 830
167 853
167 978
168 198
168 249
168 253
168 362
168 493
168 649
168 791
168 808
168 848
169 653
169 781
169 796
169 897
170 323
170 458
170 564
170 599
170 958
170 999
171 221
171 258
171 411
171 413
171 680
171 828
171 846
171 966
171 978
171 995
172 255
172 389
172 615
172 918
173 531
173 569
173 587
173 808
173 841
173 864
173 891
173 921
174 505
174 826
174 841
174 903
174 908
174 914
175 470
175 566
175 578
175 621
175 799
175 822
176 613
176 950
176 995
177 211
177 248
177 555
177 792
177 877
178 181
178 203
178 269
178 402
178 572
178 809
178 817
178 842
178 879
178 905
178 922
178 948
179 498
179 568
179 675
179 840
179 978
180 238
180 256
180 435
180 906
181 325
182 383
182 414
182 514
182 936
183 402
183 431
183 809
183 939
184 451
184 520
184 801
184 956
185 211
185 382
185 558
185 590
185 867
186 362
186 578
186 592
187 268
187 283
187 325
187 560
187 609
187 799
187 883
188 194
188 380
188 429
188 521
188 609
189 352
189 551
189 999
190 344
190 437
190 776
190 796
191 300
191 409
191 789
191 936
191 940
192 392
192 556
192 563
193 595
193 699
193 706
194 495
194 777
194 796
194 852
195 203
195 373
195 810
196 201
196 336
196 394
196 742
196 758
196 765
196 817
196 841
196 865
197 252
197 694
197 866
198 382
198 441
198 463
198 608
198 669
198 710
198 895
198 970
199 230
199 314
199 341
199 355
199 655
199 775
199 853
200 233
200 281
200 295
200 367
200 468
200 964
201 244
201 330
201 472
201 679
201 721
201 764
201 830
202 499
202 722
202 766
202 932
203 269
203 338
203 514
203 766
204 250
204 371
204 634
204 678
205 526
205 585
205 665
205 750
206 337
206 592
206 708
206 743
206 890
207 326
207 372
207 504
207 612
207 837
207 926
207 936
208 222
208 588
208 771
208 809
209 223
209 388
209 456
209 485
209 559
209 568
209 759
209 796
209 927
210 305
210 445
210 543
211 270
211 982
212 228
212 345
212 631
212 748
212 772
213 461
213 489
213 507
213 596
213 829
214 242
214 268
214 375
214 507
214 569
214 716
214 820
214 967
215 646
215 810
215 831
215 930
215 977
216 271
216 297
216 411
216 758
216 971
217 342
217 752
217 799
217 812
218 330
218 420
218 653
218 775
219 399
220 246
220 255
220 642
220 877
221 479
221 613
221 742
221 811
222 338
222 386
222 470
222 506
222 647
222 914
223 350
223 379
223 464
223 604
223 690
223 998
224 267
224 585
224 671
224 756
224 780
225 397
225 449
225 473
226 391
226 543
226 634
227 254
227 325
227 386
227 425
228 390
228 487
228 515
228 628
228 690
228 939
228 965
229 232
229 537
229 555
229 644
230 295
230 298
230 812
230 864
231 333
231 363
231 442
231 645
231 692
231 716
231 741
231 882
232 597
233 311
233 359
233 493
233 669
233 826
234 283
234 408
234 495
234 680
234 769
235 316
235 461
235 951
236 274
236 472
236 478
236 564
236 695
236 786
236 853
237 249
237 489
237 498
237 521
238 258
238 355
238 460
238 597
238 718
239 428
239 504
239 710
239 900
240 548
240 588
240 645
240 723
240 960
241 528
241 845
241 905
242 301
242 409
242 568
242 625
242 806
242 865
243 264
243 366
243 683
243 888
243 892
244 387
244 596
244 614
244 647
244 956
245 552
246 357
246 402
246 642
248 351
248 358
248 585
248 708
248 768
249 292
249 409
249 719
249 799
249 895
250 402
250 548
250 630
250 995
252 344
252 353
252 677
252 732
252 932
253 260
253 479
253 502
253 833
253 960
254 492
254 505
254 535
254 634
254 750
255 524
255 525
255 720
255 836
256 270
256 577
256 694
256 778
257 283
257 335
257 736
257 780
258 360
258 390
258 747
258 793
258 948
259 383
259 695
259 697
259 714
259 843
260 446
260 837
261 468
261 569
261 575
261 790
262 315
262 948
263 831
263 837
263 884
264 344
264 374
264 399
264 425
264 476
264 489
264 511
264 694
264 718
264 790
265 979
265 990
265 996
266 274
266 616
266 650
267 380
267 393
267 394
267 399
267 679
268 336
268 492
268 791
268 849
268 884
268 966
268 988
269 382
269 677
270 409
270 548
270 684
270 851
271 321
271 938
272 301
272 364
272 392
272 626
272 728
272 864
272 920
273 844
273 854
273 932
274 275
274 681
274 704
274 769
274 810
275 391
275 394
275 633
276 578
276 984
276 996
277 525
277 591
278 382
278 530
278 563
278 587
278 646
278 688
278 815
278 820
278 915
279 384
279 555
279 611
279 634
279 782
279 805
279 872
280 379
280 409
280 423
280 438
280 477
280 672
281 452
281 644
281 676
281 863
281 915
282 614
282 654
282 804
283 375
283 488
283 594
283 610
283 867
283 932
285 291
285 361
285 754
285 855
285 991
286 409
286 790
286 809
286 836
286 959
287 345
287 374
287 414
287 630
287 651
287 952
288 343
288 449
288 759
288 783
289 322
289 612
289 964
290 324
290 474
290 711
290 840
290 869
291 559
291 781
292 344
292 456
292 511
293 371
293 375
293 430
293 481
293 980
294 885
294 964
295 859
295 874
295 992
296 371
296 571
296 630
296 660
296 907
297 534
297 709
298 375
298 406
298 480
298 525
298 642
298 675
298 799
298 912
298 921
299 340
299 357
299 616
299 767
300 305
300 386
300 451
300 495
300 560
300 644
300 750
301 340
301 565
301 675
301 727
302 386
302 401
302 476
302 546
302 705
302 952
303 415
303 587
303 633
303 950
304 377
304 513
304 542
304 599
304 617
304 966
305 982
306 344
306 866
307 332
307 463
307 464
307 692
307 767
307 908
308 414
308 607
308 622
308 908
308 953
309 467
309 670
309 770
310 421
310 489
310 706
310 712
311 367
311 410
311 593
311 604
311 743
311 837
311 916
311 984
312 368
312 425
312 649
312 704
312 714
312 850
313 471
313 548
313 557
313 911
313 994
314 378
314 413
314 445
314 682
314 930
314 981
315 331
315 620
315 648
315 697
315 718
315 777
315 779
315 794
315 996
316 475
316 731
316 826
316 986
317 331
317 470
317 509
317 864
317 917
317 940
318 366
318 546
318 682
318 713
318 776
318 815
319 336
319 560
319 788
319 880
320 663
320 954
321 370
321 499
321 585
321 748
321 873
322 513
322 516
322 590
322 669
322 727
323 632
323 885
323 973
323 987
324 346
324 359
324 626
324 736
324 970
325 354
325 513
326 732
326 835
326 968
327 367
327 425
327 721
328 398
328 409
328 420
328 592
328 725
329 637
329 641
329 924
330 357
330 587
330 662
330 750
330 787
331 359
331 366
331 460
331 494
331 522
332 405
332 434
333 444
333 468
333 705
334 346
334 605
334 805
335 356
335 405
335 547
335 562
335 575
336 494
336 970
337 386
337 500
337 552
337 824
337 940
338 550
338 604
339 380
339 398
339 503
339 737
339 854
339 920
340 801
340 805
340 812
341 397
341 405
342 421
343 371
343 533
343 802
343 869
344 797
344 870
344 927
345 584
345 918
346 349
346 352
346 459
346 504
346 540
346 885
346 913
346 975
347 472
347 492
347 583
347 645
347 824
347 928
347 964
348 361
348 644
348 741
348 742
348 781
348 901
348 995
349 481
349 557
349 675
349 687
349 933
350 495
350 550
350 874
351 551
351 570
351 930
352 433
352 683
352 779
352 941
353 422
353 644
353 761
354 442
354 458
354 508
355 421
355 722
355 740
355 779
355 819
355 857
355 909
355 938
356 363
356 387
356 748
356 906
357 594
358 439
358 445
358 473
359 536
359 857
359 930
360 475
360 606
360 611
360 716
360 793
360 915
360 956
361 765
361 837
362 983
363 567
363 738
364 367
364 392
364 709
364 721
364 857
365 506
365 579
365 585
365 807
365 844
366 735
366 747
367 543
367 616
367 670
367 903
367 944
367 962
368 388
368 406
368 509
368 733
368 951
369 547
369 582
369 777
369 795
369 919
370 487
370 688
370 824
370 913
371 479
371 572
371 623
371 627
371 691
371 960
371 985
372 694
372 727
372 836
372 883
373 480
373 733
373 748
374 442
374 795
375 534
375 801
375 881
376 616
377 447
377 700
377 720
377 867
377 907
378 393
378 642
378 966
379 464
379 569
379 702
379 778
379 840
379 847
379 866
380 384
380 796
380 858
380 865
380 907
381 783
381 994
382 545
382 809
382 857
382 982
383 398
383 782
384 572
384 740
384 845
384 854
385 460
385 604
385 630
385 704
385 803
385 916
386 413
386 433
386 562
386 640
386 709
386 953
387 530
387 655
387 895
387 977
388 399
388 426
388 756
388 878
388 990
389 422
389 516
390 664
390 744
390 802
391 443
391 497
391 555
391 941
391 968
391 991
392 489
392 547
392 676
392 811
393 838
394 540
394 544
394 892
395 565
395 576
395 594
395 612
395 617
395 632
395 735
396 853
396 872
396 993
396 994
397 540
397 630
397 714
397 758
397 970
398 481
398 742
398 805
398 959
399 623
399 637
399 716
399 723
399 894
399 938
399 969
400 580
400 788
401 638
401 656
401 798
401 800
401 971
401 981
402 461
402 645
403 441
403 836
403 951
403 998
404 452
404 503
404 606
405 714
405 868
405 892
406 594
406 855
407 529
407 690
408 593
408 712
409 579
409 586
409 965
410 502
410 584
410 693
410 811
410 854
410 951
411 845
412 505
412 550
412 662
412 708
412 910
412 961
412 972
412 992
413 416
413 485
413 502
413 600
413 624
413 696
414 437
414 835
414 954
415 472
415 564
415 814
415 856
416 683
417 709
417 898
418 440
418 443
418 500
418 764
418 888
419 920
420 698
420 711
421 659
421 813
421 836
422 469
422 573
422 726
423 758
423 845
424 579
424 675
424 966
425 479
425 508
425 612
425 791
425 802
425 854
426 680
426 771
426 917
426 970
427 480
427 697
428 577
428 681
428 816
428 842
428 853
429 664
430 684
430 809
431 440
431 616
431 824
432 827
432 971
433 532
433 706
433 797
433 873
433 986
434 623
434 624
434 629
434 683
434 695
435 597
435 655
435 853
436 923
437 839
437 847
437 913
437 946
437 964
438 675
438 681
438 782
438 836
439 499
439 563
439 722
439 950
440 532
440 702
441 470
441 803
442 583
442 739
442 789
442 824
442 864
442 980
443 513
443 797
444 546
444 988
445 515
445 650
445 670
446 519
446 735
446 992
447 663
447 815
447 970
448 461
448 566
448 579
448 699
448 908
448 939
449 658
450 532
450 605
451 489
451 876
451 919
451 920
451 997
452 542
452 860
452 945
453 912
454 653
454 721
455 540
455 620
455 662
455 943
456 509
456 630
456 656
456 863
456 880
457 626
458 495
458 540
458 658
458 711
459 731
459 772
459 800
459 820
459 849
460 602
460 705
460 793
460 872
460 986
461 523
461 525
461 673
461 791
462 514
462 571
462 580
463 547
463 606
463 670
464 482
464 683
464 963
465 491
465 563
465 691
465 694
465 737
465 857
466 784
468 484
468 620
468 669
468 692
468 799
468 867
468 994
469 619
469 672
469 760
470 560
470 712
470 825
471 507
471 560
471 691
471 955
472 563
473 491
474 558
474 637
474 815
474 835
474 970
475 592
476 539
476 717
476 773
476 930
477 567
477 625
478 488
478 533
478 733
478 817
478 873
478 891
479 552
479 662
479 824
480 529
480 641
480 717
481 785
481 812
481 859
482 811
482 925
483 566
483 614
483 627
483 706
483 709
483 727
483 790
483 909
484 636
484 759
484 870
484 961
486 699
486 865
486 945
487 512
487 515
488 577
488 669
488 741
489 633
489 688
489 708
489 777
489 781
490 847
490 909
491 602
491 741
491 864
491 940
491 990
492 510
492 738
492 838
493 589
493 831
493 836
494 531
495 794
495 815
496 678
496 766
496 787
496 901
497 733
497 737
497 765
497 777
498 502
498 577
498 672
498 772
498 940
498 981
499 583
499 737
500 827
500 996
501 561
501 572
501 590
501 783
501 837
501 910
501 923
502 959
503 740
504 619
504 686
504 702
504 782
504 952
505 600
505 984
506 804
506 816
506 891
506 967
507 762
507 878
508 555
508 736
508 827
508 963
509 530
509 568
509 602
509 862
509 953
510 571
510 650
510 996
511 575
511 592
511 767
511 881
512 702
512 720
512 982
513 954
514 619
514 625
514 831
515 528
515 599
516 612
517 528
517 569
517 613
517 756
517 977
518 624
518 734
518 775
518 844
519 721
519 990
520 743
520 805
520 903
522 782
522 886
523 525
523 584
524 555
524 660
524 672
524 745
524 807
525 607
526 747
526 829
526 905
526 932
527 564
527 695
527 792
527 960
528 796
528 812
528 980
529 847
530 637
530 657
531 600
531 944
532 599
532 646
532 776
532 838
532 860
532 990
533 605
533 804
533 921
534 656
534 839
534 848
534 977
535 546
535 946
536 890
536 950
537 705
538 615
538 680
538 878
539 745
539 856
539 937
540 841
540 989
540 997
541 748
541 821
542 712
542 985
542 999
543 580
543 600
543 996
544 601
544 797
544 961
545 709
546 567
546 575
546 624
546 846
546 997
548 739
549 565
549 781
549 842
550 567
550 583
550 682
550 836
550 859
552 603
553 643
553 811
553 817
555 646
555 652
555 861
556 592
556 618
556 817
557 567
557 732
557 785
557 816
558 727
558 748
558 988
559 932
560 633
560 950
561 780
561 826
562 594
562 717
563 571
563 607
563 638
563 776
563 889
563 948
564 619
564 751
564 799
565 694
565 731
565 923
566 582
566 813
566 874
566 935
567 748
567 975
568 616
569 691
569 791
570 697
570 895
571 610
571 659
571 743
571 815
572 747
573 631
573 772
573 776
573 939
573 944
574 658
574 780
574 811
575 802
575 839
575 848
575 857
576 581
576 626
576 642
576 906
576 935
576 971
577 710
577 778
577 946
578 712
578 776
578 915
579 633
579 762
579 764
579 804
580 752
580 946
581 587
581 648
581 872
581 975
582 820
582 947
583 662
583 851
583 912
584 813
584 852
584 921
585 794
586 831
587 609
588 615
588 678
589 961
590 633
590 681
590 744
590 815
591 798
592 949
593 776
593 778
594 649
594 880
594 912
595 616
595 772
596 684
596 860
597 845
597 879
597 891
598 812
598 965
598 979
600 604
600 628
600 766
601 764
602 608
602 705
602 791
603 883
604 901
605 783
605 918
606 613
606 863
606 956
607 902
608 856
609 704
610 758
610 840
610 881
610 980
611 619
611 678
612 767
612 871
613 822
614 696
614 819
616 653
617 632
618 982
619 968
620 633
620 910
620 998
622 675
622 729
622 751
622 777
623 658
623 920
623 944
624 661
624 681
624 713
624 828
624 924
624 984
625 661
625 949
625 996
626 792
627 660
628 639
628 736
628 825
628 828
628 885
631 711
632 636
632 648
632 752
632 854
632 935
634 686
634 699
634 742
634 847
635 840
636 722
636 779
637 874
637 952
639 724
639 887
640 988
641 792
642 788
642 831
642 976
644 655
644 671
644 724
644 743
644 964
645 690
645 748
646 804
646 832
648 788
648 810
648 913
648 926
648 967
649 863
649 964
649 965
649 987
650 871
651 670
651 730
651 804
651 970
653 781
653 915
653 920
655 679
655 700
655 765
655 782
655 888
655 977
656 786
657 670
657 742
657 896
658 800
659 746
659 770
659 963
659 994
660 798
661 703
661 921
662 813
662 998
663 756
664 676
664 710
664 770
664 871
664 981
664 996
666 717
666 806
666 883
666 931
667 890
667 962
669 828
669 985
670 684
671 938
672 993
673 895
674 770
674 886
675 777
675 855
678 741
679 877
679 946
680 851
681 747
681 955
682 709
682 764
682 854
682 882
682 912
683 893
683 955
684 753
684 914
685 951
686 705
686 868
687 711
687 833
687 952
688 771
689 792
690 724
690 914
690 974
691 899
691 986
692 746
692 948
692 966
693 913
693 921
693 937
694 803
695 701
695 736
695 749
695 837
696 773
696 816
696 849
697 855
698 791
698 932
699 733
699 797
699 829
700 788
700 802
700 918
701 976
702 748
702 758
702 923
703 865
703 939
704 853
704 865
704 925
704 993
705 823
705 833
705 910
706 716
706 833
707 722
709 874
709 901
709 952
709 971
711 729
711 840
711 954
712 769
712 816
712 977
712 978
713 799
714 842
715 780
715 902
715 987
715 998
716 741
717 782
717 794
717 847
717 873
718 814
720 766
720 961
720 981
721 839
722 849
722 891
723 730
724 947
727 803
729 774
730 805
730 843
730 850
731 840
731 971
732 773
732 834
732 999
733 777
734 903
735 774
735 925
735 991
736 754
736 910
736 916
736 982
737 751
737 865
738 756
738 847
738 922
739 782
739 816
739 862
740 868
741 794
742 823
742 940
742 966
744 850
746 870
746 963
746 999
747 864
747 909
747 980
748 752
749 806
750 897
750 914
751 942
752 904
752 984
753 765
754 762
754 938
755 933
755 999
756 830
756 856
757 799
757 827
757 936
758 794
758 796
759 942
760 809
760 912
761 881
761 906
761 950
762 787
762 902
762 985
764 771
765 936
766 908
768 930
769 983
770 805
770 841
771 956
772 806
773 866
773 969
774 842
774 862
774 914
774 960
775 889
775 916
775 986
776 813
776 826
778 977
778 997
779 878
779 932
783 807
783 808
783 827
784 860
784 883
785 978
786 996
787 828
789 998
792 896
792 906
793 821
794 935
794 948
796 948
797 919
798 870
799 998
800 828
800 953
800 962
800 997
803 933
804 830
804 868
806 836
806 856
807 836
808 901
811 945
812 945
812 981
812 993
813 815
816 903
817 878
817 880
817 892
817 932
817 973
818 836
819 953
819 973
819 988
820 853
821 870
822 869
822 971
825 914
825 924
827 924
828 960
829 881
829 910
830 843
832 899
833 849
833 860
834 861
834 926
835 918
836 956
836 980
836 990
838 881
838 923
838 990
839 993
840 921
843 931
843 960
843 967
844 947
845 999
847 873
847 967
851 891
853 936
853 950
853 999
854 860
854 969
855 877
856 938
857 929
858 947
864 906
865 881
865 927
866 998
867 894
867 959
871 889
872 889
872 926
873 975
875 944
877 925
877 971
879 911
882 918
883 985
884 941
884 960
885 937
885 980
887 967
890 952
893 972
894 992
895 937
896 907
897 945
897 966
898 913
898 915
899 958
899 986
901 960
904 924
916 951
917 974
917 981
918 926
919 976
921 948
925 999
927 934
930 950
931 946
932 954
934 982
936 976
936 999
938 962
946 954
949 962
962 979
964 983
967 994
982 984
983 992
