# Supplementary material for: Strategic distribution of seeds to support diffusion in complex networks
Source: PLoS One. 2018 Oct 16;13(10):e0205130. doi: 10.1371/journal.pone.0205130 (PMC6191084; doi:10.1371/journal.pone.0205130)
Supplement: S1 Data — (ZIP) [file pone.0205130.s002.zip › Part3/9.txt]

0 54
0 385
0 513
0 572
0 581
0 650
0 653
0 719
0 852
0 898
1 260
1 481
1 743
1 788
1 907
2 229
2 456
2 745
2 830
2 992
3 48
3 383
3 502
3 732
3 756
3 871
3 916
3 999
4 92
4 119
4 156
4 382
4 625
4 658
4 726
4 795
4 952
5 57
5 444
5 556
5 576
5 629
5 728
6 344
6 416
6 489
6 515
7 507
7 522
7 902
7 965
8 16
8 119
8 173
8 203
8 216
8 365
8 390
8 925
8 996
9 12
9 113
9 164
9 334
9 393
9 792
10 110
10 358
10 368
10 389
10 510
10 689
10 711
11 66
11 205
11 571
11 618
11 666
11 919
12 177
12 245
12 347
12 633
12 794
13 261
13 468
13 541
13 598
13 799
13 824
13 827
13 881
14 104
14 265
14 347
14 925
14 947
14 981
15 154
15 186
15 561
15 651
15 853
16 120
16 131
16 209
16 357
16 393
16 509
16 778
16 794
16 828
16 855
16 879
16 954
17 124
17 250
17 301
17 306
17 324
17 367
17 505
17 511
17 638
17 700
17 759
17 816
17 907
17 986
18 86
18 89
18 170
18 206
18 321
18 628
18 662
18 677
18 693
18 763
18 783
18 797
18 858
19 34
19 186
19 406
19 454
19 478
19 725
19 767
19 794
19 875
19 899
19 985
20 75
20 112
20 142
20 798
20 805
20 981
21 245
21 308
21 410
21 421
21 574
21 854
21 896
22 251
22 283
22 360
22 383
22 466
22 498
22 565
22 703
22 843
23 175
23 305
23 376
23 480
23 764
23 890
23 963
24 68
24 484
24 649
24 664
24 708
24 836
24 889
24 907
24 919
25 264
25 267
25 352
25 663
25 809
25 824
25 870
25 972
26 61
26 228
26 292
26 457
26 772
26 803
26 896
26 918
27 248
27 268
27 365
27 434
27 579
27 912
27 927
28 123
28 166
28 197
28 222
28 328
28 606
28 866
29 340
29 553
29 606
29 833
29 859
30 129
30 140
30 275
30 350
30 357
30 481
30 577
30 692
30 709
30 940
31 36
31 181
31 241
31 308
31 446
31 866
31 935
31 949
32 96
32 156
32 217
32 226
32 374
32 624
32 829
32 895
32 939
33 190
33 208
33 423
33 484
33 487
33 555
33 563
33 670
33 742
34 81
34 170
34 205
34 228
34 274
34 508
34 808
34 961
35 182
35 297
35 441
35 560
36 276
36 548
36 731
36 780
36 983
37 46
37 288
37 377
37 382
37 387
37 398
37 454
37 462
37 653
37 739
38 95
38 267
38 312
38 453
38 487
38 609
38 668
38 682
38 887
39 52
39 166
39 436
39 556
39 915
39 956
40 150
40 154
40 279
40 402
40 436
40 630
40 645
40 646
40 658
40 662
40 851
40 945
41 73
41 294
41 509
41 561
41 711
41 785
42 104
42 147
42 319
42 706
42 936
42 940
42 986
43 107
43 112
43 263
43 299
43 745
43 812
43 861
43 897
43 923
43 950
44 57
44 128
44 209
44 487
44 601
44 658
44 668
44 812
44 886
44 959
45 173
45 289
45 672
45 675
45 724
45 748
46 109
46 125
46 154
46 158
46 232
46 285
46 309
46 426
46 476
46 517
46 662
46 668
46 707
46 746
46 789
46 886
47 525
47 653
47 799
48 224
48 312
48 491
48 506
48 566
48 568
48 656
48 743
49 469
49 514
49 776
49 800
50 148
50 187
50 191
50 314
50 466
50 467
50 502
50 608
50 669
51 135
51 190
51 200
51 537
51 559
51 653
51 656
51 941
51 947
52 238
52 465
52 523
52 547
52 633
52 635
52 918
52 980
52 997
53 241
53 360
53 579
53 584
53 661
54 167
54 265
54 355
54 490
54 572
54 663
54 773
54 825
54 867
55 164
55 176
55 305
55 496
55 714
55 897
55 913
55 924
56 248
56 280
56 295
56 300
56 354
56 825
56 924
56 930
57 61
57 574
57 639
57 911
57 970
57 976
58 752
58 963
59 140
59 296
59 478
59 681
59 785
59 865
60 100
60 126
60 236
60 277
60 279
60 287
60 611
60 778
61 374
61 577
62 354
62 509
62 542
62 562
62 875
63 86
63 429
63 713
64 168
64 507
64 641
64 817
64 877
65 92
65 290
65 294
65 451
65 900
66 150
66 208
66 304
66 462
66 611
66 777
66 899
66 907
67 80
67 100
67 121
67 232
67 386
67 523
67 545
67 801
67 916
67 956
68 477
68 591
68 820
68 979
69 118
69 204
69 231
69 248
69 722
70 433
70 632
70 896
70 904
71 82
71 215
71 232
71 316
71 361
71 526
71 631
71 740
71 756
71 813
71 903
72 226
72 388
72 429
72 439
72 616
72 670
72 850
72 872
73 76
73 250
73 472
73 578
73 734
73 777
73 846
73 868
73 951
74 84
74 287
74 341
74 386
74 596
74 748
74 849
74 949
75 142
75 227
75 250
75 361
75 428
75 430
75 748
75 909
75 934
76 362
76 404
76 612
77 99
77 114
77 125
77 300
77 476
77 478
77 511
77 600
77 611
78 200
78 444
78 650
78 658
78 808
79 122
79 620
79 746
79 803
80 143
80 164
80 218
80 636
80 678
80 845
80 894
80 899
81 89
81 119
81 207
81 331
81 478
81 923
81 925
82 277
82 357
82 392
82 394
82 561
82 778
82 807
82 940
82 948
82 956
83 217
83 394
83 614
83 650
84 210
84 495
84 538
84 855
84 987
85 295
85 398
85 475
85 485
85 520
85 598
85 630
85 993
86 159
86 784
87 453
87 629
87 752
87 946
88 164
88 194
88 229
88 417
88 537
88 561
88 735
88 870
88 914
89 116
89 285
89 510
89 513
89 625
89 748
89 771
89 851
90 233
90 304
90 341
90 509
90 551
90 611
90 790
90 828
90 935
91 94
91 258
91 371
91 384
91 420
91 598
91 879
92 142
92 174
92 231
92 262
92 300
92 428
92 647
92 663
92 860
93 222
93 434
93 596
93 659
93 715
93 774
93 813
93 936
94 178
94 297
94 377
94 587
94 731
94 981
95 210
95 386
95 498
95 731
95 782
95 965
96 287
96 316
96 413
96 423
96 691
96 711
96 889
96 963
97 202
97 447
97 511
97 770
97 909
97 944
97 972
98 139
98 341
98 444
98 618
98 756
98 934
98 983
99 111
99 490
99 626
99 963
99 976
100 262
100 343
100 351
100 369
100 816
100 874
100 878
102 168
102 186
102 260
102 471
102 492
102 541
102 600
102 669
102 948
102 995
104 120
104 371
104 460
104 568
104 760
104 925
105 121
105 431
105 466
105 477
105 490
105 547
105 557
105 571
105 619
105 628
105 699
105 751
105 903
106 155
106 461
106 666
106 684
106 944
106 970
107 127
107 383
107 528
107 529
107 535
107 539
108 317
108 359
108 380
108 490
108 588
108 646
108 875
109 167
109 311
109 438
109 463
109 622
109 768
109 817
109 920
109 946
110 132
110 157
110 357
110 436
110 532
110 591
110 639
110 773
110 801
110 927
111 179
111 278
111 313
111 340
111 487
111 745
111 824
111 885
112 215
112 259
112 278
112 306
112 369
112 372
112 431
112 658
112 878
112 978
113 247
113 459
113 657
113 876
113 879
113 954
114 271
114 799
115 288
115 382
115 406
115 641
115 888
116 182
116 241
116 264
116 440
116 449
116 482
116 553
116 673
116 725
116 888
116 911
117 143
117 324
117 630
117 633
117 772
117 801
117 996
118 469
118 513
118 544
118 558
118 620
118 831
119 215
119 487
119 613
119 910
120 200
120 230
120 301
120 384
120 414
120 458
120 625
120 655
120 862
120 931
120 945
121 267
121 351
121 355
121 372
121 401
121 736
121 819
121 836
121 855
121 942
121 998
122 248
122 363
122 762
122 821
123 285
123 350
123 362
123 381
123 479
123 511
123 638
123 906
124 168
124 418
124 647
124 686
124 776
124 785
124 811
124 877
124 981
125 439
125 524
125 528
126 474
126 500
126 704
126 844
126 883
126 943
126 987
127 586
127 714
127 715
127 928
127 931
127 947
128 136
128 394
128 432
128 451
128 610
128 918
129 258
129 266
129 361
129 477
129 514
129 745
129 833
129 884
129 896
130 418
130 585
130 634
130 656
130 706
130 904
130 968
131 313
131 390
131 429
131 815
132 209
132 323
132 336
132 338
132 362
132 426
132 430
132 655
132 767
132 889
133 193
133 293
133 466
133 716
133 732
133 942
133 961
134 157
134 252
134 294
134 363
134 368
134 452
134 506
134 817
134 831
134 917
135 149
135 630
135 674
135 771
135 907
136 263
137 166
137 381
137 561
137 587
138 147
138 307
138 327
138 394
138 651
138 748
138 972
138 983
138 994
139 582
139 724
139 761
139 776
140 422
140 575
140 625
140 762
140 817
141 208
141 226
141 419
142 202
142 222
142 313
142 417
142 498
142 743
142 758
143 205
143 251
143 263
143 266
143 448
143 529
143 895
144 186
144 201
144 301
144 371
144 376
144 402
144 586
144 609
144 621
144 645
144 677
144 806
144 956
145 155
145 242
145 479
145 613
145 662
145 738
145 854
145 937
145 943
146 159
146 633
146 639
146 884
147 390
147 432
147 475
147 528
147 614
147 766
148 632
148 642
148 964
148 966
149 274
149 311
149 374
149 430
149 467
149 482
149 531
149 747
149 768
149 788
149 823
149 856
150 766
150 964
151 201
151 505
151 723
151 868
151 928
152 231
152 303
152 343
152 608
152 694
152 823
152 827
152 847
153 232
153 257
153 324
153 352
153 609
153 920
153 927
154 457
154 510
154 948
154 952
155 191
155 241
155 368
155 381
155 397
155 586
155 598
155 709
155 819
155 993
156 160
156 351
156 676
156 836
157 256
157 262
157 421
157 465
157 508
157 696
158 259
158 368
158 482
158 846
159 163
159 663
159 757
160 193
160 408
160 452
160 615
160 658
160 819
160 891
161 318
161 432
161 478
161 533
161 587
161 598
161 730
161 814
162 307
162 363
162 615
162 763
162 867
162 884
163 181
163 303
163 326
163 415
163 517
163 924
164 187
164 463
164 479
164 686
164 713
165 276
165 281
165 472
165 611
165 666
165 831
165 953
166 217
166 342
166 467
166 473
166 524
166 541
166 606
166 871
166 911
167 169
167 176
167 350
167 646
167 714
167 839
167 954
168 173
168 247
168 389
168 419
168 455
168 642
168 832
169 175
169 282
169 346
169 448
169 477
169 603
169 694
169 879
170 172
170 173
170 336
170 480
170 749
170 923
171 274
171 373
171 708
171 721
172 341
172 354
172 461
172 536
172 585
172 739
172 833
172 864
173 181
173 319
173 343
173 377
173 490
173 924
174 231
174 266
174 381
174 408
174 625
174 680
175 242
175 371
175 420
175 451
175 500
175 506
175 658
175 696
175 756
175 959
176 412
176 421
176 577
176 629
176 811
176 835
176 896
177 477
177 628
177 731
177 737
177 768
177 964
177 998
178 225
178 484
178 580
178 645
178 695
178 864
179 405
179 582
179 590
179 599
179 612
179 642
179 657
179 806
179 865
180 286
180 299
180 423
180 442
180 464
180 526
180 546
180 679
180 982
181 196
181 283
181 353
181 652
181 739
181 771
181 956
181 996
182 318
182 389
182 476
183 228
183 374
183 453
183 529
183 536
183 771
183 818
183 840
184 256
184 322
184 334
184 415
184 911
185 231
185 257
185 274
185 390
185 802
186 309
186 348
186 560
186 640
186 849
186 858
187 190
187 403
187 427
187 577
187 681
187 705
187 706
188 198
188 212
188 250
188 284
188 385
188 395
188 406
188 498
188 571
188 604
188 688
188 715
189 241
189 390
189 504
189 529
189 726
189 812
189 839
190 239
190 949
190 973
191 221
191 343
191 550
191 699
191 773
191 901
192 235
192 378
192 445
192 720
192 759
192 799
192 995
193 464
193 545
193 556
193 956
194 199
194 742
194 842
194 843
194 869
194 893
195 230
195 350
195 484
195 676
195 764
195 862
195 953
196 235
196 429
196 460
196 510
196 618
196 658
196 809
196 867
196 877
196 949
197 407
197 452
197 535
197 751
197 808
197 854
197 957
197 990
198 212
198 343
198 361
198 369
198 379
198 458
198 667
198 894
198 996
199 295
199 300
199 399
199 446
199 548
199 561
200 345
200 502
200 583
200 667
200 844
200 874
200 971
201 258
201 325
201 338
201 371
201 496
201 832
201 903
201 940
202 241
202 246
202 364
202 568
202 582
202 683
202 698
202 734
202 870
203 475
203 519
203 520
203 734
203 897
204 226
204 249
204 794
204 953
205 233
205 368
205 608
205 769
205 805
205 904
205 960
206 247
206 478
206 782
206 883
206 957
207 267
207 440
207 601
207 614
207 650
207 675
207 681
207 693
207 807
207 901
207 929
208 305
208 710
208 720
208 728
208 938
209 349
209 455
209 696
209 737
209 949
210 524
210 674
210 839
210 894
210 912
211 421
211 455
211 501
211 638
211 760
211 830
211 906
211 940
212 282
212 289
212 379
212 472
212 474
212 835
213 298
213 317
213 387
213 570
213 625
213 633
213 719
213 731
213 827
214 379
214 539
214 751
214 764
214 914
215 432
215 489
215 500
215 505
215 642
215 734
215 796
216 237
216 461
217 338
217 386
217 397
217 408
217 586
217 705
217 749
217 778
217 965
218 312
218 362
218 364
218 408
218 579
218 813
218 868
218 870
218 895
218 907
219 361
219 479
219 501
219 729
219 855
220 274
220 388
220 543
220 605
220 820
221 340
221 489
221 990
222 247
222 623
222 714
223 246
223 341
223 361
224 363
225 588
225 650
225 679
225 814
226 262
226 319
226 359
226 449
226 537
226 565
226 609
226 675
226 873
226 982
226 988
227 296
227 308
227 465
227 503
227 574
227 758
227 921
227 946
228 745
228 764
228 798
229 303
229 385
229 505
229 518
229 644
229 681
229 784
229 836
229 878
229 880
230 240
230 411
230 478
230 648
230 654
230 915
231 387
231 415
231 524
231 561
231 585
231 634
231 933
232 459
232 526
232 547
232 878
232 903
232 908
232 913
233 237
233 292
233 351
233 369
233 487
233 504
233 537
233 716
233 813
234 366
234 562
234 598
234 672
234 817
234 963
235 279
235 323
235 374
235 385
235 415
235 460
235 461
235 499
235 689
235 741
236 409
236 494
236 497
236 644
236 660
236 664
236 865
236 962
236 993
237 642
238 267
238 460
238 596
238 704
238 706
238 718
239 260
239 456
239 557
239 681
239 805
239 822
239 940
239 946
239 953
239 993
240 486
240 611
240 786
240 815
240 830
240 846
240 899
241 380
241 483
241 642
241 726
241 836
242 287
242 312
242 396
242 634
242 809
243 662
243 708
244 291
244 341
244 628
244 645
244 749
244 802
244 842
244 932
245 403
245 422
245 446
245 633
245 651
245 733
245 744
245 751
245 827
245 997
246 388
246 525
246 528
246 542
246 610
246 833
246 997
247 410
247 630
247 654
247 680
247 782
247 786
247 876
247 895
247 922
247 928
248 356
248 369
248 593
248 874
248 899
248 995
249 412
249 416
249 472
249 502
250 320
250 456
250 480
250 499
250 550
250 753
250 852
251 253
251 273
251 342
251 356
251 918
251 954
252 299
252 364
252 444
252 602
252 640
252 688
252 702
252 923
252 925
253 548
253 633
253 779
253 946
254 284
254 344
254 928
255 459
255 484
255 522
255 652
255 788
255 820
255 928
256 352
256 461
256 482
256 485
256 593
256 744
257 293
257 537
257 563
257 565
257 672
257 679
257 901
257 911
258 371
258 635
258 806
258 837
258 912
259 339
259 467
259 645
259 766
259 800
260 394
260 401
260 666
260 790
261 320
261 391
261 473
261 474
261 503
261 545
261 640
261 750
261 893
261 913
261 982
262 391
262 451
262 519
262 524
262 567
262 702
263 300
263 558
263 632
263 639
263 907
263 944
264 411
264 577
264 600
264 650
264 749
264 764
264 842
265 316
265 572
265 800
265 924
265 934
266 321
266 349
266 500
266 821
266 887
267 315
267 385
267 474
267 525
268 399
268 435
268 705
268 813
269 347
269 386
269 479
269 766
270 450
270 609
270 644
270 678
270 815
270 821
270 869
271 364
271 750
271 845
271 896
271 970
272 432
272 471
272 500
272 526
272 535
272 617
272 862
272 934
273 428
273 509
273 511
273 612
273 645
273 982
274 417
274 549
274 649
274 740
274 765
274 832
275 661
275 722
275 761
275 828
276 399
276 744
276 751
276 752
276 879
276 898
276 907
277 880
277 937
277 949
277 958
278 314
278 769
278 801
278 863
279 283
279 322
279 423
279 647
279 754
279 965
280 281
280 518
280 539
280 590
280 609
280 736
281 300
281 343
281 450
281 987
282 469
282 517
282 886
283 580
283 729
283 779
283 892
283 984
284 286
284 545
284 561
284 751
284 861
285 359
285 505
285 510
285 632
285 668
285 989
286 366
286 423
286 781
287 579
287 745
287 747
287 981
287 993
288 338
288 400
288 494
288 500
288 600
288 768
288 769
288 778
288 885
288 947
289 339
289 501
289 838
289 898
289 986
290 425
290 542
290 555
290 557
290 741
291 344
291 418
291 445
291 613
291 659
291 889
291 979
292 339
292 356
292 643
292 768
292 825
292 966
293 372
293 514
293 540
293 656
293 809
293 836
293 843
294 493
294 640
294 784
294 799
294 852
295 324
295 413
295 620
295 657
295 686
295 869
295 965
296 517
296 749
296 782
296 793
296 813
297 511
297 657
298 645
298 734
298 794
298 977
299 363
299 382
299 512
299 600
299 686
299 712
299 873
300 319
300 421
300 432
300 907
301 332
301 591
301 646
301 762
301 797
301 924
301 978
302 405
302 474
302 512
302 547
302 555
302 809
303 373
303 672
303 742
303 796
304 364
304 522
304 586
304 628
304 679
304 744
305 493
305 711
305 738
305 945
306 343
306 371
306 496
306 616
306 619
306 758
306 900
306 975
307 463
307 663
307 672
307 688
307 708
307 972
307 980
308 362
308 487
308 495
308 816
308 840
308 880
308 989
309 322
309 349
309 421
309 556
309 773
309 821
310 346
310 442
310 791
310 904
310 992
311 367
311 404
311 411
311 469
311 482
311 530
311 747
311 850
312 328
312 407
312 601
312 614
312 876
312 960
313 329
313 367
314 323
314 364
314 525
314 646
314 756
314 764
314 841
314 873
314 993
315 353
315 510
315 618
315 750
315 763
315 832
315 893
315 915
315 988
316 320
316 341
316 693
317 383
317 402
317 443
317 545
317 729
317 747
317 851
317 990
318 420
318 524
318 692
318 853
318 860
319 339
319 413
319 475
319 783
319 842
319 913
320 331
320 365
320 469
320 920
321 373
321 450
321 697
321 779
321 836
321 844
321 888
321 932
322 357
322 877
323 548
323 806
323 929
323 955
324 561
324 675
324 970
324 971
324 980
325 580
325 617
325 882
325 925
325 960
325 990
326 353
326 384
326 419
326 454
326 601
326 622
327 375
327 589
327 624
327 709
327 884
327 888
328 441
328 454
328 495
328 508
328 551
328 795
328 924
328 985
329 480
329 562
329 566
329 567
329 620
329 748
329 930
329 941
329 972
330 401
330 496
330 498
330 506
330 714
331 431
331 446
331 784
331 887
331 991
332 359
332 399
332 468
332 606
332 643
332 723
332 765
332 842
332 923
333 369
333 408
333 473
333 593
333 743
333 794
333 883
334 388
334 394
334 960
335 364
335 602
335 617
335 668
335 670
335 727
335 778
335 860
335 890
336 409
336 432
336 476
336 507
336 764
336 774
336 869
336 908
336 915
336 969
337 574
337 663
337 883
337 928
338 418
338 594
339 431
339 435
339 479
339 570
339 656
339 697
339 886
340 549
340 670
340 677
340 717
341 523
341 570
341 945
341 966
342 359
342 625
342 636
342 668
342 799
342 981
342 987
343 396
343 630
343 778
343 782
343 824
343 843
343 912
343 923
344 612
344 819
344 958
345 352
345 360
345 618
345 870
346 378
346 390
346 471
346 487
346 521
346 619
346 777
346 808
346 950
346 975
347 685
347 936
347 942
348 414
348 439
348 508
348 563
348 727
348 766
348 780
348 790
348 877
348 936
348 997
349 521
349 575
349 614
349 636
349 666
349 749
349 924
349 951
350 442
350 664
350 758
350 785
351 362
351 366
351 601
351 623
351 864
351 982
352 428
352 677
352 806
352 880
353 414
353 416
353 628
353 686
353 805
353 837
353 906
353 931
354 573
354 799
355 403
355 533
355 599
355 659
355 684
355 729
355 924
356 367
356 425
356 468
356 526
356 661
356 711
356 774
356 834
356 873
356 949
357 574
357 887
358 835
359 562
360 413
360 691
360 840
361 457
361 685
361 710
362 607
362 625
362 983
363 512
363 516
363 573
363 617
363 633
363 760
363 855
364 566
364 897
364 983
365 422
365 724
365 755
365 865
366 560
366 717
366 732
366 744
366 777
366 800
366 907
367 376
367 940
367 986
368 538
368 540
368 658
368 734
368 813
368 874
368 890
368 891
369 441
369 472
369 483
369 485
369 544
369 584
369 600
369 721
370 454
370 508
370 725
370 880
370 883
370 899
371 507
371 638
371 664
371 738
371 898
372 399
372 490
372 528
372 623
372 635
372 729
372 826
372 862
372 876
372 936
372 966
373 623
373 625
373 701
374 459
374 462
374 587
374 593
374 613
374 651
374 791
374 884
375 388
375 426
375 478
375 489
375 576
376 381
376 456
376 517
376 859
377 556
377 573
377 581
377 625
377 773
377 775
377 783
377 900
378 415
378 424
378 593
378 679
378 785
378 789
378 794
378 893
378 991
379 413
379 509
379 692
379 715
379 727
380 418
380 453
380 527
380 836
380 852
381 396
381 482
381 546
381 602
381 630
381 766
381 943
382 389
382 409
382 625
382 690
382 696
382 993
383 716
383 766
383 961
384 501
384 522
384 554
384 661
384 769
384 799
385 390
385 399
385 435
385 862
386 399
386 519
386 599
386 680
386 776
386 811
387 443
387 556
387 571
387 575
387 655
387 875
387 940
387 963
388 478
388 556
388 627
388 734
388 758
388 795
388 812
388 946
388 955
389 517
389 900
389 973
390 622
390 673
390 815
390 989
391 538
391 545
391 788
391 983
392 573
392 575
392 643
392 661
392 923
393 503
393 575
393 589
393 724
393 960
394 579
394 599
394 653
394 729
394 821
394 823
394 857
394 864
395 424
395 451
395 543
395 783
395 801
396 453
396 493
396 545
396 628
396 705
396 734
396 835
397 561
397 635
397 876
398 411
398 475
398 527
398 646
398 749
398 819
398 874
398 888
398 988
399 504
399 611
399 667
399 861
400 462
400 473
400 540
400 547
400 628
400 707
400 727
400 813
401 602
401 651
401 678
401 766
401 805
401 885
401 895
401 977
402 406
402 671
402 675
402 829
402 927
403 549
403 638
403 666
403 888
403 906
403 974
404 541
404 649
404 732
404 797
405 456
405 663
405 674
405 753
405 919
406 453
406 646
406 732
406 800
407 540
407 571
407 829
407 885
407 923
407 978
408 602
408 691
408 892
408 941
409 421
410 694
411 647
411 747
411 829
412 496
412 506
412 575
412 698
413 783
413 898
414 504
414 646
414 716
415 429
415 616
415 719
415 795
415 879
416 500
416 519
416 538
416 594
416 613
416 786
417 524
417 649
417 656
417 721
417 898
417 933
418 460
418 682
418 848
418 906
418 985
419 454
419 560
419 607
419 625
419 654
419 756
420 437
420 483
420 526
420 554
420 864
420 995
421 433
421 461
421 569
421 776
421 936
422 465
422 629
423 935
424 474
424 826
424 911
424 962
424 984
425 710
425 876
425 955
426 479
426 536
426 584
426 587
426 666
426 971
427 548
427 753
427 849
427 877
427 962
427 974
428 555
428 637
428 919
428 922
428 958
429 492
429 577
429 940
430 486
430 501
430 630
430 780
430 928
431 475
431 537
431 697
431 746
432 454
432 801
433 487
433 591
433 668
433 712
433 781
433 854
433 860
433 870
433 921
434 455
434 476
434 588
434 813
434 885
434 980
435 836
435 845
436 572
436 864
436 937
436 993
437 746
437 823
437 861
437 915
438 483
438 612
438 661
438 773
439 469
439 509
439 866
439 966
440 501
440 525
440 570
440 687
440 690
440 763
440 765
440 880
441 540
441 679
441 793
441 953
441 987
442 614
442 688
442 948
442 964
443 581
443 608
443 848
443 893
444 992
445 446
445 513
445 649
445 650
445 822
445 898
445 901
446 523
446 710
446 804
446 924
447 518
447 521
447 529
447 746
447 859
447 871
447 887
448 578
448 766
448 999
449 545
449 749
449 814
449 999
450 666
450 667
450 884
450 932
450 961
451 631
451 746
451 785
452 485
452 590
452 640
452 784
452 801
452 861
453 471
453 508
453 560
453 595
453 660
453 692
453 734
453 781
453 871
453 890
454 522
454 608
454 631
454 763
454 953
455 470
455 483
455 638
455 718
455 866
455 919
456 549
456 734
456 817
456 897
456 990
457 459
457 522
457 636
457 708
457 720
457 750
457 985
457 986
458 831
458 906
459 774
460 519
460 889
461 612
461 690
461 729
461 870
461 898
461 981
462 624
462 674
463 806
463 863
463 970
463 995
464 594
464 664
464 684
464 840
465 557
466 524
466 561
466 643
466 709
466 802
466 811
466 990
467 664
467 788
467 842
467 941
468 713
468 919
469 560
469 741
470 528
470 563
470 718
470 760
470 852
470 899
470 937
471 726
471 788
471 823
471 843
471 892
472 711
472 744
472 916
473 534
473 629
473 670
473 697
473 968
473 970
474 565
474 731
474 927
475 785
475 822
475 837
475 885
475 972
475 994
476 592
476 750
476 944
477 538
477 772
477 957
478 512
478 518
478 524
478 714
478 849
478 871
478 941
478 960
479 690
479 758
480 483
481 483
481 549
481 574
481 683
481 723
481 921
481 957
482 496
482 543
482 560
482 570
482 778
482 839
482 851
482 889
482 974
482 989
483 496
483 604
483 713
483 719
483 882
483 905
484 517
484 720
484 733
484 841
484 882
484 955
485 871
485 957
486 564
486 778
487 545
487 572
487 610
487 728
487 788
487 819
487 895
488 636
488 642
488 699
488 929
489 501
489 653
489 818
489 825
489 838
489 980
490 602
490 652
490 908
491 538
491 660
491 715
491 818
491 864
492 651
492 857
492 967
493 544
493 556
493 578
493 606
493 672
493 787
493 890
493 911
494 956
495 582
495 889
495 901
496 728
497 695
497 869
497 971
498 658
498 689
498 711
498 782
498 934
499 857
500 866
500 869
501 537
501 634
501 677
501 737
501 743
502 522
502 531
502 803
502 826
502 937
503 724
503 785
504 673
504 886
505 540
505 572
505 604
505 628
505 754
506 658
506 900
507 664
507 759
507 802
507 987
507 989
507 990
507 991
508 596
508 765
508 811
509 967
509 980
510 620
510 622
510 647
510 653
510 710
511 741
511 860
511 951
512 525
512 549
512 634
512 681
512 744
512 745
512 804
512 809
513 642
513 664
513 685
514 685
514 707
514 844
514 946
514 960
514 963
516 657
516 794
517 545
517 578
517 927
518 546
518 556
518 557
518 598
518 692
518 889
518 969
518 985
519 605
519 691
519 804
519 857
520 717
520 898
521 626
521 733
521 751
521 824
521 825
521 903
522 550
522 710
522 720
522 746
522 843
522 922
523 730
523 812
523 852
523 929
523 936
524 642
524 694
524 899
525 598
525 679
525 736
526 528
526 607
526 627
526 703
526 717
526 727
526 957
527 757
527 841
527 887
528 589
528 621
528 639
528 674
528 676
528 775
529 608
529 692
529 841
529 905
529 991
530 751
530 963
531 646
531 681
531 821
531 977
532 624
532 790
532 851
533 599
533 648
533 661
533 735
533 821
533 832
534 575
534 865
535 812
535 829
535 907
535 947
536 551
536 610
536 630
536 883
537 565
537 672
537 892
537 984
538 659
538 796
539 750
540 614
540 617
540 714
540 715
540 840
540 908
541 547
541 568
541 803
542 603
542 959
543 585
543 645
543 669
543 813
544 558
544 660
544 753
544 953
545 563
545 746
545 783
545 786
545 970
546 673
546 720
546 880
547 578
547 697
548 674
548 706
549 567
549 620
549 639
549 693
549 718
550 557
550 771
550 810
550 907
550 916
551 818
551 828
552 677
552 718
552 890
552 913
552 962
553 580
553 631
553 633
553 770
553 836
553 881
554 729
554 912
554 995
555 730
555 905
555 915
556 594
556 668
557 834
557 856
557 861
557 956
558 611
558 674
558 768
558 924
559 841
559 852
560 641
560 859
560 896
560 909
561 720
561 869
561 885
561 929
562 593
562 671
563 567
563 719
563 911
563 936
564 673
564 680
564 685
564 704
564 807
565 653
566 588
566 636
566 726
566 824
566 825
566 962
567 628
568 588
568 602
568 635
568 744
568 826
569 592
569 603
569 709
569 816
569 846
569 973
570 708
571 945
572 643
572 888
572 953
573 627
573 791
573 914
573 972
573 986
574 680
575 709
576 777
576 820
576 964
576 996
577 726
577 750
577 954
577 961
578 644
579 850
579 982
580 872
580 910
580 915
581 989
581 997
582 653
582 705
583 602
583 624
583 774
583 776
583 778
583 893
583 928
584 596
584 628
584 770
584 774
584 848
584 868
585 869
586 857
586 890
586 960
587 598
587 826
587 846
587 880
588 659
589 727
589 849
589 882
589 944
590 794
590 804
590 814
590 972
591 827
591 915
592 998
593 829
594 671
595 661
595 707
595 981
596 745
596 942
597 895
598 617
598 653
598 758
598 784
598 789
598 792
598 847
598 928
598 941
599 806
599 971
600 673
600 685
600 722
600 776
600 938
601 723
601 753
601 817
601 842
601 977
602 929
603 607
603 617
603 911
603 949
604 700
604 763
604 858
604 935
605 631
605 653
605 957
605 980
606 775
607 662
607 811
607 907
608 654
608 674
608 676
609 620
609 640
609 716
609 770
609 875
610 627
610 720
610 908
610 911
611 643
611 699
611 742
611 827
612 627
612 665
612 859
612 924
613 630
613 721
613 960
614 927
615 754
615 874
615 968
616 623
616 757
617 696
617 770
617 931
619 696
619 706
619 924
620 690
620 721
620 775
620 890
621 665
621 765
621 941
621 951
622 661
622 884
622 926
623 672
623 742
623 827
623 847
624 636
624 860
625 754
625 910
626 677
626 755
626 969
627 722
627 797
627 916
628 861
629 662
629 740
629 888
629 904
629 963
630 694
630 739
630 901
631 784
631 810
631 846
631 905
632 739
632 782
632 786
632 993
633 659
633 790
633 810
633 975
634 693
634 697
634 751
634 822
634 959
635 663
635 766
636 670
636 773
636 965
636 986
637 750
638 958
638 966
639 642
639 738
639 829
640 846
640 938
641 662
641 698
641 758
641 959
641 980
642 645
643 769
644 698
644 754
644 765
644 816
644 847
644 884
645 708
646 652
646 800
648 652
648 838
648 887
649 820
649 839
649 854
650 678
650 706
650 719
651 713
651 826
651 828
651 834
651 877
651 941
652 657
652 696
652 750
652 913
652 941
653 944
653 945
654 874
654 994
656 691
656 698
656 746
656 762
656 767
656 966
657 660
657 791
657 808
657 843
657 984
657 998
658 679
658 839
659 819
661 665
661 699
661 760
661 891
661 994
662 923
662 981
662 985
664 773
665 679
665 895
665 978
667 775
667 844
668 754
668 798
668 819
668 831
669 744
669 794
670 693
670 724
670 758
670 852
670 977
671 797
671 969
672 856
672 858
672 886
673 677
673 822
673 937
674 841
674 905
674 916
675 997
677 766
677 822
677 958
678 689
678 726
679 806
679 876
679 882
679 954
680 700
681 955
683 686
683 769
683 837
683 843
684 917
685 711
685 751
685 778
685 814
685 956
687 715
687 774
687 861
687 963
687 967
687 980
688 696
688 908
689 765
689 807
689 865
689 986
690 779
690 824
690 977
690 990
691 748
691 793
692 696
692 855
693 854
694 728
695 839
697 825
697 945
697 946
698 708
698 835
698 953
699 726
699 743
699 832
699 841
699 934
699 970
699 996
700 753
700 903
700 973
701 716
702 821
702 875
704 773
704 811
704 877
704 961
705 832
705 906
705 975
706 815
707 889
708 717
708 767
708 800
708 847
708 902
708 928
709 910
709 911
709 945
710 908
711 843
711 857
711 894
711 931
711 949
712 956
713 714
713 732
713 762
713 789
713 866
713 885
713 906
713 980
714 828
714 955
715 831
716 813
717 992
718 719
718 748
718 979
720 840
720 951
721 876
721 920
722 736
722 805
723 797
723 838
724 755
725 747
725 808
726 766
726 785
726 804
726 920
726 932
727 745
727 775
727 811
727 943
728 767
728 849
728 879
728 946
729 920
730 732
730 966
731 803
731 808
731 899
732 793
733 751
733 767
733 771
733 784
733 820
733 867
734 753
734 776
734 884
735 887
736 793
736 836
736 984
737 798
738 789
738 809
738 871
738 902
738 924
738 989
739 876
739 929
740 930
740 935
742 978
743 878
744 763
744 863
744 935
744 976
745 873
745 932
745 964
746 826
746 921
746 994
747 960
748 864
748 893
748 985
749 818
749 890
749 958
750 789
750 930
752 855
752 965
752 990
753 816
753 849
753 876
753 960
754 849
754 853
755 984
756 886
756 912
756 982
757 800
757 895
759 819
759 889
760 812
760 858
761 782
761 810
761 864
761 952
762 769
762 885
763 904
763 934
764 789
764 813
764 870
765 910
765 951
767 834
768 834
768 892
768 906
768 995
770 781
770 872
770 966
770 976
771 816
772 948
773 951
774 802
775 836
777 867
777 874
777 989
779 830
780 837
780 872
782 791
782 819
782 839
782 869
783 793
783 887
783 901
783 921
784 879
784 988
785 858
786 810
786 964
787 870
787 889
787 912
788 830
788 932
790 863
790 971
791 841
793 857
793 864
793 903
793 954
794 814
794 952
794 990
794 996
795 892
795 946
796 845
796 990
797 811
797 958
798 820
798 870
798 979
799 875
801 991
802 922
804 933
804 955
806 857
806 907
806 975
807 907
807 926
807 939
808 832
810 858
811 830
811 871
811 920
812 952
813 842
813 975
814 901
814 948
816 965
817 900
818 930
819 886
819 891
821 844
821 864
822 834
822 940
823 920
823 932
824 896
824 958
825 838
825 914
825 928
826 908
826 922
826 974
827 939
828 961
828 967
828 976
829 862
830 977
831 849
831 882
831 908
832 926
833 861
833 892
833 938
834 840
834 859
834 869
834 896
834 989
835 871
835 961
835 993
836 909
837 875
837 956
838 950
839 855
839 955
839 971
840 862
840 922
841 846
841 932
842 852
843 909
843 912
843 914
843 959
843 973
843 980
844 996
845 870
846 861
846 866
846 903
846 979
848 960
849 902
851 857
851 935
851 996
852 988
853 888
855 949
856 935
857 918
857 939
858 895
858 932
859 913
859 978
860 862
860 867
860 942
860 947
863 928
864 872
867 904
867 947
868 934
868 951
870 914
872 886
872 964
872 967
874 954
874 993
875 934
875 945
875 971
877 940
877 977
879 880
881 931
881 978
884 975
888 955
889 915
890 962
890 983
892 920
892 988
893 894
893 979
894 908
894 962
895 909
895 992
900 989
903 956
905 912
905 918
905 933
906 939
907 958
910 937
911 978
914 934
919 926
921 962
923 959
925 965
927 988
928 963
930 972
931 932
931 982
932 968
937 980
940 985
941 944
943 957
945 946
950 969
951 983
951 988
951 995
956 985
957 959
962 995
966 974
976 990
