# Supplementary material for: Strategic distribution of seeds to support diffusion in complex networks
Source: PLoS One. 2018 Oct 16;13(10):e0205130. doi: 10.1371/journal.pone.0205130 (PMC6191084; doi:10.1371/journal.pone.0205130)
Supplement: S1 Data — (ZIP) [file pone.0205130.s002.zip › Part3/datset_3.xlsx]

## Sheet: plos_dataset_3
pp	model	network	dg	ev	bt	cl	nb	distribution	coverage
0.25	BA	1	2	0.012923	3828.61	0.119489	10.002	1	26.961
0.25	BA	1	2	0.012923	3828.61	0.119489	10.002	4	26.91
0.3	BA	1	2	0.012923	3828.61	0.119489	10.002	3	30.942
0.35	BA	1	2	0.012923	3828.61	0.119489	10.002	2	35.523
0.4	BA	1	2	0.012923	3828.61	0.119489	10.002	1	40.145
0.4	BA	1	2	0.012923	3828.61	0.119489	10.002	4	40.063
0.05	BA	1	2	0.012923	3828.61	0.119489	10.002	3	12.914
0.45	BA	1	2	0.012923	3828.61	0.119489	10.002	3	44.687
0.1	BA	1	2	0.012923	3828.61	0.119489	10.002	2	16.087
0.5	BA	1	2	0.012923	3828.61	0.119489	10.002	2	49.943
0.15	BA	1	2	0.012923	3828.61	0.119489	10.002	1	19.502
0.15	BA	1	2	0.012923	3828.61	0.119489	10.002	4	19.454
0.2	BA	1	2	0.012923	3828.61	0.119489	10.002	3	23.057
0.25	BA	1	2	0.012923	3828.61	0.119489	10.002	2	27.002
0.3	BA	1	2	0.012923	3828.61	0.119489	10.002	1	31.109
0.3	BA	1	2	0.012923	3828.61	0.119489	10.002	4	31.038
0.35	BA	1	2	0.012923	3828.61	0.119489	10.002	3	35.259
0.4	BA	1	2	0.012923	3828.61	0.119489	10.002	2	40.218
0.05	BA	1	2	0.012923	3828.61	0.119489	10.002	1	12.925
0.45	BA	1	2	0.012923	3828.61	0.119489	10.002	1	45
0.05	BA	1	2	0.012923	3828.61	0.119489	10.002	4	12.915
0.45	BA	1	2	0.012923	3828.61	0.119489	10.002	4	44.878
0.1	BA	1	2	0.012923	3828.61	0.119489	10.002	3	16.06
0.5	BA	1	2	0.012923	3828.61	0.119489	10.002	3	49.373
0.15	BA	1	2	0.012923	3828.61	0.119489	10.002	2	19.494
0.2	BA	1	2	0.012923	3828.61	0.119489	10.002	1	23.116
0.2	BA	1	2	0.012923	3828.61	0.119489	10.002	4	23.092
0.25	BA	1	2	0.012923	3828.61	0.119489	10.002	3	26.855
0.3	BA	1	2	0.012923	3828.61	0.119489	10.002	2	31.161
0.35	BA	1	2	0.012923	3828.61	0.119489	10.002	1	35.466
0.35	BA	1	2	0.012923	3828.61	0.119489	10.002	4	35.39
0.4	BA	1	2	0.012923	3828.61	0.119489	10.002	3	39.898
0.05	BA	1	2	0.012923	3828.61	0.119489	10.002	2	12.919
0.45	BA	1	2	0.012923	3828.61	0.119489	10.002	2	45.13
0.1	BA	1	2	0.012923	3828.61	0.119489	10.002	1	16.087
0.5	BA	1	2	0.012923	3828.61	0.119489	10.002	1	49.758
0.1	BA	1	2	0.012923	3828.61	0.119489	10.002	4	16.065
0.5	BA	1	2	0.012923	3828.61	0.119489	10.002	4	49.688
0.15	BA	1	2	0.012923	3828.61	0.119489	10.002	3	19.45
0.2	BA	1	2	0.012923	3828.61	0.119489	10.002	2	23.133
0.2	BA	2	4	0.038168	1663.8	0.233762	33.19	1	38.408
0.2	BA	2	4	0.038168	1663.8	0.233762	33.19	4	38.59
0.25	BA	2	4	0.038168	1663.8	0.233762	33.19	3	46.818
0.3	BA	2	4	0.038168	1663.8	0.233762	33.19	2	57.177
0.35	BA	2	4	0.038168	1663.8	0.233762	33.19	1	64.93
0.35	BA	2	4	0.038168	1663.8	0.233762	33.19	4	65.52
0.4	BA	2	4	0.038168	1663.8	0.233762	33.19	3	71.27
0.05	BA	2	4	0.038168	1663.8	0.233762	33.19	2	15.736
0.45	BA	2	4	0.038168	1663.8	0.233762	33.19	2	80.468
0.1	BA	2	4	0.038168	1663.8	0.233762	33.19	1	22.286
0.5	BA	2	4	0.038168	1663.8	0.233762	33.19	1	84.693
0.1	BA	2	4	0.038168	1663.8	0.233762	33.19	4	22.277
0.5	BA	2	4	0.038168	1663.8	0.233762	33.19	4	85.517
0.15	BA	2	4	0.038168	1663.8	0.233762	33.19	3	29.839
0.2	BA	2	4	0.038168	1663.8	0.233762	33.19	2	38.706
0.25	BA	2	4	0.038168	1663.8	0.233762	33.19	1	47.459
0.25	BA	2	4	0.038168	1663.8	0.233762	33.19	4	47.835
0.3	BA	2	4	0.038168	1663.8	0.233762	33.19	3	55.505
0.35	BA	2	4	0.038168	1663.8	0.233762	33.19	2	65.872
0.4	BA	2	4	0.038168	1663.8	0.233762	33.19	1	72.474
0.4	BA	2	4	0.038168	1663.8	0.233762	33.19	4	73.155
0.05	BA	2	4	0.038168	1663.8	0.233762	33.19	3	15.723
0.45	BA	2	4	0.038168	1663.8	0.233762	33.19	3	77.878
0.1	BA	2	4	0.038168	1663.8	0.233762	33.19	2	22.288
0.5	BA	2	4	0.038168	1663.8	0.233762	33.19	2	85.874
0.15	BA	2	4	0.038168	1663.8	0.233762	33.19	1	30.046
0.15	BA	2	4	0.038168	1663.8	0.233762	33.19	4	30.113
0.2	BA	2	4	0.038168	1663.8	0.233762	33.19	3	38.005
0.25	BA	2	4	0.038168	1663.8	0.233762	33.19	2	48.026
0.3	BA	2	4	0.038168	1663.8	0.233762	33.19	1	56.432
0.3	BA	2	4	0.038168	1663.8	0.233762	33.19	4	56.852
0.35	BA	2	4	0.038168	1663.8	0.233762	33.19	3	63.818
0.4	BA	2	4	0.038168	1663.8	0.233762	33.19	2	73.562
0.05	BA	2	4	0.038168	1663.8	0.233762	33.19	1	15.736
0.45	BA	2	4	0.038168	1663.8	0.233762	33.19	1	79.222
0.05	BA	2	4	0.038168	1663.8	0.233762	33.19	4	15.724
0.45	BA	2	4	0.038168	1663.8	0.233762	33.19	4	80.071
0.1	BA	2	4	0.038168	1663.8	0.233762	33.19	3	22.211
0.5	BA	2	4	0.038168	1663.8	0.233762	33.19	3	83.464
0.15	BA	2	4	0.038168	1663.8	0.233762	33.19	2	30.161
0.15	BA	3	6	0.047536	1262.44	0.285944	74.198	1	43.137
0.15	BA	3	6	0.047536	1262.44	0.285944	74.198	4	43.338
0.2	BA	3	6	0.047536	1262.44	0.285944	74.198	3	54.875
0.25	BA	3	6	0.047536	1262.44	0.285944	74.198	2	67.878
0.3	BA	3	6	0.047536	1262.44	0.285944	74.198	1	76.313
0.3	BA	3	6	0.047536	1262.44	0.285944	74.198	4	77.071
0.35	BA	3	6	0.047536	1262.44	0.285944	74.198	3	82.709
0.4	BA	3	6	0.047536	1262.44	0.285944	74.198	2	90.579
0.05	BA	3	6	0.047536	1262.44	0.285944	74.198	1	18.784
0.45	BA	3	6	0.047536	1262.44	0.285944	74.198	1	93.501
0.05	BA	3	6	0.047536	1262.44	0.285944	74.198	4	18.778
0.45	BA	3	6	0.047536	1262.44	0.285944	74.198	4	94.328
0.1	BA	3	6	0.047536	1262.44	0.285944	74.198	3	29.946
0.5	BA	3	6	0.047536	1262.44	0.285944	74.198	3	95.513
0.15	BA	3	6	0.047536	1262.44	0.285944	74.198	2	43.499
0.2	BA	3	6	0.047536	1262.44	0.285944	74.198	1	55.757
0.2	BA	3	6	0.047536	1262.44	0.285944	74.198	4	56.204
0.25	BA	3	6	0.047536	1262.44	0.285944	74.198	3	65.885
0.3	BA	3	6	0.047536	1262.44	0.285944	74.198	2	77.371
0.35	BA	3	6	0.047536	1262.44	0.285944	74.198	1	83.873
0.35	BA	3	6	0.047536	1262.44	0.285944	74.198	4	84.769
0.4	BA	3	6	0.047536	1262.44	0.285944	74.198	3	88.394
0.05	BA	3	6	0.047536	1262.44	0.285944	74.198	2	18.793
0.45	BA	3	6	0.047536	1262.44	0.285944	74.198	2	94.49
0.1	BA	3	6	0.047536	1262.44	0.285944	74.198	1	30.194
0.5	BA	3	6	0.047536	1262.44	0.285944	74.198	1	96.495
0.1	BA	3	6	0.047536	1262.44	0.285944	74.198	4	30.219
0.5	BA	3	6	0.047536	1262.44	0.285944	74.198	4	97.344
0.15	BA	3	6	0.047536	1262.44	0.285944	74.198	3	42.575
0.2	BA	3	6	0.047536	1262.44	0.285944	74.198	2	56.479
0.25	BA	3	6	0.047536	1262.44	0.285944	74.198	1	66.969
0.25	BA	3	6	0.047536	1262.44	0.285944	74.198	4	67.543
0.3	BA	3	6	0.047536	1262.44	0.285944	74.198	3	75.105
0.35	BA	3	6	0.047536	1262.44	0.285944	74.198	2	85.023
0.4	BA	3	6	0.047536	1262.44	0.285944	74.198	1	89.504
0.4	BA	3	6	0.047536	1262.44	0.285944	74.198	4	90.365
0.05	BA	3	6	0.047536	1262.44	0.285944	74.198	3	18.732
0.45	BA	3	6	0.047536	1262.44	0.285944	74.198	3	92.396
0.1	BA	3	6	0.047536	1262.44	0.285944	74.198	2	30.284
0.5	BA	3	6	0.047536	1262.44	0.285944	74.198	2	97.468
0.1	BA	4	8	0.074456	1117.54	0.311067	111.132	1	38.235
0.5	BA	4	8	0.074456	1117.54	0.311067	111.132	1	99.992
0.1	BA	4	8	0.074456	1117.54	0.311067	111.132	4	38.448
0.5	BA	4	8	0.074456	1117.54	0.311067	111.132	4	100
0.15	BA	4	8	0.074456	1117.54	0.311067	111.132	3	54.381
0.2	BA	4	8	0.074456	1117.54	0.311067	111.132	2	70.599
0.25	BA	4	8	0.074456	1117.54	0.311067	111.132	1	80.43
0.25	BA	4	8	0.074456	1117.54	0.311067	111.132	4	81.302
0.3	BA	4	8	0.074456	1117.54	0.311067	111.132	3	86.703
0.35	BA	4	8	0.074456	1117.54	0.311067	111.132	2	94.175
0.4	BA	4	8	0.074456	1117.54	0.311067	111.132	1	96.724
0.4	BA	4	8	0.074456	1117.54	0.311067	111.132	4	97.538
0.05	BA	4	8	0.074456	1117.54	0.311067	111.132	3	21.988
0.45	BA	4	8	0.074456	1117.54	0.311067	111.132	3	98.093
0.1	BA	4	8	0.074456	1117.54	0.311067	111.132	2	38.58
0.5	BA	4	8	0.074456	1117.54	0.311067	111.132	2	100
0.15	BA	4	8	0.074456	1117.54	0.311067	111.132	1	55.248
0.15	BA	4	8	0.074456	1117.54	0.311067	111.132	4	55.839
0.2	BA	4	8	0.074456	1117.54	0.311067	111.132	3	68.42
0.25	BA	4	8	0.074456	1117.54	0.311067	111.132	2	81.539
0.3	BA	4	8	0.074456	1117.54	0.311067	111.132	1	87.887
0.3	BA	4	8	0.074456	1117.54	0.311067	111.132	4	88.776
0.35	BA	4	8	0.074456	1117.54	0.311067	111.132	3	92.097
0.4	BA	4	8	0.074456	1117.54	0.311067	111.132	2	97.642
0.05	BA	4	8	0.074456	1117.54	0.311067	111.132	1	22.086
0.45	BA	4	8	0.074456	1117.54	0.311067	111.132	1	99.068
0.05	BA	4	8	0.074456	1117.54	0.311067	111.132	4	22.096
0.45	BA	4	8	0.074456	1117.54	0.311067	111.132	4	99.718
0.1	BA	4	8	0.074456	1117.54	0.311067	111.132	3	37.803
0.5	BA	4	8	0.074456	1117.54	0.311067	111.132	3	99.738
0.15	BA	4	8	0.074456	1117.54	0.311067	111.132	2	56.078
0.2	BA	4	8	0.074456	1117.54	0.311067	111.132	1	69.524
0.2	BA	4	8	0.074456	1117.54	0.311067	111.132	4	70.293
0.25	BA	4	8	0.074456	1117.54	0.311067	111.132	3	79.194
0.3	BA	4	8	0.074456	1117.54	0.311067	111.132	2	88.956
0.35	BA	4	8	0.074456	1117.54	0.311067	111.132	1	93.158
0.35	BA	4	8	0.074456	1117.54	0.311067	111.132	4	94.021
0.4	BA	4	8	0.074456	1117.54	0.311067	111.132	3	95.672
0.05	BA	4	8	0.074456	1117.54	0.311067	111.132	2	22.139
0.45	BA	4	8	0.074456	1117.54	0.311067	111.132	2	99.75
0.05	BA	5	10	0.089258	1000.92	0.334905	161.092	1	25.925
0.45	BA	5	10	0.089258	1000.92	0.334905	161.092	1	99.999
0.05	BA	5	10	0.089258	1000.92	0.334905	161.092	4	25.943
0.45	BA	5	10	0.089258	1000.92	0.334905	161.092	4	100
0.1	BA	5	10	0.089258	1000.92	0.334905	161.092	3	45.951
0.5	BA	5	10	0.089258	1000.92	0.334905	161.092	3	100
0.15	BA	5	10	0.089258	1000.92	0.334905	161.092	2	67.249
0.2	BA	5	10	0.089258	1000.92	0.334905	161.092	1	79.88
0.2	BA	5	10	0.089258	1000.92	0.334905	161.092	4	80.764
0.25	BA	5	10	0.089258	1000.92	0.334905	161.092	3	87.511
0.3	BA	5	10	0.089258	1000.92	0.334905	161.092	2	95.29
0.35	BA	5	10	0.089258	1000.92	0.334905	161.092	1	97.75
0.35	BA	5	10	0.089258	1000.92	0.334905	161.092	4	98.583
0.4	BA	5	10	0.089258	1000.92	0.334905	161.092	3	99.079
0.05	BA	5	10	0.089258	1000.92	0.334905	161.092	2	25.998
0.45	BA	5	10	0.089258	1000.92	0.334905	161.092	2	100
0.1	BA	5	10	0.089258	1000.92	0.334905	161.092	1	46.689
0.5	BA	5	10	0.089258	1000.92	0.334905	161.092	1	100
0.1	BA	5	10	0.089258	1000.92	0.334905	161.092	4	47.063
0.5	BA	5	10	0.089258	1000.92	0.334905	161.092	4	100
0.15	BA	5	10	0.089258	1000.92	0.334905	161.092	3	65.056
0.2	BA	5	10	0.089258	1000.92	0.334905	161.092	2	81.04
0.25	BA	5	10	0.089258	1000.92	0.334905	161.092	1	88.671
0.25	BA	5	10	0.089258	1000.92	0.334905	161.092	4	89.522
0.3	BA	5	10	0.089258	1000.92	0.334905	161.092	3	93.219
0.35	BA	5	10	0.089258	1000.92	0.334905	161.092	2	98.674
0.4	BA	5	10	0.089258	1000.92	0.334905	161.092	1	99.808
0.4	BA	5	10	0.089258	1000.92	0.334905	161.092	4	99.983
0.05	BA	5	10	0.089258	1000.92	0.334905	161.092	3	25.776
0.45	BA	5	10	0.089258	1000.92	0.334905	161.092	3	99.967
0.1	BA	5	10	0.089258	1000.92	0.334905	161.092	2	47.31
0.5	BA	5	10	0.089258	1000.92	0.334905	161.092	2	100
0.15	BA	5	10	0.089258	1000.92	0.334905	161.092	1	66.203
0.15	BA	5	10	0.089258	1000.92	0.334905	161.092	4	66.907
0.2	BA	5	10	0.089258	1000.92	0.334905	161.092	3	78.691
0.25	BA	5	10	0.089258	1000.92	0.334905	161.092	2	89.717
0.3	BA	5	10	0.089258	1000.92	0.334905	161.092	1	94.331
0.3	BA	5	10	0.089258	1000.92	0.334905	161.092	4	95.169
0.35	BA	5	10	0.089258	1000.92	0.334905	161.092	3	96.739
0.4	BA	5	10	0.089258	1000.92	0.334905	161.092	2	99.984
0.4	ER	6	2	0.049537	2477.88	0.004107	7.166	1	37.255
0.4	ER	6	2	0.049537	2477.88	0.004107	7.166	4	37.323
0.05	ER	6	2	0.049537	2477.88	0.004107	7.166	3	12.204
0.45	ER	6	2	0.049537	2477.88	0.004107	7.166	3	41.336
0.1	ER	6	2	0.049537	2477.88	0.004107	7.166	2	14.668
0.5	ER	6	2	0.049537	2477.88	0.004107	7.166	2	47.786
0.15	ER	6	2	0.049537	2477.88	0.004107	7.166	1	17.588
0.15	ER	6	2	0.049537	2477.88	0.004107	7.166	4	17.59
0.2	ER	6	2	0.049537	2477.88	0.004107	7.166	3	20.693
0.25	ER	6	2	0.049537	2477.88	0.004107	7.166	2	24.323
0.3	ER	6	2	0.049537	2477.88	0.004107	7.166	1	28.142
0.3	ER	6	2	0.049537	2477.88	0.004107	7.166	4	28.102
0.35	ER	6	2	0.049537	2477.88	0.004107	7.166	3	32.198
0.4	ER	6	2	0.049537	2477.88	0.004107	7.166	2	37.59
0.05	ER	6	2	0.049537	2477.88	0.004107	7.166	1	12.206
0.45	ER	6	2	0.049537	2477.88	0.004107	7.166	1	42.185
0.05	ER	6	2	0.049537	2477.88	0.004107	7.166	4	12.206
0.45	ER	6	2	0.049537	2477.88	0.004107	7.166	4	42.206
0.1	ER	6	2	0.049537	2477.88	0.004107	7.166	3	14.653
0.5	ER	6	2	0.049537	2477.88	0.004107	7.166	3	46.245
0.15	ER	6	2	0.049537	2477.88	0.004107	7.166	2	17.592
0.2	ER	6	2	0.049537	2477.88	0.004107	7.166	1	20.771
0.2	ER	6	2	0.049537	2477.88	0.004107	7.166	4	20.784
0.25	ER	6	2	0.049537	2477.88	0.004107	7.166	3	24.105
0.3	ER	6	2	0.049537	2477.88	0.004107	7.166	2	28.222
0.35	ER	6	2	0.049537	2477.88	0.004107	7.166	1	32.633
0.35	ER	6	2	0.049537	2477.88	0.004107	7.166	4	32.648
0.4	ER	6	2	0.049537	2477.88	0.004107	7.166	3	36.658
0.05	ER	6	2	0.049537	2477.88	0.004107	7.166	2	12.204
0.45	ER	6	2	0.049537	2477.88	0.004107	7.166	2	42.656
0.1	ER	6	2	0.049537	2477.88	0.004107	7.166	1	14.666
0.5	ER	6	2	0.049537	2477.88	0.004107	7.166	1	47.09
0.1	ER	6	2	0.049537	2477.88	0.004107	7.166	4	14.671
0.5	ER	6	2	0.049537	2477.88	0.004107	7.166	4	47.189
0.15	ER	6	2	0.049537	2477.88	0.004107	7.166	3	17.538
0.2	ER	6	2	0.049537	2477.88	0.004107	7.166	2	20.788
0.25	ER	6	2	0.049537	2477.88	0.004107	7.166	1	24.297
0.25	ER	6	2	0.049537	2477.88	0.004107	7.166	4	24.275
0.3	ER	6	2	0.049537	2477.88	0.004107	7.166	3	27.833
0.35	ER	6	2	0.049537	2477.88	0.004107	7.166	2	32.836
0.35	ER	7	4	0.184473	1968.26	0.046886	21.04	1	65.409
0.35	ER	7	4	0.184473	1968.26	0.046886	21.04	4	65.701
0.4	ER	7	4	0.184473	1968.26	0.046886	21.04	3	72.026
0.05	ER	7	4	0.184473	1968.26	0.046886	21.04	2	13.991
0.45	ER	7	4	0.184473	1968.26	0.046886	21.04	2	81.791
0.1	ER	7	4	0.184473	1968.26	0.046886	21.04	1	19.402
0.5	ER	7	4	0.184473	1968.26	0.046886	21.04	1	85.176
0.1	ER	7	4	0.184473	1968.26	0.046886	21.04	4	19.308
0.5	ER	7	4	0.184473	1968.26	0.046886	21.04	4	85.756
0.15	ER	7	4	0.184473	1968.26	0.046886	21.04	3	26.074
0.2	ER	7	4	0.184473	1968.26	0.046886	21.04	2	35.653
0.25	ER	7	4	0.184473	1968.26	0.046886	21.04	1	45.577
0.25	ER	7	4	0.184473	1968.26	0.046886	21.04	4	45.681
0.3	ER	7	4	0.184473	1968.26	0.046886	21.04	3	54.443
0.35	ER	7	4	0.184473	1968.26	0.046886	21.04	2	66.756
0.4	ER	7	4	0.184473	1968.26	0.046886	21.04	1	73.598
0.4	ER	7	4	0.184473	1968.26	0.046886	21.04	4	73.916
0.05	ER	7	4	0.184473	1968.26	0.046886	21.04	3	13.977
0.45	ER	7	4	0.184473	1968.26	0.046886	21.04	3	78.503
0.1	ER	7	4	0.184473	1968.26	0.046886	21.04	2	19.392
0.5	ER	7	4	0.184473	1968.26	0.046886	21.04	2	86.747
0.15	ER	7	4	0.184473	1968.26	0.046886	21.04	1	26.283
0.15	ER	7	4	0.184473	1968.26	0.046886	21.04	4	26.203
0.2	ER	7	4	0.184473	1968.26	0.046886	21.04	3	34.904
0.25	ER	7	4	0.184473	1968.26	0.046886	21.04	2	46.208
0.3	ER	7	4	0.184473	1968.26	0.046886	21.04	1	55.729
0.3	ER	7	4	0.184473	1968.26	0.046886	21.04	4	55.982
0.35	ER	7	4	0.184473	1968.26	0.046886	21.04	3	63.785
0.4	ER	7	4	0.184473	1968.26	0.046886	21.04	2	75.125
0.05	ER	7	4	0.184473	1968.26	0.046886	21.04	1	13.984
0.45	ER	7	4	0.184473	1968.26	0.046886	21.04	1	80.22
0.05	ER	7	4	0.184473	1968.26	0.046886	21.04	4	13.956
0.45	ER	7	4	0.184473	1968.26	0.046886	21.04	4	80.682
0.1	ER	7	4	0.184473	1968.26	0.046886	21.04	3	19.33
0.5	ER	7	4	0.184473	1968.26	0.046886	21.04	3	83.542
0.15	ER	7	4	0.184473	1968.26	0.046886	21.04	2	26.347
0.2	ER	7	4	0.184473	1968.26	0.046886	21.04	1	35.414
0.2	ER	7	4	0.184473	1968.26	0.046886	21.04	4	35.357
0.25	ER	7	4	0.184473	1968.26	0.046886	21.04	3	44.699
0.3	ER	7	4	0.184473	1968.26	0.046886	21.04	2	56.735
0.3	ER	8	6	0.337913	1510.46	0.12409	42.086	1	80.27
0.3	ER	8	6	0.337913	1510.46	0.12409	42.086	4	80.81
0.35	ER	8	6	0.337913	1510.46	0.12409	42.086	3	86.017
0.4	ER	8	6	0.337913	1510.46	0.12409	42.086	2	93.588
0.05	ER	8	6	0.337913	1510.46	0.12409	42.086	1	15.957
0.45	ER	8	6	0.337913	1510.46	0.12409	42.086	1	95.376
0.05	ER	8	6	0.337913	1510.46	0.12409	42.086	4	15.921
0.45	ER	8	6	0.337913	1510.46	0.12409	42.086	4	96.197
0.1	ER	8	6	0.337913	1510.46	0.12409	42.086	3	25.272
0.5	ER	8	6	0.337913	1510.46	0.12409	42.086	3	96.322
0.15	ER	8	6	0.337913	1510.46	0.12409	42.086	2	39.869
0.2	ER	8	6	0.337913	1510.46	0.12409	42.086	1	55.624
0.2	ER	8	6	0.337913	1510.46	0.12409	42.086	4	55.801
0.25	ER	8	6	0.337913	1510.46	0.12409	42.086	3	68.087
0.3	ER	8	6	0.337913	1510.46	0.12409	42.086	2	81.945
0.35	ER	8	6	0.337913	1510.46	0.12409	42.086	1	87.501
0.35	ER	8	6	0.337913	1510.46	0.12409	42.086	4	88.072
0.4	ER	8	6	0.337913	1510.46	0.12409	42.086	3	90.79
0.05	ER	8	6	0.337913	1510.46	0.12409	42.086	2	15.958
0.45	ER	8	6	0.337913	1510.46	0.12409	42.086	2	96.723
0.1	ER	8	6	0.337913	1510.46	0.12409	42.086	1	25.539
0.5	ER	8	6	0.337913	1510.46	0.12409	42.086	1	97.569
0.1	ER	8	6	0.337913	1510.46	0.12409	42.086	4	25.506
0.5	ER	8	6	0.337913	1510.46	0.12409	42.086	4	98.458
0.15	ER	8	6	0.337913	1510.46	0.12409	42.086	3	38.665
0.2	ER	8	6	0.337913	1510.46	0.12409	42.086	2	56.712
0.25	ER	8	6	0.337913	1510.46	0.12409	42.086	1	69.615
0.25	ER	8	6	0.337913	1510.46	0.12409	42.086	4	70.015
0.3	ER	8	6	0.337913	1510.46	0.12409	42.086	3	78.666
0.35	ER	8	6	0.337913	1510.46	0.12409	42.086	2	89.01
0.4	ER	8	6	0.337913	1510.46	0.12409	42.086	1	92.173
0.4	ER	8	6	0.337913	1510.46	0.12409	42.086	4	92.886
0.05	ER	8	6	0.337913	1510.46	0.12409	42.086	3	15.914
0.45	ER	8	6	0.337913	1510.46	0.12409	42.086	3	94.062
0.1	ER	8	6	0.337913	1510.46	0.12409	42.086	2	25.646
0.5	ER	8	6	0.337913	1510.46	0.12409	42.086	2	98.841
0.15	ER	8	6	0.337913	1510.46	0.12409	42.086	1	39.427
0.15	ER	8	6	0.337913	1510.46	0.12409	42.086	4	39.464
0.2	ER	8	6	0.337913	1510.46	0.12409	42.086	3	54.515
0.25	ER	8	6	0.337913	1510.46	0.12409	42.086	2	71.169
0.25	ER	9	8	0.382018	1273.57	0.179877	69.75	1	85.294
0.25	ER	9	8	0.382018	1273.57	0.179877	69.75	4	85.821
0.3	ER	9	8	0.382018	1273.57	0.179877	69.75	3	90.82
0.35	ER	9	8	0.382018	1273.57	0.179877	69.75	2	97.662
0.4	ER	9	8	0.382018	1273.57	0.179877	69.75	1	98.795
0.4	ER	9	8	0.382018	1273.57	0.179877	69.75	4	99.581
0.05	ER	9	8	0.382018	1273.57	0.179877	69.75	3	18.178
0.45	ER	9	8	0.382018	1273.57	0.179877	69.75	3	99.101
0.1	ER	9	8	0.382018	1273.57	0.179877	69.75	2	33.733
0.5	ER	9	8	0.382018	1273.57	0.179877	69.75	2	100
0.15	ER	9	8	0.382018	1273.57	0.179877	69.75	1	54.917
0.15	ER	9	8	0.382018	1273.57	0.179877	69.75	4	55.22
0.2	ER	9	8	0.382018	1273.57	0.179877	69.75	3	72.147
0.25	ER	9	8	0.382018	1273.57	0.179877	69.75	2	86.816
0.3	ER	9	8	0.382018	1273.57	0.179877	69.75	1	92.177
0.3	ER	9	8	0.382018	1273.57	0.179877	69.75	4	92.854
0.35	ER	9	8	0.382018	1273.57	0.179877	69.75	3	95.062
0.4	ER	9	8	0.382018	1273.57	0.179877	69.75	2	99.78
0.05	ER	9	8	0.382018	1273.57	0.179877	69.75	1	18.224
0.45	ER	9	8	0.382018	1273.57	0.179877	69.75	1	99.922
0.05	ER	9	8	0.382018	1273.57	0.179877	69.75	4	18.21
0.45	ER	9	8	0.382018	1273.57	0.179877	69.75	4	100
0.1	ER	9	8	0.382018	1273.57	0.179877	69.75	3	33.116
0.5	ER	9	8	0.382018	1273.57	0.179877	69.75	3	99.88
0.15	ER	9	8	0.382018	1273.57	0.179877	69.75	2	55.833
0.2	ER	9	8	0.382018	1273.57	0.179877	69.75	1	73.552
0.2	ER	9	8	0.382018	1273.57	0.179877	69.75	4	73.826
0.25	ER	9	8	0.382018	1273.57	0.179877	69.75	3	83.926
0.3	ER	9	8	0.382018	1273.57	0.179877	69.75	2	93.58
0.35	ER	9	8	0.382018	1273.57	0.179877	69.75	1	96.312
0.35	ER	9	8	0.382018	1273.57	0.179877	69.75	4	97.11
0.4	ER	9	8	0.382018	1273.57	0.179877	69.75	3	97.591
0.05	ER	9	8	0.382018	1273.57	0.179877	69.75	2	18.226
0.45	ER	9	8	0.382018	1273.57	0.179877	69.75	2	100
0.1	ER	9	8	0.382018	1273.57	0.179877	69.75	1	33.494
0.5	ER	9	8	0.382018	1273.57	0.179877	69.75	1	100
0.1	ER	9	8	0.382018	1273.57	0.179877	69.75	4	33.521
0.5	ER	9	8	0.382018	1273.57	0.179877	69.75	4	100
0.15	ER	9	8	0.382018	1273.57	0.179877	69.75	3	53.844
0.2	ER	9	8	0.382018	1273.57	0.179877	69.75	2	75.04
0.2	ER	10	10	0.388687	1124.88	0.30826	105.848	1	85.172
0.2	ER	10	10	0.388687	1124.88	0.30826	105.848	4	85.691
0.25	ER	10	10	0.388687	1124.88	0.30826	105.848	3	91.885
0.3	ER	10	10	0.388687	1124.88	0.30826	105.848	2	98.829
0.35	ER	10	10	0.388687	1124.88	0.30826	105.848	1	99.723
0.35	ER	10	10	0.388687	1124.88	0.30826	105.848	4	99.98
0.4	ER	10	10	0.388687	1124.88	0.30826	105.848	3	99.924
0.05	ER	10	10	0.388687	1124.88	0.30826	105.848	2	21.068
0.45	ER	10	10	0.388687	1124.88	0.30826	105.848	2	100
0.1	ER	10	10	0.388687	1124.88	0.30826	105.848	1	44.206
0.5	ER	10	10	0.388687	1124.88	0.30826	105.848	1	100
0.1	ER	10	10	0.388687	1124.88	0.30826	105.848	4	44.258
0.5	ER	10	10	0.388687	1124.88	0.30826	105.848	4	100
0.15	ER	10	10	0.388687	1124.88	0.30826	105.848	3	68.539
0.2	ER	10	10	0.388687	1124.88	0.30826	105.848	2	86.712
0.25	ER	10	10	0.388687	1124.88	0.30826	105.848	1	93.237
0.25	ER	10	10	0.388687	1124.88	0.30826	105.848	4	93.999
0.3	ER	10	10	0.388687	1124.88	0.30826	105.848	3	96.333
0.35	ER	10	10	0.388687	1124.88	0.30826	105.848	2	99.994
0.4	ER	10	10	0.388687	1124.88	0.30826	105.848	1	100
0.4	ER	10	10	0.388687	1124.88	0.30826	105.848	4	100
0.05	ER	10	10	0.388687	1124.88	0.30826	105.848	3	20.891
0.45	ER	10	10	0.388687	1124.88	0.30826	105.848	3	100
0.1	ER	10	10	0.388687	1124.88	0.30826	105.848	2	44.778
0.5	ER	10	10	0.388687	1124.88	0.30826	105.848	2	100
0.15	ER	10	10	0.388687	1124.88	0.30826	105.848	1	69.958
0.15	ER	10	10	0.388687	1124.88	0.30826	105.848	4	70.277
0.2	ER	10	10	0.388687	1124.88	0.30826	105.848	3	83.782
0.25	ER	10	10	0.388687	1124.88	0.30826	105.848	2	94.629
0.3	ER	10	10	0.388687	1124.88	0.30826	105.848	1	97.561
0.3	ER	10	10	0.388687	1124.88	0.30826	105.848	4	98.419
0.35	ER	10	10	0.388687	1124.88	0.30826	105.848	3	98.711
0.4	ER	10	10	0.388687	1124.88	0.30826	105.848	2	100
0.05	ER	10	10	0.388687	1124.88	0.30826	105.848	1	21.017
0.45	ER	10	10	0.388687	1124.88	0.30826	105.848	1	100
0.05	ER	10	10	0.388687	1124.88	0.30826	105.848	4	21.027
0.45	ER	10	10	0.388687	1124.88	0.30826	105.848	4	100
0.1	ER	10	10	0.388687	1124.88	0.30826	105.848	3	43.413
0.5	ER	10	10	0.388687	1124.88	0.30826	105.848	3	100
0.15	ER	10	10	0.388687	1124.88	0.30826	105.848	2	71.386
0.1	WS	11	2	0.049799	2833.67	0.003914	6.506	1	14.248
0.5	WS	11	2	0.049799	2833.67	0.003914	6.506	1	43.459
0.1	WS	11	2	0.049799	2833.67	0.003914	6.506	4	14.218
0.5	WS	11	2	0.049799	2833.67	0.003914	6.506	4	43.577
0.15	WS	11	2	0.049799	2833.67	0.003914	6.506	3	16.758
0.2	WS	11	2	0.049799	2833.67	0.003914	6.506	2	19.62
0.25	WS	11	2	0.049799	2833.67	0.003914	6.506	1	22.705
0.25	WS	11	2	0.049799	2833.67	0.003914	6.506	4	22.575
0.3	WS	11	2	0.049799	2833.67	0.003914	6.506	3	25.778
0.35	WS	11	2	0.049799	2833.67	0.003914	6.506	2	29.927
0.4	WS	11	2	0.049799	2833.67	0.003914	6.506	1	34.112
0.4	WS	11	2	0.049799	2833.67	0.003914	6.506	4	34.042
0.05	WS	11	2	0.049799	2833.67	0.003914	6.506	3	12.05
0.45	WS	11	2	0.049799	2833.67	0.003914	6.506	3	37.671
0.1	WS	11	2	0.049799	2833.67	0.003914	6.506	2	14.24
0.5	WS	11	2	0.049799	2833.67	0.003914	6.506	2	44.117
0.15	WS	11	2	0.049799	2833.67	0.003914	6.506	1	16.779
0.15	WS	11	2	0.049799	2833.67	0.003914	6.506	4	16.738
0.2	WS	11	2	0.049799	2833.67	0.003914	6.506	3	19.566
0.25	WS	11	2	0.049799	2833.67	0.003914	6.506	2	22.72
0.3	WS	11	2	0.049799	2833.67	0.003914	6.506	1	25.977
0.3	WS	11	2	0.049799	2833.67	0.003914	6.506	4	25.867
0.35	WS	11	2	0.049799	2833.67	0.003914	6.506	3	29.427
0.4	WS	11	2	0.049799	2833.67	0.003914	6.506	2	34.322
0.05	WS	11	2	0.049799	2833.67	0.003914	6.506	1	12.055
0.45	WS	11	2	0.049799	2833.67	0.003914	6.506	1	38.554
0.05	WS	11	2	0.049799	2833.67	0.003914	6.506	4	12.039
0.45	WS	11	2	0.049799	2833.67	0.003914	6.506	4	38.633
0.1	WS	11	2	0.049799	2833.67	0.003914	6.506	3	14.227
0.5	WS	11	2	0.049799	2833.67	0.003914	6.506	3	42.272
0.15	WS	11	2	0.049799	2833.67	0.003914	6.506	2	16.777
0.2	WS	11	2	0.049799	2833.67	0.003914	6.506	1	19.623
0.2	WS	11	2	0.049799	2833.67	0.003914	6.506	4	19.541
0.25	WS	11	2	0.049799	2833.67	0.003914	6.506	3	22.584
0.3	WS	11	2	0.049799	2833.67	0.003914	6.506	2	26.025
0.35	WS	11	2	0.049799	2833.67	0.003914	6.506	1	29.838
0.35	WS	11	2	0.049799	2833.67	0.003914	6.506	4	29.688
0.4	WS	11	2	0.049799	2833.67	0.003914	6.506	3	33.491
0.05	WS	11	2	0.049799	2833.67	0.003914	6.506	2	12.048
0.45	WS	11	2	0.049799	2833.67	0.003914	6.506	2	39.064
0.35	WS	12	4	0.17366	2097.32	0.09754	19.65	1	65.516
0.35	WS	12	4	0.17366	2097.32	0.09754	19.65	4	65.753
0.4	WS	12	4	0.17366	2097.32	0.09754	19.65	3	72.945
0.05	WS	12	4	0.17366	2097.32	0.09754	19.65	2	13.565
0.45	WS	12	4	0.17366	2097.32	0.09754	19.65	2	83.436
0.1	WS	12	4	0.17366	2097.32	0.09754	19.65	1	18.381
0.5	WS	12	4	0.17366	2097.32	0.09754	19.65	1	87.139
0.1	WS	12	4	0.17366	2097.32	0.09754	19.65	4	18.392
0.5	WS	12	4	0.17366	2097.32	0.09754	19.65	4	87.494
0.15	WS	12	4	0.17366	2097.32	0.09754	19.65	3	24.518
0.2	WS	12	4	0.17366	2097.32	0.09754	19.65	2	33.321
0.25	WS	12	4	0.17366	2097.32	0.09754	19.65	1	43.411
0.25	WS	12	4	0.17366	2097.32	0.09754	19.65	4	43.564
0.3	WS	12	4	0.17366	2097.32	0.09754	19.65	3	53.579
0.35	WS	12	4	0.17366	2097.32	0.09754	19.65	2	67.077
0.4	WS	12	4	0.17366	2097.32	0.09754	19.65	1	74.679
0.4	WS	12	4	0.17366	2097.32	0.09754	19.65	4	74.989
0.05	WS	12	4	0.17366	2097.32	0.09754	19.65	3	13.551
0.45	WS	12	4	0.17366	2097.32	0.09754	19.65	3	80.064
0.1	WS	12	4	0.17366	2097.32	0.09754	19.65	2	18.417
0.5	WS	12	4	0.17366	2097.32	0.09754	19.65	2	88.814
0.15	WS	12	4	0.17366	2097.32	0.09754	19.65	1	24.685
0.15	WS	12	4	0.17366	2097.32	0.09754	19.65	4	24.716
0.2	WS	12	4	0.17366	2097.32	0.09754	19.65	3	32.631
0.25	WS	12	4	0.17366	2097.32	0.09754	19.65	2	44.106
0.3	WS	12	4	0.17366	2097.32	0.09754	19.65	1	54.874
0.3	WS	12	4	0.17366	2097.32	0.09754	19.65	4	55.12
0.35	WS	12	4	0.17366	2097.32	0.09754	19.65	3	63.967
0.4	WS	12	4	0.17366	2097.32	0.09754	19.65	2	76.381
0.05	WS	12	4	0.17366	2097.32	0.09754	19.65	1	13.563
0.45	WS	12	4	0.17366	2097.32	0.09754	19.65	1	81.685
0.05	WS	12	4	0.17366	2097.32	0.09754	19.65	4	13.556
0.45	WS	12	4	0.17366	2097.32	0.09754	19.65	4	82.027
0.1	WS	12	4	0.17366	2097.32	0.09754	19.65	3	18.34
0.5	WS	12	4	0.17366	2097.32	0.09754	19.65	3	85.497
0.15	WS	12	4	0.17366	2097.32	0.09754	19.65	2	24.802
0.2	WS	12	4	0.17366	2097.32	0.09754	19.65	1	33.024
0.2	WS	12	4	0.17366	2097.32	0.09754	19.65	4	33.083
0.25	WS	12	4	0.17366	2097.32	0.09754	19.65	3	42.525
0.3	WS	12	4	0.17366	2097.32	0.09754	19.65	2	55.904
0.2	WS	13	6	0.313294	1546.09	0.245069	40.318	1	54.699
0.2	WS	13	6	0.313294	1546.09	0.245069	40.318	4	55.025
0.25	WS	13	6	0.313294	1546.09	0.245069	40.318	3	68.293
0.3	WS	13	6	0.313294	1546.09	0.245069	40.318	2	82.531
0.35	WS	13	6	0.313294	1546.09	0.245069	40.318	1	88.194
0.35	WS	13	6	0.313294	1546.09	0.245069	40.318	4	88.685
0.4	WS	13	6	0.313294	1546.09	0.245069	40.318	3	91.794
0.05	WS	13	6	0.313294	1546.09	0.245069	40.318	2	15.415
0.45	WS	13	6	0.313294	1546.09	0.245069	40.318	2	97.861
0.1	WS	13	6	0.313294	1546.09	0.245069	40.318	1	24.045
0.5	WS	13	6	0.313294	1546.09	0.245069	40.318	1	98.564
0.1	WS	13	6	0.313294	1546.09	0.245069	40.318	4	24.049
0.5	WS	13	6	0.313294	1546.09	0.245069	40.318	4	99.361
0.15	WS	13	6	0.313294	1546.09	0.245069	40.318	3	37.183
0.2	WS	13	6	0.313294	1546.09	0.245069	40.318	2	55.785
0.25	WS	13	6	0.313294	1546.09	0.245069	40.318	1	69.766
0.25	WS	13	6	0.313294	1546.09	0.245069	40.318	4	70.15
0.3	WS	13	6	0.313294	1546.09	0.245069	40.318	3	79.346
0.35	WS	13	6	0.313294	1546.09	0.245069	40.318	2	89.78
0.4	WS	13	6	0.313294	1546.09	0.245069	40.318	1	93.23
0.4	WS	13	6	0.313294	1546.09	0.245069	40.318	4	93.839
0.05	WS	13	6	0.313294	1546.09	0.245069	40.318	3	15.396
0.45	WS	13	6	0.313294	1546.09	0.245069	40.318	3	95.139
0.1	WS	13	6	0.313294	1546.09	0.245069	40.318	2	24.163
0.5	WS	13	6	0.313294	1546.09	0.245069	40.318	2	99.708
0.15	WS	13	6	0.313294	1546.09	0.245069	40.318	1	37.919
0.15	WS	13	6	0.313294	1546.09	0.245069	40.318	4	38.005
0.2	WS	13	6	0.313294	1546.09	0.245069	40.318	3	53.529
0.25	WS	13	6	0.313294	1546.09	0.245069	40.318	2	71.238
0.3	WS	13	6	0.313294	1546.09	0.245069	40.318	1	80.871
0.3	WS	13	6	0.313294	1546.09	0.245069	40.318	4	81.274
0.35	WS	13	6	0.313294	1546.09	0.245069	40.318	3	86.735
0.4	WS	13	6	0.313294	1546.09	0.245069	40.318	2	94.734
0.05	WS	13	6	0.313294	1546.09	0.245069	40.318	1	15.41
0.45	WS	13	6	0.313294	1546.09	0.245069	40.318	1	96.449
0.05	WS	13	6	0.313294	1546.09	0.245069	40.318	4	15.407
0.45	WS	13	6	0.313294	1546.09	0.245069	40.318	4	97.184
0.1	WS	13	6	0.313294	1546.09	0.245069	40.318	3	23.842
0.5	WS	13	6	0.313294	1546.09	0.245069	40.318	3	97.351
0.15	WS	13	6	0.313294	1546.09	0.245069	40.318	2	38.396
0.05	WS	14	8	0.37999	1285.75	0.218608	67.952	1	17.74
0.45	WS	14	8	0.37999	1285.75	0.218608	67.952	1	99.975
0.05	WS	14	8	0.37999	1285.75	0.218608	67.952	4	17.732
0.45	WS	14	8	0.37999	1285.75	0.218608	67.952	4	100
0.1	WS	14	8	0.37999	1285.75	0.218608	67.952	3	32.179
0.5	WS	14	8	0.37999	1285.75	0.218608	67.952	3	99.985
0.15	WS	14	8	0.37999	1285.75	0.218608	67.952	2	55.546
0.2	WS	14	8	0.37999	1285.75	0.218608	67.952	1	73.63
0.2	WS	14	8	0.37999	1285.75	0.218608	67.952	4	74.008
0.25	WS	14	8	0.37999	1285.75	0.218608	67.952	3	84.504
0.3	WS	14	8	0.37999	1285.75	0.218608	67.952	2	94.297
0.35	WS	14	8	0.37999	1285.75	0.218608	67.952	1	96.794
0.35	WS	14	8	0.37999	1285.75	0.218608	67.952	4	97.586
0.4	WS	14	8	0.37999	1285.75	0.218608	67.952	3	98.016
0.05	WS	14	8	0.37999	1285.75	0.218608	67.952	2	17.75
0.45	WS	14	8	0.37999	1285.75	0.218608	67.952	2	100
0.1	WS	14	8	0.37999	1285.75	0.218608	67.952	1	32.511
0.5	WS	14	8	0.37999	1285.75	0.218608	67.952	1	100
0.1	WS	14	8	0.37999	1285.75	0.218608	67.952	4	32.568
0.5	WS	14	8	0.37999	1285.75	0.218608	67.952	4	100
0.15	WS	14	8	0.37999	1285.75	0.218608	67.952	3	53.38
0.2	WS	14	8	0.37999	1285.75	0.218608	67.952	2	75.25
0.25	WS	14	8	0.37999	1285.75	0.218608	67.952	1	85.932
0.25	WS	14	8	0.37999	1285.75	0.218608	67.952	4	86.41
0.3	WS	14	8	0.37999	1285.75	0.218608	67.952	3	91.472
0.35	WS	14	8	0.37999	1285.75	0.218608	67.952	2	98.165
0.4	WS	14	8	0.37999	1285.75	0.218608	67.952	1	99.193
0.4	WS	14	8	0.37999	1285.75	0.218608	67.952	4	99.786
0.05	WS	14	8	0.37999	1285.75	0.218608	67.952	3	17.693
0.45	WS	14	8	0.37999	1285.75	0.218608	67.952	3	99.458
0.1	WS	14	8	0.37999	1285.75	0.218608	67.952	2	32.72
0.5	WS	14	8	0.37999	1285.75	0.218608	67.952	2	100
0.15	WS	14	8	0.37999	1285.75	0.218608	67.952	1	54.496
0.15	WS	14	8	0.37999	1285.75	0.218608	67.952	4	54.625
0.2	WS	14	8	0.37999	1285.75	0.218608	67.952	3	72.2
0.25	WS	14	8	0.37999	1285.75	0.218608	67.952	2	87.543
0.3	WS	14	8	0.37999	1285.75	0.218608	67.952	1	92.81
0.3	WS	14	8	0.37999	1285.75	0.218608	67.952	4	93.439
0.35	WS	14	8	0.37999	1285.75	0.218608	67.952	3	95.535
0.4	WS	14	8	0.37999	1285.75	0.218608	67.952	2	99.904
0.3	WS	15	10	0.426211	1134.55	0.306206	101.926	1	98.31
0.3	WS	15	10	0.426211	1134.55	0.306206	101.926	4	99.111
0.35	WS	15	10	0.426211	1134.55	0.306206	101.926	3	99.319
0.4	WS	15	10	0.426211	1134.55	0.306206	101.926	2	100
0.05	WS	15	10	0.426211	1134.55	0.306206	101.926	1	20.289
0.45	WS	15	10	0.426211	1134.55	0.306206	101.926	1	100
0.05	WS	15	10	0.426211	1134.55	0.306206	101.926	4	20.302
0.45	WS	15	10	0.426211	1134.55	0.306206	101.926	4	100
0.1	WS	15	10	0.426211	1134.55	0.306206	101.926	3	42.47
0.5	WS	15	10	0.426211	1134.55	0.306206	101.926	3	100
0.15	WS	15	10	0.426211	1134.55	0.306206	101.926	2	70.972
0.2	WS	15	10	0.426211	1134.55	0.306206	101.926	1	85.64
0.2	WS	15	10	0.426211	1134.55	0.306206	101.926	4	86.105
0.25	WS	15	10	0.426211	1134.55	0.306206	101.926	3	92.812
0.3	WS	15	10	0.426211	1134.55	0.306206	101.926	2	99.468
0.35	WS	15	10	0.426211	1134.55	0.306206	101.926	1	99.958
0.35	WS	15	10	0.426211	1134.55	0.306206	101.926	4	100
0.4	WS	15	10	0.426211	1134.55	0.306206	101.926	3	99.991
0.05	WS	15	10	0.426211	1134.55	0.306206	101.926	2	20.319
0.45	WS	15	10	0.426211	1134.55	0.306206	101.926	2	100
0.1	WS	15	10	0.426211	1134.55	0.306206	101.926	1	43.079
0.5	WS	15	10	0.426211	1134.55	0.306206	101.926	1	100
0.1	WS	15	10	0.426211	1134.55	0.306206	101.926	4	43.268
0.5	WS	15	10	0.426211	1134.55	0.306206	101.926	4	100
0.15	WS	15	10	0.426211	1134.55	0.306206	101.926	3	68.273
0.2	WS	15	10	0.426211	1134.55	0.306206	101.926	2	87.229
0.25	WS	15	10	0.426211	1134.55	0.306206	101.926	1	94.137
0.25	WS	15	10	0.426211	1134.55	0.306206	101.926	4	94.779
0.3	WS	15	10	0.426211	1134.55	0.306206	101.926	3	97.078
0.35	WS	15	10	0.426211	1134.55	0.306206	101.926	2	100
0.4	WS	15	10	0.426211	1134.55	0.306206	101.926	1	100
0.4	WS	15	10	0.426211	1134.55	0.306206	101.926	4	100
0.05	WS	15	10	0.426211	1134.55	0.306206	101.926	3	20.226
0.45	WS	15	10	0.426211	1134.55	0.306206	101.926	3	100
0.1	WS	15	10	0.426211	1134.55	0.306206	101.926	2	43.605
0.5	WS	15	10	0.426211	1134.55	0.306206	101.926	2	100
0.15	WS	15	10	0.426211	1134.55	0.306206	101.926	1	69.592
0.15	WS	15	10	0.426211	1134.55	0.306206	101.926	4	69.96
0.2	WS	15	10	0.426211	1134.55	0.306206	101.926	3	84.288
0.25	WS	15	10	0.426211	1134.55	0.306206	101.926	2	95.552
